# Supplementary material for: Identification of microRNAs Involved in Regeneration of the Secondary Vascular System in Populus tomentosa Carr
Source: Front Plant Sci. 2016 May 31;7:724. doi: 10.3389/fpls.2016.00724 (PMC4885845; doi:10.3389/fpls.2016.00724)
Supplement: Supplementary file 1 [file Table1.XLSX]

## Sheet: Sheet1
Supplementary table S1. The annotation and classification of small RNAs in P. tomentosa.
		D7		D10		D12		D16		D18		D21
	Categories	unique	percent(%)	unique	percent(%)	unique	percent(%)	unique	percent(%)	unique	percent(%)	unique	percent(%)
total reads	exon_antisense	71446	0.00869926	72613	0.00802366	73104	0.0078337	78631	0.0100389	109341	0.0111259	69401	0.00944523
	exon_sense	262380	0.0319474	240403	0.0265643	247284	0.0264985	258522	0.0330057	289489	0.0294567	223830	0.0304625
	intron_antisense	21055	0.00256366	23402	0.0025859	27199	0.0029146	26264	0.00335314	37326	0.00379807	28774	0.00391604
	intron_sense	33650	0.00409722	38421	0.00424548	43434	0.00465431	38596	0.00492758	53913	0.00548587	38718	0.00526938
	miRNA	222871	0.0271368	320533	0.0354186	349016	0.0373999	329676	0.0420899	503574	0.0512407	345238	0.0469857
	rRNA	3725063	0.453563	4185525	0.462496	4005257	0.429196	3258770	0.416049	3057999	0.311164	3056159	0.415933
	repeat	215461	0.0262345	228495	0.0252485	242602	0.0259968	204503	0.026109	333472	0.0339321	184019	0.0250443
	snRNA	9648	0.00117474	10664	0.00117836	10291	0.00110277	8772	0.00111993	12698	0.00129207	9348	0.00127223
	snoRNA	8950	0.00108975	8956	0.000989629	7915	0.000848158	6447	0.000823093	7000	0.000712279	5554	0.00075588
	tRNA	765344	0.0931882	496449	0.0548571	599003	0.0641881	542621	0.0692768	500732	0.0509515	494930	0.0673582
	Unknown	2877013	0.350305	3424394	0.378392	3726888	0.399367	3079852	0.393207	4922070	0.500841	2891757	0.393558
	total	8212881	1	9049855	1	9331993	1	7832654	1	9827614	1	7347728	1
unique reads	exon_antisense	24402	0.0128158	25938	0.0111134	29658	0.0116977	30370	0.0144137	53262	0.0152028	28123	0.0136344
	exon_sense	112577	0.0591249	106626	0.0456848	121782	0.0480332	116863	0.0554637	136033	0.0388284	97826	0.0474272
	intron_antisense	7775	0.00408339	9018	0.00386384	9753	0.00384677	9052	0.00429612	14891	0.00425039	8954	0.00434101
	intron_sense	13343	0.00700768	14977	0.00641702	16504	0.0065095	15437	0.00732647	21498	0.00613625	14416	0.00698905
	miRNA	1257	0.00066017	1423	0.000609697	1477	0.000582557	1415	0.000671566	1792	0.000511497	1429	0.000692796
	rRNA	93988	0.049362	109326	0.0468417	117777	0.0464535	97860	0.0464448	107015	0.0305457	96553	0.0468101
	repeat	96614	0.0507412	107406	0.046019	112238	0.0442688	95059	0.0451155	154959	0.0442305	89218	0.043254
	snRNA	2548	0.0013382	2759	0.00118212	3330	0.00131342	2760	0.00130991	4161	0.00118769	3095	0.00150049
	snoRNA	2372	0.00124576	2499	0.00107072	2498	0.000985259	1998	0.00094826	2585	0.000737846	1832	0.000888176
	tRNA	10843	0.00569469	11952	0.00512094	17544	0.00691969	14761	0.00700564	11716	0.00334414	11143	0.00540226
	unknown	1538335	0.807926	1942024	0.832077	2102812	0.82939	1721441	0.817004	2995529	0.855025	1710066	0.829061
	total	1904054	1	2333948	1	2535373	1	2107016	1	3503441	1	2062655	1
