# Supplementary material for: Identification of microRNAs Involved in Regeneration of the Secondary Vascular System in Populus tomentosa Carr
Source: Front Plant Sci. 2016 May 31;7:724. doi: 10.3389/fpls.2016.00724 (PMC4885845; doi:10.3389/fpls.2016.00724)
Supplement: Supplementary file 2 [file Table2.XLSX]

## Sheet: Known miRNAs
Supplementary table 2. Summary of known miRNAs between P. tomentosa and P. trichocarpa.
"tag name" indicates the sequence name generated by the sequencing."miRNA*"indicates the found of miRNA*. "miRNA*≥miRNA" means miRNA* reads larger than or equal to miRNA reads.
"consistent" indicates the consistent between the dominant mature sequence and miRBase registered mature sequence, "D":the consistent is different, "S":the consistent is same.
miRNA family	hairpin name	mature name	mature name	miRBase mature sequence	dominant mature sequence	consistent	arm	D07							D10							D12							D16							D18							D21
								tag name	unique count of the dominant mature sequence	total count of the dominant mature sequence	arm this mature located	difference between the dominant mature sequence and miRBase mature sequence (D: different, S: same)	miRNA*	miRNA*≥miRNA	tag name	unique count of the dominant mature sequence	total count of the dominant mature sequence	arm this mature located	difference between the dominant mature sequence and miRBase mature sequence (D: different, S: same)	miRNA*	miRNA*≥miRNA	tag name	unique count of the dominant mature sequence	total count of the dominant mature sequence	arm this mature located	difference between the dominant mature sequence and miRBase mature sequence (D: different, S: same)	miRNA*	miRNA*≥miRNA	tag name	unique count of the dominant mature sequence	total count of the dominant mature sequence	arm this mature located	difference between the dominant mature sequence and miRBase mature sequence (D: different, S: same)	miRNA*	miRNA*≥miRNA	tag name	unique count of the dominant mature sequence	total count of the dominant mature sequence	arm this mature located	difference between the dominant mature sequence and miRBase mature sequence (D: different, S: same)	miRNA*	miRNA*≥miRNA	tag name	unique count of the dominant mature sequence	total count of the dominant mature sequence	arm this mature located	difference between the dominant mature sequence and miRBase mature sequence (D: different, S: same)	miRNA*	miRNA*≥miRNA
ptc-MIR1444	ptc-MIR1444a	ptc-miR1444a	ptc-miR1444a	UCCACAUUCGGUCAAUGUUC	UCCACAUUCGGUCAAUGUUCC	D	3p	t0021750	27	33	3p	D	*		t0020921	32	34	3p	D			t0030370	21	23	3p	D			t0020943	26	30	3p	D			t0020402	31	33	3p	D	*		t0058555	7	7	3p	D
	ptc-MIR1444b	ptc-miR1444b	ptc-miR1444b,c	UUCACAUUCGGUCAACGUUC	ACAUUCGGUCAACGUUCGAGU	D	3p	t0006211	126	162	3p	D	*		t0005440	161	201	3p	D	*		t0007175	120	158	3p	D	*		t0003106	228	332	3p	D	*		t0005859	121	181	3p	D	*		t0009270	62	92	3p	D	*
	ptc-MIR1444c	ptc-miR1444c		UUCACAUUCGGUCAACGUUC	ACAUUCGGUCAACGUUCGAGU	D	3p	t0006211	126	162	3p	D	*		t0005440	161	201	3p	D	*		t0007175	120	158	3p	D	*		t0003106	228	332	3p	D	*		t0005859	121	181	3p	D	*		t0009270	62	92	3p	D	*
miR1446	ptc-MIR1446a	ptc-miR1446a	ptc-miR1446a-e	UUCUGAACUCUCUCCCUCAA	UGAACUCUCUCCCUCAACCGCU	D	5p	t1614302	1	1	5p	D	*	>	t1141409	1	1	5p	D	*	>	t0299325	2	2	5p	D	*	>	t0109720	4	6	5p	D	*	>	t0374619	2	5	5p	D	*	>
	ptc-MIR1446b	ptc-miR1446b		UUCUGAACUCUCUCCCUCAA	UGAACUCUCUCCCUCAACCGC	D	5p	t1614302	1	1	5p	D																	t0395435	1	2	5p	D			t0458367	2	3	5p	D
	ptc-MIR1446c	ptc-miR1446c		UUCUGAACUCUCUCCCUCAA	UGAACUCUCUCCCUCAAC	D	5p	t1614302	1	1	5p	D																	t1064080	1	1	5p	D			t0458367	2	2	5p	D			t0958288	1	1	5p	D
	ptc-MIR1446d	ptc-miR1446d		UUCUGAACUCUCUCCCUCAA	UGAACUCUCUCCCUCAAC	D	5p	t1614302	1	1	5p	D																	t1064080	1	1	5p	D			t0458367	2	2	5p	D			t0958288	1	1	5p	D
	ptc-MIR1446e	ptc-miR1446e		UUCUGAACUCUCUCCCUCAA	UGAACUCUCUCCCUCAAC	D	5p	t1614302	1	1	5p	D																	t1064080	1	1	5p	D			t0458367	2	2	5p	D	*	>	t0958288	1	1	5p	D	*	>
ptc-MIR1447	ptc-MIR1447	ptc-miR1447	ptc-miR1447	CAGAAUUGCAGUGCCUUGAUU	CAGAAUUGCAGUGCCUUGA	D	3p	t0001881	437	678	3p	D			t0003376	264	433	3p	D	*		t0003222	275	431	3p	D			t0002901	242	413	3p	D			t0002355	293	498	3p	D	*		t0003328	196	358	3p	D	*
ptc-MIR1448	ptc-MIR1448	ptc-miR1448	ptc-miR1448	CUUUCCAACGCCUCCCAUAC	UCUUUCCAACGCCUCCCAUACC	D	3p	t0033134	16	20	3p	D	*	>	t0045674	12	20	3p	D	*		t0016943	43	49	3p	D	*	>	t0011462	54	63	3p	D	*	>	t0041944	14	18	3p	D	*	>	t0030409	15	19	3p	D	*	>
ptc-MIR1450	ptc-MIR1450	ptc-miR1450	ptc-miR1450	UUCAAUGGCUCGGUCAGGUUAC	UUCAAUGGCUCGGUCAGGUUA	D	3p	t0001722	475	570	3p	D	*		t0000435	1367	1572	3p	D	*		t0000292	1768	2008	3p	D	*		t0000153	2745	3051	3p	D	*		t0000087	4120	4634	3p	D	*		t0000067	4250	4595	3p	D	*
ptc-MIR156	ptc-MIR156a	ptc-miR156a	ptc-miR156a-f	UGACAGAAGAGAGUGAGCAC	UGACAGAAGAGAGUGAGCAC	S	5p	t0000011	47210	48081	5p	S			t0000014	37121	37740	5p	S	*		t0000014	34124	34908	5p	S			t0000015	29564	30061	5p	S			t0000023	17068	18092	5p	S	*		t0000019	18100	18449	5p	S
	ptc-MIR156b	ptc-miR156b		UGACAGAAGAGAGUGAGCAC	UGACAGAAGAGAGUGAGCAC	S	5p	t0000011	47210	48048	5p	S			t0000014	37121	37708	5p	S			t0000014	34124	34876	5p	S	*		t0000015	29564	30028	5p	S			t0000023	17068	18031	5p	S	*		t0000019	18100	18425	5p	S
	ptc-MIR156c	ptc-miR156c		UGACAGAAGAGAGUGAGCAC	UGACAGAAGAGAGUGAGCAC	S	5p	t0000011	47210	48081	5p	S			t0000014	37121	37741	5p	S			t0000014	34124	34908	5p	S			t0000015	29564	30061	5p	S			t0000023	17068	18092	5p	S			t0000019	18100	18449	5p	S
	ptc-MIR156d	ptc-miR156d		UGACAGAAGAGAGUGAGCAC	UGACAGAAGAGAGUGAGCAC	S	5p	t0000011	47210	49614	5p	S			t0000014	37121	39219	5p	S			t0000014	34124	36199	5p	S			t0000015	29564	31466	5p	S			t0000023	17068	18690	5p	S			t0000019	18100	19252	5p	S
	ptc-MIR156e	ptc-miR156e		UGACAGAAGAGAGUGAGCAC	UGACAGAAGAGAGUGAGCAC	S	5p	t0000011	47210	49615	5p	S	*		t0000014	37121	39220	5p	S	*		t0000014	34124	36200	5p	S	*		t0000015	29564	31467	5p	S	*		t0000023	17068	18692	5p	S	*		t0000019	18100	19253	5p	S	*
	ptc-MIR156f	ptc-miR156f		UGACAGAAGAGAGUGAGCAC	UGACAGAAGAGAGUGAGCAC	S	5p	t0000011	47210	48081	5p	S	*		t0000014	37121	37740	5p	S	*		t0000014	34124	34908	5p	S	*		t0000015	29564	30061	5p	S	*		t0000023	17068	18092	5p	S	*		t0000019	18100	18449	5p	S	*
	ptc-MIR156g	ptc-miR156g	ptc-miR156g-j	UUGACAGAAGAUAGAGAGCAC	UUGACAGAAGAUAGAGAGCAC	S	5p	t0000059	6240	7210	5p	S			t0000033	11544	12189	5p	S			t0000011	36765	39080	5p	S			t0000016	28656	30714	5p	S			t0000004	84877	89153	5p	S	*		t0000005	81584	86676	5p	S	*
	ptc-MIR156h	ptc-miR156h		UUGACAGAAGAUAGAGAGCAC	UUGACAGAAGAUAGAGAGCAC	S	5p	t0000059	6240	7222	5p	S			t0000033	11544	12200	5p	S			t0000011	36765	39077	5p	S			t0000016	28656	30711	5p	S			t0000004	84877	88995	5p	S	*		t0000005	81584	86550	5p	S	*
	ptc-MIR156i	ptc-miR156i		UUGACAGAAGAUAGAGAGCAC	UUGACAGAAGAUAGAGAGCAC	S	5p	t0000059	6240	7210	5p	S			t0000033	11544	12189	5p	S			t0000011	36765	39080	5p	S	*		t0000016	28656	30714	5p	S	*		t0000004	84877	89153	5p	S	*		t0000005	81584	86676	5p	S	*
	ptc-MIR156j	ptc-miR156j		UUGACAGAAGAUAGAGAGCAC	UUGACAGAAGAUAGAGAGCAC	S	5p	t0000059	6240	7210	5p	S			t0000033	11544	12189	5p	S	*		t0000011	36765	39080	5p	S	*		t0000016	28656	30714	5p	S	*		t0000004	84877	89153	5p	S	*		t0000005	81584	86676	5p	S	*
	ptc-MIR156k	ptc-miR156k	ptc-miR156k	UGACAGAAGAGAGGGAGCAC	UGACAGAAGAGAGGGAGCACA	D	5p	t0029965	18	27	5p	D			t0047040	12	24	5p	D			t0058540	10	16	5p	D			t0072301	6	12	5p	S			t0023458	27	29	5p	D			t0027150	17	19	5p	D
ptc-MIR159	ptc-MIR159a	ptc-miR159a	ptc-miR159a-c	UUUGGAUUGAAGGGAGCUCUA	UUUGGAUUGAAGGGAGCU	D	3p	t0000232	2148	3510	3p	D	*		t0000250	2055	3115	3p	D	*		t0000164	2868	4525	3p	D	*		t0000110	3331	4787	3p	D	*		t0000232	1866	2892	3p	D	*		t0000224	1772	2749	3p	D	*
	ptc-MIR159b	ptc-miR159b		UUUGGAUUGAAGGGAGCUCUA	UUUGGAUUGAAGGGAGCU	D	3p	t0000232	2148	3486	3p	D	*		t0000250	2055	3096	3p	D	*		t0000164	2868	4495	3p	D	*		t0000110	3331	4769	3p	D	*		t0000232	1866	2868	3p	D	*		t0000224	1772	2736	3p	D	*
	ptc-MIR159c	ptc-miR159c		UUUGGAUUGAAGGGAGCUCUA	UUUGGAUUGAAGGGAGCU	D	3p	t0000232	2148	3510	3p	D	*		t0000250	2055	3115	3p	D	*		t0000164	2868	4525	3p	D	*		t0000110	3331	4787	3p	D	*		t0000232	1866	2892	3p	D	*		t0000224	1772	2749	3p	D	*
	ptc-MIR159d	ptc-miR159d	ptc-miR159d	CUUGGAUUGAAGGGAGCUCCU	UUGGAUUGAAGGGAGCUC	D	3p	t0213125	2	4	3p	D			t1650917	1	1	3p	D			t0013438	57	64	5p	S			t0161184	3	6	3p	D			t2014867	1	3	3p	D			t0886364	1	1	3p	D
ptc-MIR160	ptc-MIR160a	ptc-miR160a	ptc-miR160a-d	UGCCUGGCUCCCUGUAUGCCA	UGCCUGGCUCCCUGUAUGCCA	S	5p	t0004315	190	199	5p	S	*	>	t0002185	389	404	5p	S	*	>	t0013438	57	67	5p	S	*	>	t0011267	55	56	5p	S	*	>	t0002119	321	342	5p	S	*	>	t0001507	408	434	5p	S	*
	ptc-MIR160b	ptc-miR160b		UGCCUGGCUCCCUGUAUGCCA	UGCCUGGCUCCCUGUAUGCCA	S	5p	t0004315	190	199	5p	S	*	>	t0002185	389	404	5p	S	*	>	t0013438	57	67	5p	S	*	>	t0011267	55	58	5p	S	*	>	t0002119	321	340	5p	S	*	>	t0001507	408	439	5p	S	*	>
	ptc-MIR160c	ptc-miR160c		UGCCUGGCUCCCUGUAUGCCA	UGCCUGGCUCCCUGUAUGCCA	S	5p	t0004315	190	199	5p	S	*	>	t0002185	389	404	5p	S	*	>	t0013438	57	64	5p	S	*	>	t0011267	55	58	5p	S	*	>	t0002119	321	340	5p	S	*	>	t0001507	408	439	5p	S	*	>
	ptc-MIR160d	ptc-miR160d		UGCCUGGCUCCCUGUAUGCCA	UGCCUGGCUCCCUGUAUGCCA	S	5p	t0004315	190	198	5p	S	*	>	t0002185	389	404	5p	S	*	>								t0011267	55	56	5p	S	*	>	t0002119	321	342	5p	S	*	>	t0001507	408	434	5p	S	*
	ptc-MIR160e	ptc-miR160e	ptc-miR160e-f	UGCCUGGCUCCCUGAAUGCCA	UGCCUGGCUCCCUGAAUGCCA	S	5p	t0389091	1	1	5p	S	*		t0073812	7	7	5p	S	*	>															t0413547	2	2	5p	S	*	>	t0045578	9	10	5p	S	*	>
	ptc-MIR160f	ptc-miR160f		UGCCUGGCUCCCUGAAUGCCA	UGCCUGGCUCCCUGAAUGCCA	S	5p	t0389091	1	1	5p	S			t0073812	7	7	5p	S	*																t0413547	2	2	5p	S	*	>	t0045578	9	10	5p	S	*
	ptc-MIR160h	ptc-miR160h	ptc-miR160h	UGCCUGGCUCCCUGGAUGCCA	UGCCUGGCUCCCUGGAUGCCA	S	5p								t1628415	1	1	5p	S	*																t3389695	1	1	5p	S			t1933968	1	1	5p	S
ptc-MIR162	ptc-MIR162a	ptc-miR162a	ptc-miR162a-c	UCGAUAAACCUCUGCAUCCAG	UCGAUAAACCUCUGCAUCCAG	S	3p	t0000866	824	850	3p	S	*		t0000637	1027	1060	3p	S	*		t0000236	2144	2195	3p	S	*		t0000201	2049	2094	3p	S	*		t0000380	1295	1329	3p	S	*		t0000520	962	985	3p	S	*
	ptc-MIR162b	ptc-miR162b		UCGAUAAACCUCUGCAUCCAG	UCGAUAAACCUCUGCAUCCAG	S	3p	t0000866	824	853	3p	S	*		t0000637	1027	1066	3p	S	*		t0000236	2144	2203	3p	S	*		t0000201	2049	2108	3p	S	*		t0000380	1295	1332	3p	S	*		t0000520	962	986	3p	S	*
	ptc-MIR162c	ptc-miR162c		UCGAUAAACCUCUGCAUCCAG	UCGAUAAACCUCUGCAUCCAG	S	3p	t0000866	824	853	3p	S	*		t0000637	1027	1066	3p	S	*		t0000236	2144	2203	3p	S	*		t0000201	2049	2108	3p	S	*		t0000380	1295	1332	3p	S	*		t0000520	962	986	3p	S	*
ptc-MIR164	ptc-MIR164a	ptc-miR164a	ptc-miR164a-e	UGGAGAAGCAGGGCACGUGCA	UGGAGAAGCAGGGCACGUGCA	S	5p	t0000024	14333	14843	5p	S			t0000029	13165	13536	5p	S			t0000033	11207	11625	5p	S			t0000041	7948	8246	5p	S			t0000052	6951	7211	5p	S			t0000042	6558	6812	5p	S
	ptc-MIR164b	ptc-miR164b		UGGAGAAGCAGGGCACGUGCA	UGGAGAAGCAGGGCACGUGCA	S	5p	t0000024	14333	14848	5p	S			t0000029	13165	13534	5p	S			t0000033	11207	11626	5p	S			t0000041	7948	8250	5p	S			t0000052	6951	7210	5p	S			t0000042	6558	6814	5p	S
	ptc-MIR164c	ptc-miR164c		UGGAGAAGCAGGGCACGUGCA	UGGAGAAGCAGGGCACGUGCA	S	5p	t0000024	14333	14841	5p	S			t0000029	13165	13536	5p	S			t0000033	11207	11623	5p	S			t0000041	7948	8246	5p	S	*		t0000052	6951	7206	5p	S	*		t0000042	6558	6811	5p	S
	ptc-MIR164d	ptc-miR164d		UGGAGAAGCAGGGCACGUGCA	UGGAGAAGCAGGGCACGUGCA	S	5p	t0000024	14333	14843	5p	S			t0000029	13165	13536	5p	S			t0000033	11207	11625	5p	S			t0000041	7948	8246	5p	S			t0000052	6951	7211	5p	S			t0000042	6558	6812	5p	S
	ptc-MIR164e	ptc-miR164e		UGGAGAAGCAGGGCACGUGCA	UGGAGAAGCAGGGCACGUGCA	S	5p	t0000024	14333	15055	5p	S	*		t0000029	13165	13706	5p	S	*		t0000033	11207	11784	5p	S	*		t0000041	7948	8321	5p	S	*		t0000052	6951	7299	5p	S	*		t0000042	6558	6879	5p	S	*
	ptc-MIR164f	ptc-miR164f	ptc-miR164f	UGGAGAAGCAGGGCACAUGCU	UGGAGAAGCAGGGCACAUGCU	S	5p	t0308302	2	2	5p	S			t0051698	11	12	5p	S			t0073929	8	15	5p	S			t0125607	4	5	5p	S			t0041282	15	21	5p	S			t0979740	1	3	5p	D
ptc-MIR166	ptc-MIR166a	ptc-miR166a	ptc-miR166a-m	UCGGACCAGGCUUCAUUCCCC	UCGGACCAGGCUUCAUUCCCC	S	3p	t0000021	17361	22535	3p	S	*		t0000004	92392	112375	3p	S	*		t0000003	92071	119414	3p	S	*		t0000002	107540	138763	3p	S	*		t0000001	145124	183215	3p	S	*		t0000003	100456	126167	3p	S	*
	ptc-MIR166b	ptc-miR166b		UCGGACCAGGCUUCAUUCCCC	UCGGACCAGGCUUCAUUCCCC	S	3p	t0000021	17361	22675	3p	S			t0000004	92392	112805	3p	S			t0000003	92071	119866	3p	S			t0000002	107540	139375	3p	S	*		t0000001	145124	184847	3p	S	*		t0000003	100456	126971	3p	S
	ptc-MIR166c	ptc-miR166c		UCGGACCAGGCUUCAUUCCCC	UCGGACCAGGCUUCAUUCCCC	S	3p	t0000021	17361	22531	3p	S	*		t0000004	92392	112367	3p	S	*		t0000003	92071	119403	3p	S	*		t0000002	107540	138762	3p	S	*		t0000001	145124	183209	3p	S	*		t0000003	100456	126165	3p	S	*
	ptc-MIR166d	ptc-miR166d		UCGGACCAGGCUUCAUUCCCC	UCGGACCAGGCUUCAUUCCCC	S	3p	t0000021	17361	22688	3p	S			t0000004	92392	112904	3p	S			t0000003	92071	119959	3p	S			t0000002	107540	139439	3p	S			t0000001	145124	184885	3p	S			t0000003	100456	127012	3p	S
	ptc-MIR166e	ptc-miR166e		UCGGACCAGGCUUCAUUCCCC	UCGGACCAGGCUUCAUUCCCC	S	3p	t0000021	17361	22675	3p	S	*		t0000004	92392	112805	3p	S	*		t0000003	92071	119866	3p	S	*		t0000002	107540	139375	3p	S	*		t0000001	145124	184848	3p	S	*		t0000003	100456	126971	3p	S	*
	ptc-MIR166f	ptc-miR166f		UCGGACCAGGCUUCAUUCCCC	UCGGACCAGGCUUCAUUCCCC	S	3p	t0000021	17361	22688	3p	S			t0000004	92392	112904	3p	S			t0000003	92071	119959	3p	S			t0000002	107540	139439	3p	S			t0000001	145124	184885	3p	S			t0000003	100456	127012	3p	S
	ptc-MIR166g	ptc-miR166g		UCGGACCAGGCUUCAUUCCCC	UCGGACCAGGCUUCAUUCCCC	S	3p	t0000021	17361	22729	3p	S			t0000004	92392	112845	3p	S			t0000003	92071	120176	3p	S			t0000002	107540	139462	3p	S			t0000001	145124	184776	3p	S	*		t0000003	100456	127275	3p	S	*
	ptc-MIR166h	ptc-miR166h		UCGGACCAGGCUUCAUUCCCC	UCGGACCAGGCUUCAUUCCCC	S	3p	t0000021	17361	22729	3p	S			t0000004	92392	112845	3p	S			t0000003	92071	120176	3p	S			t0000002	107540	139462	3p	S			t0000001	145124	184776	3p	S			t0000003	100456	127275	3p	S
	ptc-MIR166i	ptc-miR166i		UCGGACCAGGCUUCAUUCCCC	UCGGACCAGGCUUCAUUCCCC	S	3p	t0000021	17361	22682	3p	S			t0000004	92392	112790	3p	S			t0000003	92071	119857	3p	S			t0000002	107540	139112	3p	S	*		t0000001	145124	183631	3p	S	*		t0000003	100456	126471	3p	S	*
	ptc-MIR166j	ptc-miR166j		UCGGACCAGGCUUCAUUCCCC	UCGGACCAGGCUUCAUUCCCC	S	3p	t0000021	17361	22543	3p	S	*		t0000004	92392	112395	3p	S	*		t0000003	92071	119434	3p	S	*		t0000002	107540	138768	3p	S	*		t0000001	145124	183228	3p	S	*		t0000003	100456	126169	3p	S	*
	ptc-MIR166k	ptc-miR166k		UCGGACCAGGCUUCAUUCCCC	UCGGACCAGGCUUCAUUCCCC	S	3p	t0000021	17361	22543	3p	S	*		t0000004	92392	112395	3p	S	*		t0000003	92071	119434	3p	S	*		t0000002	107540	138768	3p	S	*		t0000001	145124	183228	3p	S	*		t0000003	100456	126169	3p	S	*
	ptc-MIR166l	ptc-miR166l		UCGGACCAGGCUUCAUUCCCC	UCGGACCAGGCUUCAUUCCCC	S	3p	t0000021	17361	22682	3p	S	*		t0000004	92392	112790	3p	S	*		t0000003	92071	119857	3p	S	*		t0000002	107540	139112	3p	S	*		t0000001	145124	183631	3p	S	*		t0000003	100456	126471	3p	S	*
	ptc-MIR166m	ptc-miR166m		UCGGACCAGGCUUCAUUCCCC	UCGGACCAGGCUUCAUUCCCC	S	3p	t0000021	17361	22724	3p	S			t0000004	92392	112921	3p	S			t0000003	92071	120256	3p	S			t0000002	107540	139531	3p	S			t0000001	145124	184850	3p	S			t0000003	100456	127321	3p	S
	ptc-MIR166n	ptc-miR166n	ptc-miR166n-q	UCGGACCAGGCUUCAUUCCUU	UCGGACCAGGCUUCAUUCC	D	3p	t0000181	2630	4063	3p	D	*		t0000036	10433	15120	3p	D	*		t0000029	13122	22346	3p	D	*		t0000025	15096	24868	3p	D	*		t0000021	18132	29993	3p	D	*		t0000026	12253	19949	3p	D
	ptc-MIR166o	ptc-miR166o		UCGGACCAGGCUUCAUUCCUU	UCGGACCAGGCUUCAUUCC	D	3p	t0000181	2630	4063	3p	D	*		t0000036	10433	15120	3p	D	*		t0000029	13122	22346	3p	D	*		t0000025	15096	24868	3p	D	*		t0000021	18132	29993	3p	D	*		t0000026	12253	19949	3p	D
	ptc-MIR166p	ptc-miR166p		UCGGACCAGGCUCCAUUCCUU	UCGGACCAGGCUCCAUUCC	D	3p	t1504610	1	1	3p	D			t0235709	2	3	3p	D			t0210574	3	4	3p	D			t0173283	3	4	3p	D			t0088257	7	9	3p	D			t0163374	3	3	3p	D
	ptc-MIR166q	ptc-miR166q		UCGGACCAGGCUUCAUUCCUU	UCGGACCAGGCUUCAUUCC	D	3p	t0000181	2630	4054	3p	D	*		t0000036	10433	15108	3p	D	*		t0000029	13122	22340	3p	D	*		t0000025	15096	24860	3p	D	*		t0000021	18132	29974	3p	D	*		t0000026	12253	19944	3p	D	*
ptc-MIR167	ptc-MIR167a	ptc-miR167a	ptc-miR167a-d	UGAAGCUGCCAGCAUGAUCUA	UGAAGCUGCCAGCAUGAUCUA	S	5p	t0000025	13136	13936	5p	S	*		t0000027	15143	15980	5p	S	*		t0000031	12121	13053	5p	S			t0000032	10495	11129	5p	S	*		t0000028	12509	13718	5p	S			t0000052	5229	5815	5p	S	*
	ptc-MIR167b	ptc-miR167b		UGAAGCUGCCAGCAUGAUCUA	UGAAGCUGCCAGCAUGAUCUA	S	5p	t0000025	13136	13991	5p	S			t0000027	15143	15902	5p	S	*		t0000031	12121	12899	5p	S	*		t0000032	10495	10976	5p	S	*		t0000028	12509	13294	5p	S	*		t0000052	5229	5509	5p	S	*
	ptc-MIR167c	ptc-miR167c		UGAAGCUGCCAGCAUGAUCUA	UGAAGCUGCCAGCAUGAUCUA	S	5p	t0000025	13136	13937	5p	S			t0000027	15143	15978	5p	S	*		t0000031	12121	13054	5p	S			t0000032	10495	11132	5p	S	*		t0000028	12509	13716	5p	S	*		t0000052	5229	5815	5p	S
	ptc-MIR167d	ptc-miR167d		UGAAGCUGCCAGCAUGAUCUA	UGAAGCUGCCAGCAUGAUCUA	S	5p	t0000025	13136	13978	5p	S			t0000027	15143	15898	5p	S	*		t0000031	12121	12886	5p	S			t0000032	10495	10965	5p	S			t0000028	12509	13279	5p	S	*		t0000052	5229	5504	5p	S
	ptc-MIR167e	ptc-miR167e	ptc-miR167e	UGAAGCUGCCAGCAUGAUCUG	UGAAGCUGCCAGCAUGAUCUGA	D	5p	t0001189	640	1342	5p	D	*		t0000472	1290	2353	5p	D	*		t0000545	1179	2348	5p	D	*		t0000553	989	1853	5p	D	*		t0000081	4944	8063	5p	S	*		t0000634	825	1715	5p	S	*
	ptc-MIR167f	ptc-miR167f	ptc-miR167f-g	UGAAGCUGCCAGCAUGAUCUU	UGAAGCUGCCAGCAUGAUCUU	S	5p	t0000455	1383	1771	5p	S			t0000395	1439	1800	5p	S	*		t0000535	1193	1560	5p	S	*		t0000636	900	1143	5p	S	*		t0000555	966	1509	5p	S	*		t0001697	368	540	5p	S	*
	ptc-MIR167g	ptc-miR167g		UGAAGCUGCCAGCAUGAUCUU	UGAAGCUGCCAGCAUGAUCUU	S	5p	t0000455	1383	1771	5p	S			t0000395	1439	1800	5p	S	*		t0000535	1193	1560	5p	S	*		t0000636	900	1143	5p	S	*		t0000555	966	1509	5p	S	*		t0001697	368	540	5p	S	*
	ptc-MIR167h	ptc-miR167h	ptc-miR167h	UGAAGCUGCCAACAUGAUCUG	UGAAGCUGCCAACAUGAUCUGA	D	5p	t1599990	1	1	5p	D	*
ptc-MIR168	ptc-MIR168a	ptc-miR168a	ptc-miR168a,b	UCGCUUGGUGCAGGUCGGGAA	UCGCUUGGUGCAGGUCGGGAA	S	5p	t0000012	41794	43062	5p	S	*		t0000008	44639	45798	5p	S	*		t0000012	36403	37410	5p	S	*		t0000019	23534	24031	5p	S	*		t0000011	37888	39309	5p	S	*		t0000023	13529	13869	5p	S	*
	ptc-MIR168b	ptc-miR168b		UCGCUUGGUGCAGGUCGGGAA	UCGCUUGGUGCAGGUCGGGAA	S	5p	t0000012	41794	43079	5p	S	*		t0000008	44639	45814	5p	S	*		t0000012	36403	37421	5p	S	*		t0000019	23534	24034	5p	S	*		t0000011	37888	39315	5p	S	*		t0000023	13529	13871	5p	S	*
ptc-MIR169	ptc-MIR169aa	ptc-miR169aa	ptc-miR169aa	GAGCCAAGAAUGACUUGUCGG	GCCAAGAAUGACUUGUCGGCA	D	5p	t0029036	19	35	5p	D	*	>	t0023394	28	52	5p	D	*	>	t0008306	101	218	5p	D	*	>	t0007647	87	158	5p	D	*	>	t0001501	423	758	5p	D	*	>	t0004091	158	335	5p	D	*	>
	ptc-MIR169ab	ptc-miR169ab	ptc-miR169ab-af	UAGCCAAGGACGACUUGCCCA	UAGCCAAGGACGACUUGCCC	D	5p	t0008499	88	146	5p	D	*		t0004712	188	524	5p	D	*		t0000885	805	1960	5p	D	*		t0002752	257	664	5p	D	*		t0000144	2789	6588	5p	D	*	>	t0000293	1463	3533	5p	D	*	>
	ptc-MIR169ac	ptc-miR169ac		UAGCCAAGGACGACUUGCCCA	UAGCCAAGGACGACUUGCCC	D	5p	t0008499	88	146	5p	D	*		t0004712	188	522	5p	D	*		t0000885	805	1955	5p	D			t0002752	257	664	5p	D			t0000144	2789	6578	5p	D	*		t0000293	1463	3533	5p	D	*
	ptc-MIR169ad	ptc-miR169ad		UAGCCAAGGACGACUUGCCCA	UAGCCAAGGACGACUUGCCC	D	5p	t0008499	88	146	5p	D			t0004712	188	524	5p	D			t0000885	805	1960	5p	D			t0002752	257	664	5p	D			t0000144	2789	6584	5p	D			t0000293	1463	3537	5p	D
	ptc-MIR169ae	ptc-miR169ae		UAGCCAAGGACGACUUGCCCA	UAGCCAAGGACGACUUGCCC	D	5p	t0008499	88	146	5p	D	*		t0004712	188	524	5p	D	*		t0000885	805	1960	5p	D	*		t0002752	257	664	5p	D	*		t0000144	2789	6588	5p	D	*	>	t0000293	1463	3533	5p	D	*	>
	ptc-MIR169af	ptc-miR169af		UAGCCAAGGACGACUUGCCCA	UAGCCAAGGACGACUUGCCC	D	5p	t0008499	88	146	5p	D	*		t0004712	188	524	5p	D	*		t0000885	805	1960	5p	D	*		t0002752	257	664	5p	D	*		t0000144	2789	6586	5p	D	*	>	t0000293	1463	3533	5p	D	*	>
	ptc-MIR169a	ptc-miR169a	ptc-miR169a-c	CAGCCAAGGAUGACUUGCCGA	CAGCCAAGGAUGACUUGCCGA	S	5p	t0034210	15	21	5p	S			t0019236	36	47	5p	S			t0012182	65	92	5p	S			t0005336	129	143	5p	S			t0011259	60	85	5p	S			t0006584	93	115	5p	S
	ptc-MIR169b	ptc-miR169b		CAGCCAAGGAUGACUUGCCGA	CAGCCAAGGAUGACUUGCCGA	S	5p	t0034210	15	21	5p	S	*		t0019236	36	47	5p	S	*	>	t0012182	65	92	5p	S	*	>	t0005336	129	143	5p	S	*	>	t0011259	60	85	5p	S	*	>	t0006584	93	115	5p	S	*	>
	ptc-MIR169c	ptc-miR169c		CAGCCAAGGAUGACUUGCCGA	CAGCCAAGGAUGACUUGCCGA	S	5p	t0034210	15	21	5p	S			t0019236	36	47	5p	S			t0012182	65	92	5p	S			t0005336	129	143	5p	S			t0011259	60	85	5p	S			t0006584	93	115	5p	S
	ptc-MIR169d	ptc-miR169d	ptc-miR169d-h	CAGCCAAGGAUGACUUGCCGG	CAGCCAAGGAUGACUUGCCGG	S	5p	t0002016	410	432	5p	S	*		t0002466	352	380	5p	S	*		t0001811	462	515	5p	S	*		t0001409	480	524	5p	S	*	>	t0000911	648	717	5p	S	*	>	t0001300	467	533	5p	S	*	>
	ptc-MIR169e	ptc-miR169e		CAGCCAAGGAUGACUUGCCGG	CAGCCAAGGAUGACUUGCCGG	S	5p	t0002016	410	432	5p	S	*		t0002466	352	380	5p	S	*		t0001811	462	514	5p	S	*		t0001409	480	523	5p	S	*		t0000911	648	714	5p	S	*		t0001300	467	531	5p	S
	ptc-MIR169f	ptc-miR169f		CAGCCAAGGAUGACUUGCCGG	CAGCCAAGGAUGACUUGCCGG	S	5p	t0002016	410	431	5p	S			t0002466	352	380	5p	S			t0001811	462	514	5p	S			t0001409	480	521	5p	S			t0000911	648	710	5p	S			t0001300	467	528	5p	S
	ptc-MIR169g	ptc-miR169g		CAGCCAAGGAUGACUUGCCGG	CAGCCAAGGAUGACUUGCCGG	S	5p	t0002016	410	432	5p	S			t0002466	352	380	5p	S			t0001811	462	515	5p	S			t0001409	480	524	5p	S			t0000911	648	717	5p	S			t0001300	467	533	5p	S
	ptc-MIR169h	ptc-miR169h		CAGCCAAGGAUGACUUGCCGG	CAGCCAAGGAUGACUUGCCGG	S	5p	t0002016	410	562	5p	S			t0002466	352	541	5p	S			t0001811	462	624	5p	S			t0001409	480	683	5p	S			t0000911	648	813	5p	S			t0001300	467	583	5p	S
	ptc-MIR169i	ptc-miR169i	ptc-miR169i-m	UAGCCAAGGAUGACUUGCCUG	UAGCCAAGGAUGACUUGCCUG	S	5p	t0472049	1	1	5p	D			t0255944	2	2	5p	D			t0167928	3	4	5p	S	*		t0139068	3	3	5p	S	*		t0057363	10	13	5p	S	*		t0147187	3	6	5p	S	*	>
	ptc-MIR169j	ptc-miR169j		UAGCCAAGGAUGACUUGCCUG	UAGCCAAGGAUGACUUGCCUG	S	5p	t0472049	1	1	5p	D			t0255944	2	2	5p	D	*		t0167928	3	4	5p	S	*		t0139068	3	3	5p	S	*		t0057363	10	13	5p	S	*		t0147187	3	6	5p	S	*	>
	ptc-MIR169k	ptc-miR169k		UAGCCAAGGAUGACUUGCCUG	UAGCCAAGGAUGACUUGCCUG	S	5p	t0472049	1	1	5p	D			t0255944	2	2	5p	D			t0167928	3	5	5p	S			t0139068	3	4	5p	S			t0057363	10	13	5p	S			t0147187	3	6	5p	S
	ptc-MIR169l	ptc-miR169l		UAGCCAAGGAUGACUUGCCUG	UAGCCAAGGAUGACUUGCCUG	S	5p	t0472049	1	1	5p	D			t0255944	2	2	5p	D			t0167928	3	4	5p	S	*		t0139068	3	3	5p	S	*		t0057363	10	13	5p	S	*	>	t0147187	3	6	5p	S	*
	ptc-MIR169m	ptc-miR169m		UAGCCAAGGAUGACUUGCCUG	UAGCCAAGGAUGACUUGCCUG	S	5p	t0472049	1	1	5p	D			t0255944	2	2	5p	D			t0167928	3	4	5p	S	*		t0139068	3	3	5p	S			t0057363	10	13	5p	S	*	>	t0147187	3	6	5p	S	*
	ptc-MIR169n	ptc-miR169n	ptc-miR169n	UGAGCCAAGGAUGACUUGCCG	AGCCAAGGAUGACUUGCC	D	5p								t0255944	2	2	5p	D																								t1390027	1	1	5p	D
	ptc-MIR169o	ptc-miR169o	ptc-miR169o,p	AAGCCAAGGAUGACUUGCCUG	AGCCAAGGAUGACUUGCCUG	D	5p	t0472049	1	1	5p	D			t0255944	2	2	5p	D																								t1341070	1	2	5p	D
	ptc-MIR169p	ptc-miR169p		AAGCCAAGGAUGACUUGCCUG	AGCCAAGGAUGACUUGCCUG	D	5p	t0472049	1	1	5p	D			t0255944	2	2	5p	D																								t1341070	1	2	5p	D
	ptc-MIR169q	ptc-miR169q	ptc-miR169q	UAGCCAAGGACGACUUGCCUG	UAGCCAAGGACGACUUGCC	D	5p	t0027349	20	31	5p	D	*		t0005999	145	189	5p	D	*		t0000998	738	1039	5p	D	*		t0003023	234	319	5p	D	*		t0000162	2561	3393	5p	D	*		t0000325	1345	1761	5p	D	*
	ptc-MIR169r	ptc-miR169r	ptc-miR169r	UAGCCAAGGAUGACUUGCCUA	AGCCAAGGAUGACUUGCC	D	5p								t0255944	2	2	5p	D			t1088932	1	2	5p	D										t0457254	2	3	5p	D	*		t1390027	1	2	5p	D
	ptc-MIR169s	ptc-miR169s	ptc-miR169s	UCAGCCAAGGAUGACUUGCCG	CAGCCAAGGAUGACUUGCCGG	D	5p	t0002016	410	551	5p	D	*		t0002466	352	537	5p	D	*		t0001811	462	618	5p	D	*		t0001409	480	682	5p	D	*		t0000911	648	809	5p	D	*		t0001300	467	583	5p	D	*
	ptc-MIR169t	ptc-miR169t	ptc-miR169t	GAGCCAAGAAUGACUUGCCGG	CCGAGCCAAGAAUGACUUGCCG	D	5p	t0011924	58	100	5p	D			t0003708	243	379	5p	D			t0000349	1602	2389	5p	D			t0000348	1397	1993	5p	D			t0000138	2906	5047	5p	D			t0000085	3865	5366	5p	D
	ptc-MIR169u	ptc-miR169u	ptc-miR169u	UAGCCAAGGACGACUUGCCUA	UAGCCAAGGACGACUUGCC	D	5p	t0027349	20	32	5p	D			t0005999	145	197	5p	D			t0000998	738	1079	5p	D			t0003023	234	332	5p	D			t0000162	2561	3493	5p	D			t0000325	1345	1810	5p	D
	ptc-MIR169v	ptc-miR169v	ptc-miR169v,w	UAGCCAAGGAUGACUUGCCCA	UAGCCAAGGAUGACUUGCCCA	S	5p								t0255944	2	2	5p	D			t0309966	2	5	5p	S										t0457254	2	4	5p	D			t0116167	4	6	5p	S
	ptc-MIR169w	ptc-miR169w		UAGCCAAGGAUGACUUGCCCA	UAGCCAAGGAUGACUUGCCCA	S	5p								t0255944	2	2	5p	D			t0309966	2	5	5p	S	*							*		t0457254	2	4	5p	D			t0116167	4	6	5p	S
	ptc-MIR169x	ptc-miR169x	ptc-miR169x	UAGCCAAGGAUGACUUGCUCG	UAGCCAAGGAUGACUUGC	D	5p																													t0457254	2	2	5p	D
ptc-MIR171	ptc-MIR171a	ptc-miR171a	ptc-miR171a,b	UUGAGCCGUGCCAAUAUCACG	UGAUUGAGCCGUGCCAAUAUC	D	3p	t0005337	151	155	3p	D	*		t0001421	560	586	3p	D	*		t0001659	499	526	3p	D	*		t0000859	724	754	3p	D	*		t0002399	289	301	3p	D	*		t0003437	189	210	3p	D	*
	ptc-MIR171b	ptc-miR171b		UUGAGCCGUGCCAAUAUCACG	UGAUUGAGCCGUGCCAAUAUC	D	3p	t0005337	151	155	3p	D			t0001421	560	586	3p	D			t0001659	499	526	3p	D			t0000859	724	754	3p	D			t0002399	289	301	3p	D	*		t0003437	189	210	3p	D
	ptc-MIR171c	ptc-miR171c	ptc-miR171c,d	AGAUUGAGCCGCGCCAAUAUC	UUGAGCCGCGCCAAUAUCACU	D	3p	t0115635	4	5	3p	D	*		t0082933	6	9	3p	D	*		t0089681	6	8	3p	D	*		t0723458	1	2	3p	D	*		t0026927	23	41	3p	D	*	>	t0029335	16	22	3p	D	*
	ptc-MIR171d	ptc-miR171d		AGAUUGAGCCGCGCCAAUAUC	UUGAGCCGCGCCAAUAUCACU	D	3p	t0115635	4	5	3p	D	*		t0082933	6	9	3p	D	*		t0089681	6	8	3p	D	*		t0723458	1	2	3p	D	*		t0026927	23	41	3p	D	*	>	t0029335	16	22	3p	D	*
	ptc-MIR171e	ptc-miR171e	ptc-miR171e-i	UGAUUGAGCCGUGCCAAUAUC	UGAUUGAGCCGUGCCAAUAUC	S	3p	t0005337	151	156	3p	S			t0001421	560	585	3p	S			t0001659	499	522	3p	S			t0000859	724	752	3p	S			t0002399	289	299	3p	S			t0003437	189	207	3p	S
	ptc-MIR171f	ptc-miR171f		UGAUUGAGCCGUGCCAAUAUC	UGAUUGAGCCGUGCCAAUAUC	S	3p	t0005337	151	156	3p	S			t0001421	560	586	3p	S	*		t0001659	499	524	3p	S			t0000859	724	752	3p	S			t0002399	289	299	3p	S	*		t0003437	189	207	3p	S
	ptc-MIR171g	ptc-miR171g		UGAUUGAGCCGUGCCAAUAUC	UGAUUGAGCCGUGCCAAUAUC	S	3p	t0005337	151	156	3p	S	*		t0001421	560	588	3p	S	*		t0001659	499	528	3p	S	*		t0000859	724	757	3p	S	*		t0002399	289	304	3p	S	*		t0003437	189	210	3p	S	*
	ptc-MIR171h	ptc-miR171h		UGAUUGAGCCGUGCCAAUAUC	UGAUUGAGCCGUGCCAAUAUC	S	3p	t0005337	151	156	3p	S	*	>	t0001421	560	588	3p	S	*	>	t0001659	499	528	3p	S	*	>	t0000859	724	757	3p	S	*	>	t0002399	289	304	3p	S	*	>	t0003437	189	210	3p	S	*	>
	ptc-MIR171i	ptc-miR171i		UGAUUGAGCCGUGCCAAUAUC	UGAUUGAGCCGUGCCAAUAUC	S	3p	t0005337	151	156	3p	S			t0001421	560	585	3p	S			t0001659	499	523	3p	S	*		t0000859	724	752	3p	S	*		t0002399	289	296	3p	S	*		t0003437	189	208	3p	S
	ptc-MIR171l	ptc-miR171l	ptc-miR171l-n	CGAGCCGAAUCAAUAUCACU	CGAGCCGAAUCAAUAUCACUC	D	3p	t0000880	818	862	3p	D	*		t0001128	668	702	3p	D	*		t0000229	2181	2316	3p	D	*		t0000849	728	772	3p	D	*		t0000064	5930	6318	3p	D	*		t0000671	788	855	3p	D	*	>
	ptc-MIR171m	ptc-miR171m		CGAGCCGAAUCAAUAUCACU	CGAGCCGAAUCAAUAUCACUC	D	3p	t0000880	818	862	3p	D			t0001128	668	702	3p	D	*		t0000229	2181	2316	3p	D			t0000849	728	772	3p	D			t0000064	5930	6318	3p	D	*		t0000671	788	855	3p	D
	ptc-MIR171n	ptc-miR171n		CGAGCCGAAUCAAUAUCACU	CGAGCCGAAUCAAUAUCACUC	D	3p	t0000880	818	862	3p	D			t0001128	668	702	3p	D	*		t0000229	2181	2316	3p	D			t0000849	728	772	3p	D			t0000064	5930	6318	3p	D	*		t0000671	788	855	3p	D
ptc-MIR172	ptc-MIR172a	ptc-miR172a	ptc-miR172a-c,f	AGAAUCUUGAUGAUGCUGCAU	AGAAUCUUGAUGAUGCUGCAU	S	3p	t0000057	6754	7105	3p	S	*		t0000056	7070	7401	3p	S	*		t0000047	8005	8387	3p	S	*		t0000035	9125	9498	3p	S	*		t0000071	5617	5838	3p	S	*		t0000046	6133	6516	3p	S	*
	ptc-MIR172b	ptc-miR172b		AGAAUCUUGAUGAUGCUGCAU	AGAAUCUUGAUGAUGCUGCAU	S	3p	t0000057	6754	7105	3p	S	*		t0000056	7070	7402	3p	S	*		t0000047	8005	8393	3p	S	*		t0000035	9125	9502	3p	S	*		t0000071	5617	5838	3p	S	*		t0000046	6133	6519	3p	S	*
	ptc-MIR172c	ptc-miR172c		AGAAUCUUGAUGAUGCUGCAU	AGAAUCUUGAUGAUGCUGCAU	S	3p	t0000057	6754	7105	3p	S	*		t0000056	7070	7401	3p	S	*		t0000047	8005	8387	3p	S	*		t0000035	9125	9498	3p	S	*		t0000071	5617	5838	3p	S	*		t0000046	6133	6516	3p	S	*
	ptc-MIR172d	ptc-miR172d	ptc-miR172d,e	GGAAUCUUGAUGAUGCUGCAU	GAAUCUUGAUGAUGCUGCAU	D	3p	t0002644	319	698	3p	D	*		t0002993	296	788	3p	S	*		t0002424	357	848	3p	S	*		t0002053	343	741	3p	D	*		t0003592	197	372	3p	D	*		t0001807	351	731	3p	D	*
	ptc-MIR172e	ptc-miR172e		GGAAUCUUGAUGAUGCUGCAU	GAAUCUUGAUGAUGCUGCAU	D	3p	t0002644	319	698	3p	D	*	>	t0002993	296	788	3p	S	*	>	t0002424	357	848	3p	S	*	>	t0002053	343	741	3p	D	*	>	t0003592	197	372	3p	D	*	>	t0001807	351	732	3p	D	*	>
	ptc-MIR172f	ptc-miR172f		AGAAUCUUGAUGAUGCUGCAU	AGAAUCUUGAUGAUGCUGCAU	S	3p	t0000057	6754	7105	3p	S			t0000056	7070	7402	3p	S			t0000047	8005	8393	3p	S			t0000035	9125	9502	3p	S			t0000071	5617	5838	3p	S			t0000046	6133	6519	3p	S
	ptc-MIR172g	ptc-miR172g	ptc-miR172g,h	GGAAUCUUGAUGAUGCUGCAG	GGAAUCUUGAUGAUGCUGCAG	S	3p	t0009306	78	106	3p	D	*	>	t0009662	84	114	3p	D	*		t0025399	26	45	3p	D	*		t0025012	21	38	3p	D	*		t0038952	15	22	3p	D	*	>	t0014097	37	48	3p	D	*	>
	ptc-MIR172h	ptc-miR172h		GGAAUCUUGAUGAUGCUGCAG	GGAAUCUUGAUGAUGCUGCAG	S	3p	t0009306	78	106	3p	D	*		t0009662	84	114	3p	D	*		t0025399	26	45	3p	D	*		t0025012	21	38	3p	D	*		t0038952	15	22	3p	D	*		t0014097	37	48	3p	D	*
ptc-MIR319	ptc-MIR319a	ptc-miR319a	ptc-miR319a-d	UUGGACUGAAGGGAGCUCCC	UUGGACUGAAGGGAGCUCCC	S	3p	t0021687	27	41	3p	S	*		t0025765	25	35	3p	S	*		t0046354	13	16	3p	S	*		t0030823	17	21	3p	S	*		t0037960	16	23	3p	S	*		t0023501	20	24	3p	S
	ptc-MIR319b	ptc-miR319b		UUGGACUGAAGGGAGCUCCC	UUGGACUGAAGGGAGCUCCC	S	3p	t0021687	27	38	3p	S			t0025765	25	34	3p	S			t0046354	13	14	3p	S			t0030823	17	21	3p	S			t0037960	16	23	3p	S			t0023501	20	24	3p	S
	ptc-MIR319c	ptc-miR319c		UUGGACUGAAGGGAGCUCCC	UUGGACUGAAGGGAGCUCCC	S	3p	t0021687	27	68	3p	S	*		t0025765	25	51	3p	S	*		t0046354	13	23	3p	S	*		t0030823	17	36	3p	S	*		t0037960	16	31	3p	S	*		t0023501	20	35	3p	S	*
	ptc-MIR319d	ptc-miR319d		UUGGACUGAAGGGAGCUCCC	UUGGACUGAAGGGAGCUCCC	S	3p	t0021687	27	68	3p	S			t0025765	25	51	3p	S			t0046354	13	23	3p	S			t0030823	17	36	3p	S			t0037960	16	31	3p	S	*		t0023501	20	35	3p	S	*
	ptc-MIR319e	ptc-miR319e	ptc-miR319e-h	UUGGACUGAAGGGAGCUCCU	UUGGACUGAAGGGAGCUC	D	3p								t0315082	2	2	3p	D										t0153746	3	4	3p	D			t2056107	1	1	3p	D
	ptc-MIR319f	ptc-miR319f		UUGGACUGAAGGGAGCUCCU	UGUGCUUGGACUGAAGGGAGC	D	3p	t0031912	17	33	3p	D	*		t0055647	10	19	3p	D	*		t0208103	3	7	3p	D	*		t0049783	10	19	3p	D	*		t0150059	4	12	3p	D			t0044115	10	11	3p	D	*
	ptc-MIR319g	ptc-miR319g		UUGGACUGAAGGGAGCUCCU	UGUGCUUGGACUGAAGGGAGC	D	3p	t0031912	17	33	3p	D			t0055647	10	19	3p	D			t0208103	3	7	3p	D			t0049783	10	19	3p	D			t0150059	4	12	3p	D			t0044115	10	11	3p	D
	ptc-MIR319h	ptc-miR319h		UUGGACUGAAGGGAGCUCCU	UUGGACUGAAGGGAGCUC	D	3p								t0315082	2	2	3p	D										t0153746	3	4	3p	D			t2056107	1	1	3p	D
ptc-MIR390	ptc-MIR390a	ptc-miR390a	ptc-miR390a-d	AAGCUCAGGAGGGAUAGCGCC	AAGCUCAGGAGGGAUAGCGCC	S	5p	t0001140	666	1825	5p	S	*		t0002857	308	917	5p	S	*		t0002396	361	889	5p	S	*		t0003339	213	509	5p	S	*		t0001839	358	582	5p	S	*		t0002476	262	709	5p	D	*
	ptc-MIR390b	ptc-miR390b		AAGCUCAGGAGGGAUAGCGCC	AAGCUCAGGAGGGAUAGCGCC	S	5p	t0001140	666	1805	5p	S	*		t0002857	308	890	5p	S			t0002396	361	863	5p	S	*		t0003339	213	481	5p	S	*		t0001839	358	561	5p	S	*		t0002476	262	659	5p	D	*
	ptc-MIR390c	ptc-miR390c		AAGCUCAGGAGGGAUAGCGCC	AAGCUCAGGAGGGAUAGCGCC	S	5p	t0001140	666	1825	5p	S	*		t0002857	308	917	5p	S	*		t0002396	361	889	5p	S	*		t0003339	213	509	5p	S	*		t0001839	358	582	5p	S	*		t0002476	262	709	5p	D	*
	ptc-MIR390d	ptc-miR390d		AAGCUCAGGAGGGAUAGCGCC	AAGCUCAGGAGGGAUAGCGCC	S	5p	t0001140	666	1805	5p	S	*		t0002857	308	890	5p	S	*		t0002396	361	863	5p	S	*		t0003339	213	481	5p	S	*		t0001839	358	561	5p	S	*		t0002476	262	659	5p	D	*
ptc-MIR393	ptc-MIR393a	ptc-miR393a	ptc-miR393a-d	UCCAAAGGGAUCGCAUUGAUC	UCCAAAGGGAUCGCAUUGAUC	S	5p	t0079715	6	16	5p	D	*	>	t0037663	15	49	5p	S	*	>	t0047509	13	37	5p	D	*		t0026014	21	61	5p	D	*		t0044190	13	38	5p	S	*		t0026459	18	52	5p	D	*
	ptc-MIR393b	ptc-miR393b		UCCAAAGGGAUCGCAUUGAUC	UCCAAAGGGAUCGCAUUGAUC	S	5p	t0079715	6	16	5p	D	*	>	t0037663	15	49	5p	S	*	>	t0047509	13	37	5p	D	*		t0026014	21	61	5p	D	*		t0044190	13	38	5p	S	*		t0026459	18	52	5p	D	*
	ptc-MIR393c	ptc-miR393c		UCCAAAGGGAUCGCAUUGAUC	UCCAAAGGGAUCGCAUUGAUC	S	5p	t0069871	6	23	5p	D			t0025713	25	71	5p	D	*		t0027553	24	62	5p	D			t0026014	21	78	5p	D			t0024138	26	65	5p	D	*		t0023346	20	75	5p	D	*
	ptc-MIR393d	ptc-miR393d		UCCAAAGGGAUCGCAUUGAUC	UCCAAAGGGAUCGCAUUGAUC	S	5p	t0069871	6	23	5p	D			t0025713	25	71	5p	D	*		t0027553	24	62	5p	D			t0026014	21	78	5p	D			t0024138	26	65	5p	D	*		t0023346	20	75	5p	D	*
ptc-MIR394	ptc-MIR394a	ptc-miR394a-3p	ptc-miR394a,b-3p	CUGUUGGUCUCUCUUUGUAA	AGCUCUGUUGGUCUCUCUUU	D	3p	t0109882	4	6	3p	D			t0186747	3	3	3p	D			t0380464	2	3	3p	D	*		t0120262	4	4	3p	D	*		t0165170	4	6	3p	D			t0060733	7	7	3p	D	*
	ptc-MIR394b	ptc-miR394b-3p	ptc-miR394a,b-5p	CUGUUGGUCUCUCUUUGUAA	AGCUCUGUUGGUCUCUCUUU	D	5p	t0109882	4	6	3p	D			t0186747	3	3	3p	D			t0380464	2	3	3p	D	*		t0120262	4	4	3p	D	*		t0165170	4	6	3p	D	*		t0060733	7	7	3p	D	*
	ptc-MIR394a	ptc-miR394a-5p		UUGGCAUUCUGUCCACCUCC	UUGGCAUUCUGUCCACCUCC	S	5p	t0030101	18	20	5p	S			t0007316	116	128	5p	S			t0199258	3	3	5p	S	*		t0078734	6	7	5p	S	*		t0018508	35	44	5p	S	*		t0006943	88	105	5p	S
	ptc-MIR394b	ptc-miR394b-5p		UUGGCAUUCUGUCCACCUCC	UUGGCAUUCUGUCCACCUCC	S	3p	t0030101	18	20	5p	S			t0007316	116	130	5p	S			t0199258	3	3	5p	S	*		t0078734	6	7	5p	S	*		t0018508	35	45	5p	S			t0006943	88	106	5p	S
ptc-MIR395	ptc-MIR395a	ptc-miR395a	ptc-miR395a	CUGAAGGGUUUGGAGGAACUC	CUGAAGGGUUUGGAGGAAC	D	3p															t1697749	1	1	3p	D			t0622949	1	1	3p	D			t0587016	1	3	3p	D
	ptc-MIR395b	ptc-miR395b	ptc-miR395b-j	CUGAAGUGUUUGGGGGAACUC	CUGAAGUGUUUGGGGGAA	D	3p	t0120517	4	5	3p	D			t0255104	2	3	3p	S			t0128436	4	8	3p	S			t0179687	3	7	3p	D			t0548938	2	3	3p	D			t0382845	2	3	3p	D
	ptc-MIR395c	ptc-miR395c		CUGAAGUGUUUGGGGGAACUC	CUGAAGUGUUUGGGGGAA	D	3p	t0120517	4	5	3p	D			t0255104	2	3	3p	S			t0128436	4	8	3p	S			t0179687	3	7	3p	D			t0548938	2	3	3p	D			t0382845	2	3	3p	D
	ptc-MIR395d	ptc-miR395d		CUGAAGUGUUUGGGGGAACUC	CUGAAGUGUUUGGGGGAA	D	3p	t0120517	4	5	3p	D			t0255104	2	3	3p	S			t0128436	4	8	3p	S			t0179687	3	7	3p	D			t0548938	2	3	3p	D			t0382845	2	3	3p	D
	ptc-MIR395e	ptc-miR395e		CUGAAGUGUUUGGGGGAACUC	CUGAAGUGUUUGGGGGAA	D	3p	t0120517	4	5	3p	D			t0255104	2	3	3p	S			t0128436	4	8	3p	S			t0179687	3	7	3p	D			t0548938	2	3	3p	D			t0382845	2	3	3p	D
	ptc-MIR395f	ptc-miR395f		CUGAAGUGUUUGGGGGAACUC	CUGAAGUGUUUGGGGGAA	D	3p	t0120517	4	5	3p	D			t0255104	2	3	3p	S			t0128436	4	8	3p	S			t0179687	3	7	3p	D			t0548938	2	3	3p	D			t0382845	2	3	3p	D
	ptc-MIR395g	ptc-miR395g		CUGAAGUGUUUGGGGGAACUC	CUGAAGUGUUUGGGGGAA	D	3p	t0120517	4	5	3p	D			t0255104	2	3	3p	S			t0128436	4	8	3p	S			t0179687	3	7	3p	D			t0548938	2	3	3p	D			t0382845	2	3	3p	D
	ptc-MIR395h	ptc-miR395h		CUGAAGUGUUUGGGGGAACUC	CUGAAGUGUUUGGGGGAA	D	3p	t0120517	4	5	3p	D			t0255104	2	3	3p	S			t0128436	4	8	3p	S			t0179687	3	7	3p	D			t0548938	2	3	3p	D			t0382845	2	3	3p	D
	ptc-MIR395i	ptc-miR395i		CUGAAGUGUUUGGGGGAACUC	CUGAAGUGUUUGGGGGAA	D	3p	t0120517	4	5	3p	D			t0255104	2	3	3p	S			t0128436	4	8	3p	S			t0179687	3	7	3p	D			t0548938	2	3	3p	D			t0382845	2	3	3p	D
	ptc-MIR395j	ptc-miR395j		CUGAAGUGUUUGGGGGAACUC	CUGAAGUGUUUGGGGGAA	D	3p	t0120517	4	5	3p	D			t0255104	2	3	3p	S			t0128436	4	8	3p	S			t0179687	3	7	3p	D			t0548938	2	3	3p	D			t0382845	2	3	3p	D
ptc-MIR396	ptc-MIR396a	ptc-miR396a	ptc-miR396a,b	UUCCACAGCUUUCUUGAACUG	UUCCACAGCUUUCUUGAA	D	5p	t0000935	778	1662	5p	S	*		t0000234	2139	3883	5p	S	*		t0000310	1709	3721	5p	S	*		t0000196	2094	4714	5p	D	*		t0000099	3803	8185	5p	D	*		t0000088	3809	6790	5p	D	*
	ptc-MIR396b	ptc-miR396b		UUCCACAGCUUUCUUGAACUG	UUCCACAGCUUUCUUGAA	D	5p	t0000935	778	1662	5p	S	*		t0000234	2139	3883	5p	S	*		t0000310	1709	3721	5p	S	*		t0000196	2094	4714	5p	D	*		t0000099	3803	8185	5p	D	*		t0000088	3809	6790	5p	D	*
	ptc-MIR396c	ptc-miR396c	ptc-miR396c-e	UUCCACAGCUUUCUUGAACUU	UUCCACAGCUUUCUUGAA	D	5p	t0001083	692	854	5p	D			t0000448	1346	1657	5p	D			t0000341	1624	1963	5p	D			t0000196	2094	2531	5p	D			t0000099	3803	4502	5p	D			t0000088	3809	4390	5p	D
	ptc-MIR396d	ptc-miR396d		UUCCACAGCUUUCUUGAACUU	UUCCACAGCUUUCUUGAA	D	5p	t0001083	692	854	5p	D	*		t0000448	1346	1657	5p	D	*		t0000341	1624	1963	5p	D	*		t0000196	2094	2531	5p	D	*		t0000099	3803	4502	5p	D	*		t0000088	3809	4390	5p	D	*
	ptc-MIR396e	ptc-miR396e		UUCCACAGCUUUCUUGAACUU	UUCCACAGCUUUCUUGAA	D	5p	t0001083	692	854	5p	D	*	>	t0000448	1346	1656	5p	D	*	>	t0000341	1624	1963	5p	D	*		t0000196	2094	2531	5p	D	*		t0000099	3803	4502	5p	D	*		t0000088	3809	4391	5p	D	*
	ptc-MIR396f	ptc-miR396f	ptc-miR396f,g	UUCCACGGCUUUCUUGAACUG	UUCCACGGCUUUCUUGAA	D	5p	t0004792	170	247	5p	D			t0002707	325	561	5p	D			t0002317	373	589	5p	D			t0000852	727	1083	5p	D			t0002423	287	527	5p	D			t0001479	416	685	5p	D
	ptc-MIR396g	ptc-miR396g		UUCCACGGCUUUCUUGAACUU	UUCCACGGCUUUCUUGAA	D	5p	t0004792	170	248	5p	D			t0002707	325	567	5p	D	*		t0002317	373	606	5p	D			t0000852	727	1106	5p	D			t0002423	287	533	5p	D			t0001479	416	696	5p	D
ptc-MIR397	ptc-MIR397a	ptc-miR397a	ptc-miR397a	UCAUUGAGUGCAGCGUUGAUG	UCAUUGAGUGCAGCGUUGAUG	S	5p	t0009593	76	83	5p	S	*		t0014894	50	65	5p	S			t0019082	38	49	5p	S			t0015980	37	51	5p	S			t0014422	46	53	5p	S			t0021513	23	34	5p	S	*
	ptc-MIR397b	ptc-miR397b	ptc-miR397b	CCAUUGAGUGCAGCGUUGAUG	CAUUGAGUGCAGCGUUGAUG	D	5p	t1835154	1	1	5p	D			t0168552	3	3	5p	D			t0318117	2	3	5p	D			t0503056	1	2	5p	D										t0130192	3	4	5p	D	*
ptc-MIR398	ptc-MIR398b	ptc-miR398b	ptc-miR398b,c	UGUGUUCUCAGGUCGCCCCUG	UGUGUUCUCAGGUCGCCCCUG	S	3p	t0583832	1	2	3p	D			t0138600	4	5	3p	S			t2503751	1	1	3p	S			t0340476	2	3	3p	S			t0089566	7	13	3p	S			t0125226	3	6	3p	D
	ptc-MIR398c	ptc-miR398c		UGUGUUCUCAGGUCGCCCCUG	CAACAUGUGUUCUCAGGUCGC	D	3p	t0583832	1	2	3p	D	*		t0138600	4	8	3p	S	*		t0235364	2	4	3p	D	*		t0340476	2	3	3p	S	*		t0069540	8	25	3p	D	*	>	t0125226	3	6	3p	D	*	>
ptc-MIR399	ptc-MIR399a	ptc-miR399a	ptc-miR399a	UGCCAAAGGAGAUUUGCCCCG	UGCCAAAGGAGAUUUGCC	D	3p	t1261953	1	1	3p	D			t1484184	1	1	3p	D			t1922740	1	1	3p	D			t1594954	1	1	3p	D			t0467380	2	2	3p	D
	ptc-MIR399b	ptc-miR399b	ptc-miR399b,c	UGCCAAAGGAGAUUUGCCCGG	UGCCAAAGGAGAUUUGCCCGG	S	3p	t1261953	1	1	3p	D										t0041415	15	16	3p	S			t0166258	3	4	3p	S			t0022763	28	30	3p	S	*		t0019112	26	26	3p	S
	ptc-MIR399c	ptc-miR399c		UGCCAAAGGAGAUUUGCCCGG	UGCCAAAGGAGAUUUGCCCGG	S	3p	t1261953	1	1	3p	D										t0041415	15	16	3p	S			t0166258	3	4	3p	S			t0022763	28	30	3p	S	*		t0019112	26	26	3p	S
	ptc-MIR399d	ptc-miR399d	ptc-miR399d,e	UGCCAAAGAAGAUUUGCCCCG	UGCCAAAGAAGAUUUGCC	D	3p																													t0208041	3	6	3p	D
	ptc-MIR399e	ptc-miR399e		UGCCAAAGAAGAUUUGCCCCG	UGCCAAAGAAGAUUUGCC	D	3p																													t0208041	3	6	3p	D
	ptc-MIR399f	ptc-miR399f	ptc-miR399f,g	UGCCAAAGGAGAAUUGCCCUG	UGCCAAAGGAGAAUUGCCC	D	3p															t1350166	1	2	3p	D			t0798409	1	1	3p	D			t0037266	16	52	3p	D
	ptc-MIR399g	ptc-miR399g		UGCCAAAGGAGAAUUGCCCUG	UGCCAAAGGAGAAUUGCCC	D	3p															t1350166	1	2	3p	D			t0798409	1	1	3p	D			t0037266	16	52	3p	D
	ptc-MIR399i	ptc-miR399i	ptc-miR399i	UGCCAAAGGAGAGUUGCCCUA	UGCCAAAGGAGAGUUGCCC	D	3p	t0147895	3	6	3p	D			t0251868	2	3	3p	D			t0127825	4	5	3p	D			t0225206	2	3	3p	D			t0042614	14	26	3p	D			t0764272	1	2	3p	D
	ptc-MIR399k	ptc-miR399k	ptc-miR399k	UGCCAAAGGAGAUUUGCUCAC	AAAGGAGAUUUGCUCACCAAU	D	3p																													t2317939	1	1	3p	D
	ptc-MIR399l	ptc-miR399l	ptc-miR399l	CGCCAAAGGAGAGUUGCCCUC	CGCCAAAGGAGAGUUGCCCUC	S	3p	t0331783	1	3	3p	S			t0294298	2	3	3p	S			t1492241	1	2	3p	S			t0958218	1	1	3p	D			t0018396	35	42	3p	S	*		t0401241	1	1	3p	S
ptc-MIR403	ptc-MIR403a	ptc-miR403a	ptc-miR403a-c	UUAGAUUCACGCACAAACUCG	UUAGAUUCACGCACAAACU	D	3p	t0000079	5014	6275	3p	D	*		t0000107	3660	4604	3p	D			t0000081	4635	5868	3p	D			t0000050	6522	8245	3p	D			t0000075	5279	6470	3p	D	*		t0000049	5677	7234	3p	D	*
	ptc-MIR403b	ptc-miR403b		UUAGAUUCACGCACAAACUCG	UUAGAUUCACGCACAAACU	D	3p	t0000079	5014	6262	3p	D	*		t0000107	3660	4596	3p	D	*		t0000081	4635	5865	3p	D	*		t0000050	6522	8243	3p	D	*		t0000075	5279	6467	3p	D	*		t0000049	5677	7230	3p	D	*
	ptc-MIR403c	ptc-miR403c		UUAGAUUCACGCACAAACUCG	UUAGAUUCACGCACAAACU	D	3p	t0000079	5014	6261	3p	D	*		t0000107	3660	4594	3p	D	*		t0000081	4635	5862	3p	D	*		t0000050	6522	8245	3p	D	*		t0000075	5279	6464	3p	D	*		t0000049	5677	7231	3p	D	*
ptc-MIR408	ptc-MIR408	ptc-miR408	ptc-miR408	AUGCACUGCCUCUUCCCUGGC	AUGCACUGCCUCUUCCCUGGC	S	3p	t0036724	14	18	3p	S	*	>	t0113998	4	5	3p	S	*	>	t0037912	16	18	3p	S	*	>	t0063510	7	11	3p	S	*	>	t0023089	27	36	3p	S	*	>	t0139007	3	4	3p	S	*	>
ptc-MIR472	ptc-MIR472a	ptc-miR472a	ptc-miR472a	UUUUCCCUACUCCACCCAUCCC	UUUUCCCUACUCCACCCAUCCC	S	3p	t0011318	62	120	3p	S	*	>	t0006481	133	212	3p	S	*	>	t0003928	228	389	3p	S	*	>	t0002683	263	405	3p	S	*	>	t0008654	80	145	3p	S	*	>	t0006483	95	173	3p	S	*	>
	ptc-MIR472b	ptc-miR472b	ptc-miR472b	UUUUCCCAACUCCACCCAUCCC	UUUUCCCAACUCCACCCAUCCC	S	3p	t0007565	100	152	3p	S	*	>	t0005627	155	223	3p	S	*	>	t0002411	359	501	3p	S	*	>	t0001425	476	596	3p	S	*	>	t0007801	89	131	3p	S	*	>	t0006218	99	171	3p	S	*	>
ptc-MIR473	ptc-MIR473a	ptc-miR473a	ptc-miR473a	ACUCUCCCUCAAGGCUUCCA	ACUCUCCCUCAAGGCUUCCAA	D	5p	t0175205	2	2	5p	S			t0423879	1	1	5p	S			t0198419	3	5	5p	D			t1561825	1	1	5p	D			t0022000	29	51	5p	D			t0034245	13	16	5p	D
ptc-MIR475	ptc-MIR475a	ptc-miR475a	ptc-miR475a,b	UUACAGUGCCCAUUGAUUAAG	UUACAGUGCCCAUUGAUUAAG	S	3p	t0011821	58	74	3p	S	*	>	t0012444	62	89	3p	S	*	>	t0008859	94	121	3p	S	*	>	t0008426	78	104	3p	S	*	>	t0008781	79	94	3p	S	*	>	t0014081	37	46	3p	S	*	>
	ptc-MIR475b	ptc-miR475b		UUACAGUGCCCAUUGAUUAAG	UUACAGUGCCCAUUGAUUAAG	S	3p	t0011821	58	61	3p	S	*	>	t0012444	62	71	3p	S	*	>	t0008859	94	105	3p	S	*	>	t0008426	78	82	3p	S	*	>	t0008781	79	87	3p	S	*	>	t0014081	37	40	3p	S	*	>
	ptc-MIR475c	ptc-miR475c	ptc-miR475c	UUACAAUGUCCAUUGAUUAAG	UUACAAUGUCCAUUGAUUAAG	S	3p																						t0765972	1	2	3p	S	*	>								t0277263	2	3	3p	S	*	>
	ptc-MIR475d	ptc-miR475d	ptc-miR475d	UUACAGAGUCCAUUGAUUAAG	UUACAGAGUCCAUUGAUUAAG	S	3p	t0059199	8	9	3p	S	*	>	t0105014	5	5	3p	S	*	>	t0082093	7	7	3p	S	*	>	t0120541	4	4	3p	S	*	>	t0075976	8	10	3p	S	*	>	t0153236	3	3	3p	S	*	>
ptc-MIR476	ptc-MIR476a	ptc-miR476a	ptc-miR476a	UAGUAAUCCUUCUUUGCAAAG	UAGUAAUCCUUCUUUGCAAA	D	5p															t1566146	1	1	5p	D
ptc-MIR477	ptc-MIR477a	ptc-miR477a	ptc-miR477a,b	AUCUCCCUCAGAGGCUUCCAA	AUCUCCCUCAGAGGCUUCCAA	S	5p	t1527669	1	1	5p	D	*		t2102816	1	1	5p	D			t0280793	2	2	5p	S			t0228486	2	2	5p	S			t0081462	7	15	5p	S	*	>	t1665524	1	1	5p	D	*
	ptc-MIR477b	ptc-miR477b		AUCUCCCUCAGAGGCUUCCAA	AUCUCCCUCAGAGGCUUCCAA	S	5p	t1527669	1	1	5p	D			t2102816	1	1	5p	D			t0280793	2	2	5p	S			t0228486	2	2	5p	S			t0081462	7	15	5p	S			t1665524	1	1	5p	D
ptc-MIR478	ptc-MIR478e	ptc-miR478e	ptc-miR478e	UGACGAGUCUUCUAUUUUUAGGGA	GAGUCUUCUAUUUUUAGG	D	3p								t1980533	1	1	3p	D
	ptc-MIR478f	ptc-miR478f	ptc-miR478f	UGACAUGUCUUCUAUUUUUAGGGA	UCUUCUAUUUUUAGGGACCGA	D	3p																													t0983804	1	1	3p	D
	ptc-MIR478h	ptc-miR478h	ptc-miR478h-u	UAACGUGUCUCCUAUUUUUAGGGA	AUUUUUAACGUGUCUCCUAUUUUU	D	3p																																				t1618419	1	1	3p	D
	ptc-MIR478i	ptc-miR478i		UAACGUGUCUCCUAUUUUUAGGGA	AUUUUUAACGUGUCUCCUAUUUUU	D	3p																																				t1618419	1	1	3p	D
	ptc-MIR478j	ptc-miR478j		UAACGUGUCUCCUAUUUUUAGGGA	AUUUUUAACGUGUCUCCUAUUUUU	D	3p																																				t1618419	1	1	3p	D
	ptc-MIR478k	ptc-miR478k		UAACGUGUCUCCUAUUUUUAGGGA	AUUUUUAACGUGUCUCCUAUUUUU	D	3p																																				t1618419	1	1	3p	D
	ptc-MIR478l	ptc-miR478l		UAACGUGUCUCCUAUUUUUAGGGA	AUUUUUAACGUGUCUCCUAUUUUU	D	3p																																				t1618419	1	1	3p	D
	ptc-MIR478m	ptc-miR478m		UAACGUGUCUCCUAUUUUUAGGGA	AUUUUUAACGUGUCUCCUAUUUUU	D	3p																																				t1618419	1	1	3p	D
	ptc-MIR478n	ptc-miR478n		UAACGUGUCUCCUAUUUUUAGGGA	AUUUUUAACGUGUCUCCUAUUUUU	D	3p																																				t1618419	1	1	3p	D
	ptc-MIR478o	ptc-miR478o		UAACGUGUCUCCUAUUUUUAGGGA	AUUUUUAACGUGUCUCCUAUUUUU	D	3p																																				t1618419	1	1	3p	D
	ptc-MIR478p	ptc-miR478p		UAACGUGUCUCCUAUUUUUAGGGA	AUUUUUAACGUGUCUCCUAUUUUU	D	3p																																				t1618419	1	1	3p	D
	ptc-MIR478q	ptc-miR478q		UAACGUGUCUCCUAUUUUUAGGGA	AUUUUUAACGUGUCUCCUAUUUUU	D	3p																																				t1618419	1	1	3p	D
	ptc-MIR478r	ptc-miR478r		UAACGUGUCUCCUAUUUUUAGGGA	AUUUUUAACGUGUCUCCUAUUUUU	D	3p																																				t1618419	1	1	3p	D
	ptc-MIR478s	ptc-miR478s		UAACGUGUCUCCUAUUUUUAGGGA	AUUUUUAACGUGUCUCCUAUUUUU	D	3p																																				t1618419	1	1	3p	D
	ptc-MIR478u	ptc-miR478u		UAACGUGUCUCCUAUUUUUAGGGA	AUUUUUAACGUGUCUCCUAUUUUU	D	3p																																				t1618419	1	1	3p	D
ptc-MIR479	ptc-MIR479	ptc-miR479	ptc-miR479	UGUGAUAUUGGUCCGGCUCAUC	UGUGAUAUUGGUCCGGCUCAUC	S	5p	t0002623	321	397	5p	S	*	>	t0002472	351	404	5p	S	*	>	t0000205	2379	2595	5p	S	*		t0001168	565	612	5p	S	*	>	t0000027	15177	16790	5p	S	*		t0000155	2353	2564	5p	S	*
ptc-MIR481	ptc-MIR481a	ptc-miR481a	ptc-miR481a-c	AGGACCUCACUUAACAGCUUAAGC	UAGGACCUCACUUAACAGCUUAAG	D	3p																						t0375769	1	1	3p	D			t0605163	1	2	3p	D			t0447022	1	1	3p	D
	ptc-MIR481b	ptc-miR481b		AGGACCUCACUUAACAGCUUAAGC	UAGGACCUCACUUAACAGCUUAAG	D	5p																						t0375769	1	1	5p	D			t0605163	1	2	5p	D	*		t0447022	1	1	5p	D	*
	ptc-MIR481c	ptc-miR481c		AGGACCUCACUUAACAGCUUAAGC	UAGGACCUCACUUAACAGCUUAAG	D	5p																						t0375769	1	1	5p	D	*		t0605163	1	2	5p	D	*		t0447022	1	1	5p	D	*
	ptc-MIR481d	ptc-miR481d	ptc-miR481d	AAGACCUCACCUAACAGCUUAAGC	AAGACCUCACCUAACAGCUUAAGC	S	3p								t0322229	2	3	3p	D										t1419300	1	1	3p	D			t0221385	3	5	3p	S			t0454378	1	2	3p	S
	ptc-MIR481e	ptc-miR481e	ptc-miR481e	AGGACCUCACCUAACAGCUUAAGC	AGGACCUCACCUAACAGCUUAAGC	S	5p	t0264664	2	3	5p	D	*		t0105673	5	8	5p	D	*		t0080187	7	11	5p	S	*		t0121553	4	6	5p	D	*		t0228138	3	8	5p	S	*		t0097241	4	7	5p	S	*
ptc-MIR482	ptc-MIR482	ptc-miR482.1	ptc-miR482.1	CCUACUCCUCCCAUUCC	UCUUGCCUACUCCUCCCAUUCC	D	3p	t0022557	26	34	3p	D	*	>	t0029212	21	32	3p	D			t0010819	75	107	3p	D			t0016477	35	53	3p	D	*		t0048555	12	27	3p	D	*	>	t0053610	8	20	3p	D	*	>
	ptc-MIR482	ptc-miR482.2	ptc-miR482.2	UCUUGCCUACUCCUCCCAUU	UCUUGCCUACUCCUCCCAUUCC	D	3p	t0022557	26	36	3p	D	*		t0029212	21	34	3p	D	*	>	t0010819	75	109	3p	D	*	>	t0016477	35	55	3p	D	*	>	t0048555	12	28	3p	D	*	>	t0053610	8	21	3p	D	*	>
ptc-MIR530	ptc-MIR530a	ptc-miR530a	ptc-miR530a	UGCAUUUGCACCUGCACCUU	UGCAUUUGCACCUGCACCUUA	D	5p	t0004565	179	206	5p	D	*		t0002584	338	377	5p	D	*		t0002253	383	434	5p	D	*		t0001371	492	550	5p	D	*		t0004074	174	190	5p	D	*	>	t0002292	282	330	5p	D	*
	ptc-MIR530b	ptc-miR530b	ptc-miR530b	UGCAUUUGCACCUGCAUCUU	UGCAUUUGCACCUGCAUCUU	S	5p	t1548545	1	1	5p	S	*		t0698620	1	2	5p	D	*		t1777553	1	1	5p	D	*																t1687831	1	1	5p	S	*
Total miRNAs		209	87					174				88	88	20	176				75	98	21	171				65	94	16	178				86	100	20	187				89	121	33	193				101	106	27
							\

## Sheet: D07
The haripins of the precursors of known miRNA in P.tomentosa.
>ptc-MIR1444a
GTTTATCACTTGAATGTTGACCGAATATGGATGAAAAGTTGTTTTCTGTTTCCTTTCCTCCACATTCGGTCAATGTTCCAGTGATGAGC ptc-MIR1444a 89
((((((((((.(((((((((((((((.((((.((((.(..(........)..))))).)))).))))))))))))))).)))))))))) structure -40.70
**********************************************************TCCACATTCGGTCAATGTTC*********** ptc-miR1444a 20
................TTGACCGAATATGGATGAAAA.................................................... t0110954 21 4
.........................................................CTCCACATTCGGTCAATGTTC........... t0837821 21 1
..........................................................TCCACATTCGGTCAATGTTCC.......... t0021750 21 27
..........................................................TCCACATTCGGTCAATGTTC........... t0180371 20 2
..........................................................TCCACATTCGGTCAATGTT............ t1168134 19 1
............................................................CACATTCGGTCAATGTTCC.......... t0184762 19 2
................................................................TTCGGTCAATGTTCCAGT....... t1068634 18 1
>ptc-MIR1444b
TTTATCCCTCGAATATTGATCGAATATGTATGAAATATGATGGTTATATGTTTCATTCACATTCGGTCAACGTTCGAGTGATAAA ptc-MIR1444b 85
.(((((.((((((..((((((((((.((.((((((((((.......)))))))))).)).))))))))))..)))))).))))). structure -36.00
*******************************************************TTCACATTCGGTCAACGTTC********** ptc-miR1444b 20
........TCGAATATTGATCGAATATGT........................................................ t0125075 21 3
.........CGAATATTGATCGAATATGTA....................................................... t0090075 21 5
.........CGAATATTGATCGAATATG......................................................... t0237491 19 2
.........CGAATATTGATCGAATATGT........................................................ t0646340 20 1
.................GATCGAATATGTATGAAATATG.............................................. t0741466 22 1
.........................................................CACATTCGGTCAACGTTCGAG....... t0101423 21 4
..........................................................ACATTCGGTCAACGTTCGAGT...... t0006211 21 126
..........................................................ACATTCGGTCAACGTTCGAG....... t0039093 20 13
..........................................................ACATTCGGTCAACGTTCGA........ t0065880 19 7
..........................................................ACATTCGGTCAACGTTCG......... t1802569 18 1
...........................................................CATTCGGTCAACGTTCGAG....... t0088811 19 5
...........................................................CATTCGGTCAACGTTCGA........ t0094004 18 5
...........................................................CATTCGGTCAACGTTCGAGT...... t0515807 20 1
>ptc-MIR1444c
TTTATCCCTCGAATATTGATCGAATATGTATGAAATATGATGGTTAAATGTTTCATTCACATTCGGTCAACGTTCGAGTGATAAA ptc-MIR1444c 85
.(((((.((((((..((((((((((.((.(((((((((.........))))))))).)).))))))))))..)))))).))))). structure -36.10
*******************************************************TTCACATTCGGTCAACGTTC********** ptc-miR1444c 20
........TCGAATATTGATCGAATATGT........................................................ t0125075 21 3
.........CGAATATTGATCGAATATGTA....................................................... t0090075 21 5
.........CGAATATTGATCGAATATG......................................................... t0237491 19 2
.........CGAATATTGATCGAATATGT........................................................ t0646340 20 1
.................GATCGAATATGTATGAAATATG.............................................. t0741466 22 1
.........................................................CACATTCGGTCAACGTTCGAG....... t0101423 21 4
..........................................................ACATTCGGTCAACGTTCGAGT...... t0006211 21 126
..........................................................ACATTCGGTCAACGTTCGAG....... t0039093 20 13
..........................................................ACATTCGGTCAACGTTCGA........ t0065880 19 7
..........................................................ACATTCGGTCAACGTTCG......... t1802569 18 1
...........................................................CATTCGGTCAACGTTCGAG....... t0088811 19 5
...........................................................CATTCGGTCAACGTTCGA........ t0094004 18 5
...........................................................CATTCGGTCAACGTTCGAGT...... t0515807 20 1
>ptc-MIR1446a
CCAACTTCTTCTGAACTCTCTCCCTCAACCGCTACTCTAGAGCTTGGCAATCCTTGTCGATTGTTTCTGTGTAGCGGTTGAGGTGAGGGGTTCAGAACATGTTGG ptc-MIR1446a 105
(((((...((((((((((.((((((((((((((((.(..((((((((((.....))))))..))))..).))))))))))))).)))))))))))))...))))) structure -58.50
********TTCTGAACTCTCTCCCTCAA***************************************************************************** ptc-miR1446a 20
........TTCTGAACTCTCTCCCTCAAC............................................................................ t1614302 21 1
......................................................TGTCGATTGTTTCTGTGTAGCGGT........................... t0614538 24 1
........................................................................AGCGGTTGAGGTGAGGGGTTCAGA......... t0216320 24 2
.........................................................................GCGGTTGAGGTGAGGGGTTCAG.......... t1395440 22 1
..........................................................................CGGTTGAGGTGAGGGGTTCAGA......... t0051605 22 9
>ptc-MIR1446b
CCAATTTCTTCTGAACTCTCTCCCTCAACCGCCACTCTAGAGGTTGGCACCTTGTCAATTGTTTCTGTGTAGCGGTCGAGGTGAGGGGTTCAGAACATGTTGG ptc-MIR1446b 103
(((((...((((((((((.(((((((.(((((.((.(.((((((((((.....))))))...))))).)).))))).)))).)))))))))))))...))))) structure -48.30
********TTCTGAACTCTCTCCCTCAA*************************************************************************** ptc-miR1446b 20
........TTCTGAACTCTCTCCCTCAAC.......................................................................... t1614302 21 1
>ptc-MIR1446c
CCAACTTTTTCTGAACTCTCTCCCTCAACTGCTATTCTAGAGCTTCCTGAGCTAACCCTTGTGTTTCTGTGTAGCAGTCAAGGTGGGAGGCTCAGAAAATGTTGG ptc-MIR1446c 105
(((((.((((((((.(.((((((((..((((((((.(..((((....((((......)))).))))..).))))))))..))).)))))).)))))))).))))) structure -40.90
********TTCTGAACTCTCTCCCTCAA***************************************************************************** ptc-miR1446c 20
........TTCTGAACTCTCTCCCTCAAC............................................................................ t1614302 21 1
>ptc-MIR1446d
CCAACTTCTTCTGAACTCTCTCCCTCAACTGCTACTCTAGATCTTGCCAATCCCTGTCAAGTGTTTCTGTGTAGCAGTCGAGGTGAGAGGTTCAGGAAATGTTGG ptc-MIR1446d 105
(((((...((((((((.(((((((((.((((((((.(.(((.((((.((.....)).))))....)))).)))))))).)))).)))))))))))))...))))) structure -51.30
********TTCTGAACTCTCTCCCTCAA***************************************************************************** ptc-miR1446d 20
........TTCTGAACTCTCTCCCTCAAC............................................................................ t1614302 21 1
>ptc-MIR1446e
CCAACTTTTTCTGAACTCTCTCCCTCAACTGCTATTCTAGAGCTTGTTAATCCTTGTCAAGTGTTTCCCTGTAGCAGTCGAGGCGAGGGGGTTTCGGAAAATGTTGG ptc-MIR1446e 107
(((((.((((((((((((((((((((.((((((((......(((((...........)))))........)))))))).)))).))))))).))))))))).))))) structure -49.24
********TTCTGAACTCTCTCCCTCAA******************************************************************************* ptc-miR1446e 20
........TTCTGAACTCTCTCCCTCAAC.............................................................................. t1614302 21 1
..............................................................................CGAGGCGAGGGGGTTTCGGAAAA...... t0074636 23 6
..............................................................................CGAGGCGAGGGGGTTTCGGAAA....... t1339052 22 1
...............................................................................GAGGCGAGGGGGTTTCGGAAAA...... t1132883 22 1
>ptc-MIR1447
GAGGCCCTAATCAGGGCACTGCAATTCTAAATGTCTGTTGGCAAGTGGCGATGCCAGACGTTTGAAATTTACTTATCATTTATTAGTCAGAATTGCAGTGCCTTGATTTGGGCTTT ptc-MIR1447 116
(((((((.((((((((((((((((((((((((((((...((((........)))))))))))).......(((...........))).)))))))))))))))))))).))))))) structure -54.40
***************************************************************************************CAGAATTGCAGTGCCTTGATT******** ptc-miR1447 21
................................................CGATGCCAGACGTTTGAAATT............................................... t1191797 21 1
......................................................................................TCAGAATTGCAGTGCCTTGAT......... t0015326 21 42
......................................................................................TCAGAATTGCAGTGCCTTGATT........ t0297360 22 2
......................................................................................TCAGAATTGCAGTGCCTTGA.......... t0691964 20 1
......................................................................................TCAGAATTGCAGTGCCTTGATTT....... t1521949 23 1
.......................................................................................CAGAATTGCAGTGCCTTGA.......... t0001881 19 437
.......................................................................................CAGAATTGCAGTGCCTTGAT......... t0006746 20 115
.......................................................................................CAGAATTGCAGTGCCTTG........... t0011089 18 63
.......................................................................................CAGAATTGCAGTGCCTTGATT........ t0058121 21 8
.......................................................................................CAGAATTGCAGTGCCTTGATTT....... t0313989 22 2
........................................................................................AGAATTGCAGTGCCTTGAT......... t0135452 19 3
........................................................................................AGAATTGCAGTGCCTTGA.......... t0144442 18 3
........................................................................................AGAATTGCAGTGCCTTGATT........ t1519121 20 1
>ptc-MIR1448
GTTACGGGTATGGGAGGATTGGACAGTACTGCTTGGTTTTAATTAACCAAAGTCTGTTCTTTCCAACGCCTCCCATACCGGTAAT ptc-MIR1448 85
(((((.(((((((((((.(((((.((.((.((((((((......)))).))))..)).)).)))))..))))))))))).))))) structure -42.40
**********************************************************CTTTCCAACGCCTCCCATAC******* ptc-miR1448 20
GTTACGGGTATGGGAGGATTGG............................................................... t0496234 22 1
GTTACGGGTATGGGAGGATTGGA.............................................................. t1148421 23 1
.TTACGGGTATGGGAGGATTGG............................................................... t0071510 21 6
.TTACGGGTATGGGAGGATTG................................................................ t0270978 20 2
.TTACGGGTATGGGAGGATT................................................................. t0678605 19 1
..TACGGGTATGGGAGGATTGGAC............................................................. t0411064 22 1
..TACGGGTATGGGAGGATTGGA.............................................................. t0988873 21 1
...ACGGGTATGGGAGGATTGGA.............................................................. t0296723 20 2
...ACGGGTATGGGAGGATTGGAC............................................................. t1406906 21 1
........TATGGGAGGATTGGACAG........................................................... t0000345 18 1637
........TATGGGAGGATTGGACAGTAC........................................................ t0040146 21 13
........TATGGGAGGATTGGACAGT.......................................................... t0051951 19 9
........................................................TTCTTTCCAACGCCTCCCATAC....... t1146579 22 1
.........................................................TCTTTCCAACGCCTCCCATACC...... t0033134 22 16
..........................................................CTTTCCAACGCCTCCCATACC...... t0195696 21 2
...........................................................TTTCCAACGCCTCCCATACC...... t0378319 20 1
>ptc-MIR1450
GAGTCAATTAGGTCAGTTGTGTAGTCTGACCCGAGCCATTGAAGACAATCATTTGTTGGTGTCTCATTGGATTTGTTACCTGACAGTGTTTATCCAACAAATGATTCTCTTCAATGGCTCGGTCAGGTTACACAAGCAATCTAGTTGGCTC ptc-MIR1450 151
(((((((((((((...(((((((..((((((.(((((((((((((.(((((((((((((.....(((((..............))))).....))))))))))))).)))))))))))))))))))..)))))))...))))))))))))) structure -84.14
*************************************************************************************************************TTCAATGGCTCGGTCAGGTTAC******************** ptc-miR1450 22
...............................CGAGCCATTGAAGACAATCAT................................................................................................... t0124043 21 3
...............................CGAGCCATTGAAGACAATCATT.................................................................................................. t1218907 22 1
................................GAGCCATTGAAGACAATCATT.................................................................................................. t0230370 21 2
................................GAGCCATTGAAGACAATCAT................................................................................................... t0831966 20 1
.................................AGCCATTGAAGACAATCATTTGTT.............................................................................................. t0041790 24 12
..................................GCCATTGAAGACAATCATTTG................................................................................................ t0042309 21 12
..................................GCCATTGAAGACAATCATTTGTT.............................................................................................. t0503665 23 1
...................................CCATTGAAGACAATCATTTG................................................................................................ t0009520 20 76
...................................CCATTGAAGACAATCATTTGTT.............................................................................................. t1163163 22 1
...................................CCATTGAAGACAATCATTTGT............................................................................................... t1594092 21 1
....................................CATTGAAGACAATCATTTG................................................................................................ t0217475 19 2
.............................................CAATCATTTGTTGGTGTCTCATTG.................................................................................. t1040319 24 1
...............................................................................................AACAAATGATTCTCTTCAATGGCT................................ t0078497 24 6
...............................................................................................AACAAATGATTCTCTTCAATG................................... t1402075 21 1
................................................................................................ACAAATGATTCTCTTCAATG................................... t1367729 20 1
.................................................................................................CAAATGATTCTCTTCAATGGCTCG.............................. t0042382 24 12
.................................................................................................CAAATGATTCTCTTCAATG................................... t0120789 19 4
.................................................................................................CAAATGATTCTCTTCAATGGCT................................ t1524895 22 1
..................................................................................................AAATGATTCTCTTCAATGGCT................................ t0056483 21 8
..................................................................................................AAATGATTCTCTTCAATGGCTCGG............................. t0057408 24 8
..................................................................................................AAATGATTCTCTTCAATGG.................................. t0257824 19 2
..................................................................................................AAATGATTCTCTTCAATG................................... t1434620 18 1
...................................................................................................AATGATTCTCTTCAATGGCTC............................... t0008175 21 92
...................................................................................................AATGATTCTCTTCAATGGCT................................ t0008788 20 84
...................................................................................................AATGATTCTCTTCAATGGCTCGG............................. t0069027 23 7
...................................................................................................AATGATTCTCTTCAATGGCTCG.............................. t0070525 22 6
...................................................................................................AATGATTCTCTTCAATGGCTCGGT............................ t0130255 24 3
...................................................................................................AATGATTCTCTTCAATGGC................................. t0136134 19 3
...................................................................................................AATGATTCTCTTCAATGG.................................. t0299726 18 2
...................................................................................................AATGATTCTCTTCAATGGCTCGGTC........................... t1660953 25 1
....................................................................................................ATGATTCTCTTCAATGGCTCGGTC........................... t0030121 24 18
....................................................................................................ATGATTCTCTTCAATGGCT................................ t0091329 19 5
....................................................................................................ATGATTCTCTTCAATGGCTC............................... t1487524 20 1
.....................................................................................................TGATTCTCTTCAATGGCTCGG............................. t0034985 21 15
.....................................................................................................TGATTCTCTTCAATGGCTCGGTCA.......................... t0052581 24 9
.....................................................................................................TGATTCTCTTCAATGGCTC............................... t0102014 19 4
.....................................................................................................TGATTCTCTTCAATGGCT................................ t0169159 18 3
......................................................................................................GATTCTCTTCAATGGCTCGGTCA.......................... t0457832 23 1
......................................................................................................GATTCTCTTCAATGGCTCGG............................. t0704593 20 1
.......................................................................................................ATTCTCTTCAATGGCTCGGTC........................... t1771304 21 1
........................................................................................................TTCTCTTCAATGGCTCGGTCA.......................... t0146307 21 3
........................................................................................................TTCTCTTCAATGGCTCGGTC........................... t0962806 20 1
.........................................................................................................TCTCTTCAATGGCTCGGTCAG......................... t0778712 21 1
..........................................................................................................CTCTTCAATGGCTCGGTCAGG........................ t0174793 21 2
.............................................................................................................TTCAATGGCTCGGTCAGGTTA..................... t0001722 21 475
.............................................................................................................TTCAATGGCTCGGTCAGGTTAC.................... t0016490 22 39
.............................................................................................................TTCAATGGCTCGGTCAGGTTACA................... t0095409 23 5
.............................................................................................................TTCAATGGCTCGGTCAGGT....................... t0169359 19 3
.............................................................................................................TTCAATGGCTCGGTCAGGTT...................... t0195473 20 2
..............................................................................................................TCAATGGCTCGGTCAGGTTAC.................... t0051701 21 9
..............................................................................................................TCAATGGCTCGGTCAGGTTA..................... t0069902 20 6
...............................................................................................................CAATGGCTCGGTCAGGTTA..................... t0129245 19 3
................................................................................................................AATGGCTCGGTCAGGTTA..................... t0132683 18 3
................................................................................................................AATGGCTCGGTCAGGTTACACAAG............... t0553790 24 1
................................................................................................................AATGGCTCGGTCAGGTTAC.................... t1801438 19 1
..................................................................................................................TGGCTCGGTCAGGTTACACAA................ t0073666 21 6
..................................................................................................................TGGCTCGGTCAGGTTACACAAG............... t0962383 22 1
....................................................................................................................GCTCGGTCAGGTTACACAAG............... t1817114 20 1
.....................................................................................................................CTCGGTCAGGTTACACAAG............... t1607133 19 1
>ptc-MIR156a
AAAGAAAGACTGACAGAAGAGAGTGAGCACACACGAAAGTATATGGTATGAAGGCATTCCATTGCAGGGTGTGTGCTCACATCTCTTCTGTCAGCTTCCAC ptc-MIR156a 101
...(.(((.(((((((((((((((((((((((((....(((.((((.(((....))).)))))))...)))))))))))).)))))))))))))))).).. structure -54.30
**********TGACAGAAGAGAGTGAGCAC*********************************************************************** ptc-miR156a 20
.........CTGACAGAAGAGAGTGAGCAC....................................................................... t0019483 21 31
.........CTGACAGAAGAGAGTGAGCA........................................................................ t0207062 20 2
..........TGACAGAAGAGAGTGAGCAC....................................................................... t0000011 20 47210
..........TGACAGAAGAGAGTGAGCACA...................................................................... t0001889 21 436
..........TGACAGAAGAGAGTGAGCA........................................................................ t0007394 19 103
..........TGACAGAAGAGAGTGAGC......................................................................... t0016976 18 37
...........GACAGAAGAGAGTGAGCAC....................................................................... t0004661 19 175
...........GACAGAAGAGAGTGAGCA........................................................................ t0183484 18 2
...........GACAGAAGAGAGTGAGCACA...................................................................... t1847280 20 1
............ACAGAAGAGAGTGAGCAC....................................................................... t0012585 18 54
............ACAGAAGAGAGTGAGCACAC..................................................................... t0024686 20 23
............ACAGAAGAGAGTGAGCACA...................................................................... t0063490 19 7
>ptc-MIR156b
GTAAGGGAGGTGACAGAAGAGAGTGAGCACACAGGGTACTTTCTTGCATGACATCCATGCTTGAAACTTTGCGTGCTCACTCTCTATCTGTCACCCCACCA ptc-MIR156b 101
.....((.((((((((((((((((((((((.((((((...(((..(((((.....)))))..))))))))).))))))))))))).))))))))))).... structure -60.00
**********TGACAGAAGAGAGTGAGCAC*********************************************************************** ptc-miR156b 20
..........TGACAGAAGAGAGTGAGCAC....................................................................... t0000011 20 47210
..........TGACAGAAGAGAGTGAGCACA...................................................................... t0001889 21 436
..........TGACAGAAGAGAGTGAGCA........................................................................ t0007394 19 103
..........TGACAGAAGAGAGTGAGC......................................................................... t0016976 18 37
...........GACAGAAGAGAGTGAGCAC....................................................................... t0004661 19 175
...........GACAGAAGAGAGTGAGCA........................................................................ t0183484 18 2
...........GACAGAAGAGAGTGAGCACA...................................................................... t1847280 20 1
............ACAGAAGAGAGTGAGCAC....................................................................... t0012585 18 54
............ACAGAAGAGAGTGAGCACAC..................................................................... t0024686 20 23
............ACAGAAGAGAGTGAGCACA...................................................................... t0063490 19 7
>ptc-MIR156c
CATTAGAAACTGACAGAAGAGAGTGAGCACACAGAGGCATATTTGTATAAATCTATACCATTGCTTTTGCGTGCTCACTTCTCATTCTGTCAGCTTCCAG ptc-MIR156c 100
.....(((.(((((((((((((((((((((.((((((((.....(((((....)))))...)))))))).)))))))).)))).))))))))).)))... structure -49.60
**********TGACAGAAGAGAGTGAGCAC********************************************************************** ptc-miR156c 20
.........CTGACAGAAGAGAGTGAGCAC...................................................................... t0019483 21 31
.........CTGACAGAAGAGAGTGAGCA....................................................................... t0207062 20 2
..........TGACAGAAGAGAGTGAGCAC...................................................................... t0000011 20 47210
..........TGACAGAAGAGAGTGAGCACA..................................................................... t0001889 21 436
..........TGACAGAAGAGAGTGAGCA....................................................................... t0007394 19 103
..........TGACAGAAGAGAGTGAGC........................................................................ t0016976 18 37
...........GACAGAAGAGAGTGAGCAC...................................................................... t0004661 19 175
...........GACAGAAGAGAGTGAGCA....................................................................... t0183484 18 2
...........GACAGAAGAGAGTGAGCACA..................................................................... t1847280 20 1
............ACAGAAGAGAGTGAGCAC...................................................................... t0012585 18 54
............ACAGAAGAGAGTGAGCACAC.................................................................... t0024686 20 23
............ACAGAAGAGAGTGAGCACA..................................................................... t0063490 19 7
>ptc-MIR156d
GTAAGTGAGTTGACAGAAGAGAGTGAGCACACAGGGTACTTTCTTGCATGACGTTCATGCTTGAAGCTTTGCGTGCCCACCCTCTATCTGTCACCCCATCA ptc-MIR156d 101
....(((.(.(((((((((((.(((.((((.((((((...(((..(((((.....)))))..))))))))).)))).))).)))).))))))).).))).. structure -43.30
**********TGACAGAAGAGAGTGAGCAC*********************************************************************** ptc-miR156d 20
.........TTGACAGAAGAGAGTGAGCAC....................................................................... t0000375 21 1559
.........TTGACAGAAGAGAGTGAGCA........................................................................ t0071896 20 6
.........TTGACAGAAGAGAGTGAGCACAC..................................................................... t1235030 23 1
..........TGACAGAAGAGAGTGAGCAC....................................................................... t0000011 20 47210
..........TGACAGAAGAGAGTGAGCACA...................................................................... t0001889 21 436
..........TGACAGAAGAGAGTGAGCA........................................................................ t0007394 19 103
..........TGACAGAAGAGAGTGAGC......................................................................... t0016976 18 37
...........GACAGAAGAGAGTGAGCAC....................................................................... t0004661 19 175
...........GACAGAAGAGAGTGAGCA........................................................................ t0183484 18 2
...........GACAGAAGAGAGTGAGCACA...................................................................... t1847280 20 1
............ACAGAAGAGAGTGAGCAC....................................................................... t0012585 18 54
............ACAGAAGAGAGTGAGCACAC..................................................................... t0024686 20 23
............ACAGAAGAGAGTGAGCACA...................................................................... t0063490 19 7
>ptc-MIR156e
CATTAGAAATTGACAGAAGAGAGTGAGCACACAGAGGCATATTTGTATAAAATTATACCATTGCTTTTGCGTGCTCATTTCTCTTTCTGTCACTTCCAGA ptc-MIR156e 100
.....(((..((((((((((((((((((((.((((((((.....(((((....)))))...)))))))).))))))).))))).)))))))).))).... structure -42.40
**********TGACAGAAGAGAGTGAGCAC********************************************************************** ptc-miR156e 20
........ATTGACAGAAGAGAGTGAGCAC...................................................................... t1392907 22 1
.........TTGACAGAAGAGAGTGAGCAC...................................................................... t0000375 21 1559
.........TTGACAGAAGAGAGTGAGCA....................................................................... t0071896 20 6
.........TTGACAGAAGAGAGTGAGCACAC.................................................................... t1235030 23 1
..........TGACAGAAGAGAGTGAGCAC...................................................................... t0000011 20 47210
..........TGACAGAAGAGAGTGAGCACA..................................................................... t0001889 21 436
..........TGACAGAAGAGAGTGAGCA....................................................................... t0007394 19 103
..........TGACAGAAGAGAGTGAGC........................................................................ t0016976 18 37
...........GACAGAAGAGAGTGAGCAC...................................................................... t0004661 19 175
...........GACAGAAGAGAGTGAGCA....................................................................... t0183484 18 2
...........GACAGAAGAGAGTGAGCACA..................................................................... t1847280 20 1
............ACAGAAGAGAGTGAGCAC...................................................................... t0012585 18 54
............ACAGAAGAGAGTGAGCACAC.................................................................... t0024686 20 23
............ACAGAAGAGAGTGAGCACA..................................................................... t0063490 19 7
......................................................................GTGCTCATTTCTCTTTCTGTCA........ t0137454 22 3
......................................................................GTGCTCATTTCTCTTTCTGTC......... t1037381 21 1
......................................................................GTGCTCATTTCTCTTTCTG........... t1127511 19 1
........................................................................GCTCATTTCTCTTTCTGTCACT...... t0015603 22 41
........................................................................GCTCATTTCTCTTTCTGTCA........ t0569089 20 1
........................................................................GCTCATTTCTCTTTCTGTCAC....... t0682904 21 1
>ptc-MIR156f
AGAGAAAGACTGACAGAAGAGAGTGAGCACACACGAAAGCTAATTGTATGAAAGCATACCATTGCAGGGTGTGTGCTCACTTCTCTTCTGTCAGCTTACAT ptc-MIR156f 101
...(.(((.(((((((((((((((((((((((((....((.(((.(((((....))))).)))))...)))))))))))).)))))))))))))))).).. structure -54.40
**********TGACAGAAGAGAGTGAGCAC*********************************************************************** ptc-miR156f 20
.........CTGACAGAAGAGAGTGAGCAC....................................................................... t0019483 21 31
.........CTGACAGAAGAGAGTGAGCA........................................................................ t0207062 20 2
..........TGACAGAAGAGAGTGAGCAC....................................................................... t0000011 20 47210
..........TGACAGAAGAGAGTGAGCACA...................................................................... t0001889 21 436
..........TGACAGAAGAGAGTGAGCA........................................................................ t0007394 19 103
..........TGACAGAAGAGAGTGAGC......................................................................... t0016976 18 37
...........GACAGAAGAGAGTGAGCAC....................................................................... t0004661 19 175
...........GACAGAAGAGAGTGAGCA........................................................................ t0183484 18 2
...........GACAGAAGAGAGTGAGCACA...................................................................... t1847280 20 1
............ACAGAAGAGAGTGAGCAC....................................................................... t0012585 18 54
............ACAGAAGAGAGTGAGCACAC..................................................................... t0024686 20 23
............ACAGAAGAGAGTGAGCACA...................................................................... t0063490 19 7
.........................................................................TGCTCACTTCTCTTCTGTCAGC...... t0041767 22 12
.........................................................................TGCTCACTTCTCTTCTGT.......... t1490508 18 1
>ptc-MIR156g
GGTGATGTTGTTGACAGAAGATAGAGAGCACAGATGATGAAATGCATGGAGCTTAATTGCATCTCACTCCTTTGTGCTCTCTAGTCTTCTGTCATCACCTTCA ptc-MIR156g 103
(((((......(((((((((((((((((((((((.(((((.(((((...........))))).))).)).)))))))))))).)))))))))))))))).... structure -50.50
**********TTGACAGAAGATAGAGAGCAC************************************************************************ ptc-miR156g 21
..........TTGACAGAAGATAGAGAGCAC........................................................................ t0000059 21 6240
..........TTGACAGAAGATAGAGAGCA......................................................................... t0028021 20 20
..........TTGACAGAAGATAGAGAGC.......................................................................... t0072021 19 6
..........TTGACAGAAGATAGAGAGCACA....................................................................... t0103178 22 4
..........TTGACAGAAGATAGAGAG........................................................................... t0119844 18 4
...........TGACAGAAGATAGAGAGCAC........................................................................ t0000776 20 908
...........TGACAGAAGATAGAGAGCACA....................................................................... t0279447 21 2
...........TGACAGAAGATAGAGAGCA......................................................................... t0958960 19 1
............GACAGAAGATAGAGAGCAC........................................................................ t0026289 19 21
.............ACAGAAGATAGAGAGCAC........................................................................ t0137199 18 3
.............ACAGAAGATAGAGAGCACAG...................................................................... t0611953 20 1
................GAAGATAGAGAGCACAGATGA.................................................................. t1338460 21 1
>ptc-MIR156h
GGTGATGCTGTTGACAGAAGATAGAGAGCACTGACGATGAAATGCATGGAGCTTAATTGCATCTCACTCCTTTGTGCTCTCTAGTCTTCTGTCATCACCTTCA ptc-MIR156h 103
(((((......((((((((((((((((((((.((.(((((.(((((...........))))).))).)).)).))))))))).)))))))))))))))).... structure -46.70
**********TTGACAGAAGATAGAGAGCAC************************************************************************ ptc-miR156h 21
..........TTGACAGAAGATAGAGAGCAC........................................................................ t0000059 21 6240
..........TTGACAGAAGATAGAGAGCA......................................................................... t0028021 20 20
..........TTGACAGAAGATAGAGAGCACT....................................................................... t0035569 22 15
..........TTGACAGAAGATAGAGAGC.......................................................................... t0072021 19 6
..........TTGACAGAAGATAGAGAG........................................................................... t0119844 18 4
...........TGACAGAAGATAGAGAGCAC........................................................................ t0000776 20 908
...........TGACAGAAGATAGAGAGCACT....................................................................... t0104374 21 4
...........TGACAGAAGATAGAGAGCA......................................................................... t0958960 19 1
............GACAGAAGATAGAGAGCAC........................................................................ t0026289 19 21
.............ACAGAAGATAGAGAGCAC........................................................................ t0137199 18 3
>ptc-MIR156i
TGTGATGTTGTTGACAGAAGATAGAGAGCACAGATGATGTTTTGCAGTAGACTCTGGATCTCACTCCTTTGTGCTCTCTATGCTTCTGCCATCACCTTC ptc-MIR156i 99
.((((((.....(.((((((((((((((((((((.((((...(.(((......))).)...)).)).)))))))))))))).))))))))))))).... structure -40.40
**********TTGACAGAAGATAGAGAGCAC******************************************************************** ptc-miR156i 21
..........TTGACAGAAGATAGAGAGCAC.................................................................... t0000059 21 6240
..........TTGACAGAAGATAGAGAGCA..................................................................... t0028021 20 20
..........TTGACAGAAGATAGAGAGC...................................................................... t0072021 19 6
..........TTGACAGAAGATAGAGAGCACA................................................................... t0103178 22 4
..........TTGACAGAAGATAGAGAG....................................................................... t0119844 18 4
...........TGACAGAAGATAGAGAGCAC.................................................................... t0000776 20 908
...........TGACAGAAGATAGAGAGCACA................................................................... t0279447 21 2
...........TGACAGAAGATAGAGAGCA..................................................................... t0958960 19 1
............GACAGAAGATAGAGAGCAC.................................................................... t0026289 19 21
.............ACAGAAGATAGAGAGCAC.................................................................... t0137199 18 3
.............ACAGAAGATAGAGAGCACAG.................................................................. t0611953 20 1
................GAAGATAGAGAGCACAGATGA.............................................................. t1338460 21 1
>ptc-MIR156j
GGTGATGTTGTTGACAGAAGATAGAGAGCACAGATGATGATATGCAATGGACTCTGCATCCCACTCCTTTGTGCTCTCTATGCTTCTGTCATCACTTTCA ptc-MIR156j 100
(((((......(((((((((((((((((((((((.((((..(((((........)))))..)).)).)))))))))))))).)))))))))))))).... structure -45.90
**********TTGACAGAAGATAGAGAGCAC********************************************************************* ptc-miR156j 21
..........TTGACAGAAGATAGAGAGCAC..................................................................... t0000059 21 6240
..........TTGACAGAAGATAGAGAGCA...................................................................... t0028021 20 20
..........TTGACAGAAGATAGAGAGC....................................................................... t0072021 19 6
..........TTGACAGAAGATAGAGAGCACA.................................................................... t0103178 22 4
..........TTGACAGAAGATAGAGAG........................................................................ t0119844 18 4
...........TGACAGAAGATAGAGAGCAC..................................................................... t0000776 20 908
...........TGACAGAAGATAGAGAGCACA.................................................................... t0279447 21 2
...........TGACAGAAGATAGAGAGCA...................................................................... t0958960 19 1
............GACAGAAGATAGAGAGCAC..................................................................... t0026289 19 21
.............ACAGAAGATAGAGAGCAC..................................................................... t0137199 18 3
.............ACAGAAGATAGAGAGCACAG................................................................... t0611953 20 1
................GAAGATAGAGAGCACAGATGA............................................................... t1338460 21 1
>ptc-MIR156k
TTATGCATGCTGACAGAAGAGAGGGAGCACAACCCTGTAATAGCTAAAGAGAGTCTTTGCTTTTGTTGGACTGTGCTTTCTCTTCTTCTGTCACCAACCAA ptc-MIR156k 101
.......((.(((((((((((((..((((((..((..(((.(((.((((.....))))))).)))..))..))))))..))).)))))))))).))..... structure -44.10
**********TGACAGAAGAGAGGGAGCAC*********************************************************************** ptc-miR156k 20
.........CTGACAGAAGAGAGGGAGCACA...................................................................... t0774493 22 1
..........TGACAGAAGAGAGGGAGCACA...................................................................... t0029965 21 18
..........TGACAGAAGAGAGGGAGCAC....................................................................... t0064131 20 7
...........GACAGAAGAGAGGGAGCACA...................................................................... t0588754 20 1
>ptc-MIR159a
GATTAGGGAGTGGAGCTCCTTGAAGTCCAATAGAGGTTCTTGCTGGGTAGATTAAGCTGCTAAGCTATGGATCCACAGTCCTATCTATCAACTGAAGGATAGGTTTGCGGCTTGCATATCTCAGGAGCTTTATTGCCTAATGTTAGATCCCTTTTTGGATTGAAGGGAGCTCTAAACCCATAA ptc-MIR159a 183
.....(((..(((((((((((..(((((((.(((((.(((.(((((((((...(((((.((.((.((((.(.((.(((.(((((((.((....)).))))))).))).))..).)))).)).)).)))))..)))))))..)).)))..))))))))))))..)))))))))))..))).... structure -79.30
*********************************************************************************************************************************************************TTTGGATTGAAGGGAGCTCTA********* ptc-miR159a 21
............GAGCTCCTTGAAGTCCAATA....................................................................................................................................................... t0041295 20 12
............GAGCTCCTTGAAGTCCAATAG...................................................................................................................................................... t0073296 21 6
............GAGCTCCTTGAAGTCCAAT........................................................................................................................................................ t1576892 19 1
............GAGCTCCTTGAAGTCCAATAGA..................................................................................................................................................... t1673631 22 1
.............AGCTCCTTGAAGTCCAATA....................................................................................................................................................... t0010683 19 66
.............AGCTCCTTGAAGTCCAATAG...................................................................................................................................................... t0026596 20 21
.............AGCTCCTTGAAGTCCAATAGA..................................................................................................................................................... t0988939 21 1
.............AGCTCCTTGAAGTCCAAT........................................................................................................................................................ t1053607 18 1
..............GCTCCTTGAAGTCCAATA....................................................................................................................................................... t1887909 18 1
.................................AGGTTCTTGCTGGGTAGATTA................................................................................................................................. t0034724 21 15
....................................................TAAGCTGCTAAGCTATGGATC.............................................................................................................. t0725368 21 1
......................................................AGCTGCTAAGCTATGGAT............................................................................................................... t1503277 18 1
......................................................................................ATCAACTGAAGGATAGGT............................................................................... t0280350 18 2
.......................................................................................TCAACTGAAGGATAGGTTTG............................................................................ t0887823 20 1
...........................................................................................CTGAAGGATAGGTTTGCG.......................................................................... t1631615 18 1
...........................................................................................CTGAAGGATAGGTTTGCGGCT....................................................................... t1823477 21 1
...........................................................................................................CGGCTTGCATATCTCAGG.......................................................... t1152054 18 1
..............................................................................................................CTTGCATATCTCAGGAGCTTT.................................................... t0032804 21 16
..............................................................................................................CTTGCATATCTCAGGAGCTT..................................................... t0439608 20 1
..............................................................................................................CTTGCATATCTCAGGAGCT...................................................... t0622968 19 1
...............................................................................................................TTGCATATCTCAGGAGCTTT.................................................... t0007099 20 108
...............................................................................................................TTGCATATCTCAGGAGCT...................................................... t0954195 18 1
...............................................................................................................TTGCATATCTCAGGAGCTTTAT.................................................. t1140884 22 1
...............................................................................................................TTGCATATCTCAGGAGCTT..................................................... t1177578 19 1
................................................................................................................TGCATATCTCAGGAGCTTT.................................................... t0100117 19 4
...................................................................................................................................ATTGCCTAATGTTAGATCCCTT.............................. t0174118 22 2
...................................................................................................................................ATTGCCTAATGTTAGATCC................................. t0766887 19 1
.....................................................................................................................................................CCTTTTTGGATTGAAGGGAGC............. t0207060 21 2
......................................................................................................................................................CTTTTTGGATTGAAGGGAGCT............ t0026817 21 21
......................................................................................................................................................CTTTTTGGATTGAAGGGAGC............. t0252499 20 2
......................................................................................................................................................CTTTTTGGATTGAAGGGAG.............. t0289543 19 2
.......................................................................................................................................................TTTTTGGATTGAAGGGAG.............. t0010903 18 65
.......................................................................................................................................................TTTTTGGATTGAAGGGAGC............. t0080105 19 6
.......................................................................................................................................................TTTTTGGATTGAAGGGAGCTCT.......... t1757565 22 1
........................................................................................................................................................TTTTGGATTGAAGGGAGC............. t0030666 18 18
........................................................................................................................................................TTTTGGATTGAAGGGAGCTCT.......... t1720503 21 1
.........................................................................................................................................................TTTGGATTGAAGGGAGCT............ t0000232 18 2148
.........................................................................................................................................................TTTGGATTGAAGGGAGCTCTA......... t0001176 21 649
.........................................................................................................................................................TTTGGATTGAAGGGAGCTCT.......... t0001581 20 512
.........................................................................................................................................................TTTGGATTGAAGGGAGCTC........... t0021497 19 28
.........................................................................................................................................................TTTGGATTGAAGGGAGCTCTAA........ t0058715 22 8
..........................................................................................................................................................TTGGATTGAAGGGAGCTCTA......... t0027584 20 20
..........................................................................................................................................................TTGGATTGAAGGGAGCTCT.......... t0031262 19 17
..........................................................................................................................................................TTGGATTGAAGGGAGCTC........... t0213125 18 2
..........................................................................................................................................................TTGGATTGAAGGGAGCTCTAAA....... t0723468 22 1
..........................................................................................................................................................TTGGATTGAAGGGAGCTCTAAAC...... t1276710 23 1
...........................................................................................................................................................TGGATTGAAGGGAGCTCTA......... t0111688 19 4
...........................................................................................................................................................TGGATTGAAGGGAGCTCT.......... t0211666 18 2
>ptc-MIR159b
GATTATGGAGTGGAGCTCCTTGAAGTCCAATAGAAGCTCCTGCTGGGTAGATCGAGCTGCTGAGCTATGAATCCCACAGCCCTATCACCATCAGTCATTTTGATGGGCCTGCGGCTTGCATATCTCAGGAGCTTTATTACCTAATGTTAGATCTTTTTTTGGATTGAAGGGAGCTCTAAACCTTTGA ptc-MIR159b 187
......((..(((((((((((..(((((((.(((((.((..(((((((((...(((((.(((((.((((....((.(((.(((((((.............))))))).))).))....)))).))))).)))))..)))))))..))..)).))))).)))))))..)))))))))))..))..... structure -78.42
*************************************************************************************************************************************************************TTTGGATTGAAGGGAGCTCTA********* ptc-miR159b 21
............GAGCTCCTTGAAGTCCAATA........................................................................................................................................................... t0041295 20 12
............GAGCTCCTTGAAGTCCAATAG.......................................................................................................................................................... t0073296 21 6
............GAGCTCCTTGAAGTCCAAT............................................................................................................................................................ t1576892 19 1
............GAGCTCCTTGAAGTCCAATAGA......................................................................................................................................................... t1673631 22 1
.............AGCTCCTTGAAGTCCAATA........................................................................................................................................................... t0010683 19 66
.............AGCTCCTTGAAGTCCAATAG.......................................................................................................................................................... t0026596 20 21
.............AGCTCCTTGAAGTCCAATAGA......................................................................................................................................................... t0988939 21 1
.............AGCTCCTTGAAGTCCAAT............................................................................................................................................................ t1053607 18 1
..............GCTCCTTGAAGTCCAATA........................................................................................................................................................... t1887909 18 1
......................................................AGCTGCTGAGCTATGAATCC................................................................................................................. t0140610 20 3
...............................................................................................................CGGCTTGCATATCTCAGG.......................................................... t1152054 18 1
..................................................................................................................CTTGCATATCTCAGGAGCTTT.................................................... t0032804 21 16
..................................................................................................................CTTGCATATCTCAGGAGCTT..................................................... t0439608 20 1
..................................................................................................................CTTGCATATCTCAGGAGCT...................................................... t0622968 19 1
...................................................................................................................TTGCATATCTCAGGAGCTTT.................................................... t0007099 20 108
...................................................................................................................TTGCATATCTCAGGAGCT...................................................... t0954195 18 1
...................................................................................................................TTGCATATCTCAGGAGCTTTAT.................................................. t1140884 22 1
...................................................................................................................TTGCATATCTCAGGAGCTT..................................................... t1177578 19 1
....................................................................................................................TGCATATCTCAGGAGCTTT.................................................... t0100117 19 4
........................................................................................................................................................CTTTTTTTGGATTGAAGGGAGC............. t1381102 22 1
.........................................................................................................................................................TTTTTTTGGATTGAAGGGAG.............. t0513847 20 1
..........................................................................................................................................................TTTTTTGGATTGAAGGGAG.............. t1779362 19 1
...........................................................................................................................................................TTTTTGGATTGAAGGGAG.............. t0010903 18 65
...........................................................................................................................................................TTTTTGGATTGAAGGGAGC............. t0080105 19 6
...........................................................................................................................................................TTTTTGGATTGAAGGGAGCTCT.......... t1757565 22 1
............................................................................................................................................................TTTTGGATTGAAGGGAGC............. t0030666 18 18
............................................................................................................................................................TTTTGGATTGAAGGGAGCTCT.......... t1720503 21 1
.............................................................................................................................................................TTTGGATTGAAGGGAGCT............ t0000232 18 2148
.............................................................................................................................................................TTTGGATTGAAGGGAGCTCTA......... t0001176 21 649
.............................................................................................................................................................TTTGGATTGAAGGGAGCTCT.......... t0001581 20 512
.............................................................................................................................................................TTTGGATTGAAGGGAGCTC........... t0021497 19 28
.............................................................................................................................................................TTTGGATTGAAGGGAGCTCTAA........ t0058715 22 8
..............................................................................................................................................................TTGGATTGAAGGGAGCTCTA......... t0027584 20 20
..............................................................................................................................................................TTGGATTGAAGGGAGCTCT.......... t0031262 19 17
..............................................................................................................................................................TTGGATTGAAGGGAGCTC........... t0213125 18 2
..............................................................................................................................................................TTGGATTGAAGGGAGCTCTAAA....... t0723468 22 1
..............................................................................................................................................................TTGGATTGAAGGGAGCTCTAAAC...... t1276710 23 1
...............................................................................................................................................................TGGATTGAAGGGAGCTCTA......... t0111688 19 4
...............................................................................................................................................................TGGATTGAAGGGAGCTCT.......... t0211666 18 2
>ptc-MIR159c
GATTAGGGAGTGGAGCTCCTTGAAGTCCAATAGAGGTTCTTGCTGGGTAGATTAAGCTGCTAAGCTATGGATCCACAGTCCTATCTATCAACCGAAGGATAGGTTTGCGGCTTGCATATCTCAGGAGCTTTATTGCCTAATGTTAGATCCCTTTTTGGATTGAAGGGAGCTCTAAACCCATAA ptc-MIR159c 183
.....(((..(((((((((((..(((((((.(((((.(((.(((((((((...(((((.((.((.((((.(.((.(((.(((((((.((....)).))))))).))).))..).)))).)).)).)))))..)))))))..)).)))..))))))))))))..)))))))))))..))).... structure -79.00
*********************************************************************************************************************************************************TTTGGATTGAAGGGAGCTCTA********* ptc-miR159c 21
............GAGCTCCTTGAAGTCCAATA....................................................................................................................................................... t0041295 20 12
............GAGCTCCTTGAAGTCCAATAG...................................................................................................................................................... t0073296 21 6
............GAGCTCCTTGAAGTCCAAT........................................................................................................................................................ t1576892 19 1
............GAGCTCCTTGAAGTCCAATAGA..................................................................................................................................................... t1673631 22 1
.............AGCTCCTTGAAGTCCAATA....................................................................................................................................................... t0010683 19 66
.............AGCTCCTTGAAGTCCAATAG...................................................................................................................................................... t0026596 20 21
.............AGCTCCTTGAAGTCCAATAGA..................................................................................................................................................... t0988939 21 1
.............AGCTCCTTGAAGTCCAAT........................................................................................................................................................ t1053607 18 1
..............GCTCCTTGAAGTCCAATA....................................................................................................................................................... t1887909 18 1
.................................AGGTTCTTGCTGGGTAGATTA................................................................................................................................. t0034724 21 15
....................................................TAAGCTGCTAAGCTATGGATC.............................................................................................................. t0725368 21 1
......................................................AGCTGCTAAGCTATGGAT............................................................................................................... t1503277 18 1
...........................................................................................................CGGCTTGCATATCTCAGG.......................................................... t1152054 18 1
..............................................................................................................CTTGCATATCTCAGGAGCTTT.................................................... t0032804 21 16
..............................................................................................................CTTGCATATCTCAGGAGCTT..................................................... t0439608 20 1
..............................................................................................................CTTGCATATCTCAGGAGCT...................................................... t0622968 19 1
...............................................................................................................TTGCATATCTCAGGAGCTTT.................................................... t0007099 20 108
...............................................................................................................TTGCATATCTCAGGAGCT...................................................... t0954195 18 1
...............................................................................................................TTGCATATCTCAGGAGCTTTAT.................................................. t1140884 22 1
...............................................................................................................TTGCATATCTCAGGAGCTT..................................................... t1177578 19 1
................................................................................................................TGCATATCTCAGGAGCTTT.................................................... t0100117 19 4
...................................................................................................................................ATTGCCTAATGTTAGATCCCTT.............................. t0174118 22 2
...................................................................................................................................ATTGCCTAATGTTAGATCC................................. t0766887 19 1
.....................................................................................................................................................CCTTTTTGGATTGAAGGGAGC............. t0207060 21 2
......................................................................................................................................................CTTTTTGGATTGAAGGGAGCT............ t0026817 21 21
......................................................................................................................................................CTTTTTGGATTGAAGGGAGC............. t0252499 20 2
......................................................................................................................................................CTTTTTGGATTGAAGGGAG.............. t0289543 19 2
.......................................................................................................................................................TTTTTGGATTGAAGGGAG.............. t0010903 18 65
.......................................................................................................................................................TTTTTGGATTGAAGGGAGC............. t0080105 19 6
.......................................................................................................................................................TTTTTGGATTGAAGGGAGCTCT.......... t1757565 22 1
........................................................................................................................................................TTTTGGATTGAAGGGAGC............. t0030666 18 18
........................................................................................................................................................TTTTGGATTGAAGGGAGCTCT.......... t1720503 21 1
.........................................................................................................................................................TTTGGATTGAAGGGAGCT............ t0000232 18 2148
.........................................................................................................................................................TTTGGATTGAAGGGAGCTCTA......... t0001176 21 649
.........................................................................................................................................................TTTGGATTGAAGGGAGCTCT.......... t0001581 20 512
.........................................................................................................................................................TTTGGATTGAAGGGAGCTC........... t0021497 19 28
.........................................................................................................................................................TTTGGATTGAAGGGAGCTCTAA........ t0058715 22 8
..........................................................................................................................................................TTGGATTGAAGGGAGCTCTA......... t0027584 20 20
..........................................................................................................................................................TTGGATTGAAGGGAGCTCT.......... t0031262 19 17
..........................................................................................................................................................TTGGATTGAAGGGAGCTC........... t0213125 18 2
..........................................................................................................................................................TTGGATTGAAGGGAGCTCTAAA....... t0723468 22 1
..........................................................................................................................................................TTGGATTGAAGGGAGCTCTAAAC...... t1276710 23 1
...........................................................................................................................................................TGGATTGAAGGGAGCTCTA......... t0111688 19 4
...........................................................................................................................................................TGGATTGAAGGGAGCTCT.......... t0211666 18 2
>ptc-MIR159d
TTGTAAATTTGGGAGCTTTCTTTGGTTCAAAATGAGGAAAGAAAGTGGGTATACTCGTCTGCTTGTTCATGGATACCTCTGGGTTGCGCAGGATATATTAGTTAGGGCTACAGCTTAAGGGTTTGCATGGCCAAGGAGACGTTGCCTGCCTTCTCCTTTCGTTTCTTGGATTGAAGGGAGCTCCTACATGTATC ptc-MIR159d 194
.........((((((((..(((..(((((((((((((..((((.(..((((....(((((.((((..((((.(.(((..(((((((.((..(((......)))...))..)))))))..))).).))))..)))).))))).))))..).))))..)))))))..))))))..)))..))))))))........ structure -81.80
********************************************************************************************************************************************************************CTTGGATTGAAGGGAGCTCCT********* ptc-miR159d 21
..................................................................................................................................................................TTCTTGGATTGAAGGGAG.............. t0873885 18 1
....................................................................................................................................................................CTTGGATTGAAGGGAGCT............ t1892335 18 1
.....................................................................................................................................................................TTGGATTGAAGGGAGCTC........... t0213125 18 2
>ptc-MIR159e
ACCATTAAATAGGAGCTTGCTCACTCCAGATCTGAAAGGAGGTGATAGGAAACCACTTCTGCTACTTCATGAATACCCGTGGGTGTGCGCGTAGCCATGGTGAGCTGCGCAGGCTAAGGGTCTGCATGTGCTAGGAGATGTGGTTGCCTTGATCTTTTTGGTCTTGGGGTGAAGGGAGCTCCTATAGTCCCA ptc-MIR159e 192
........((((((((((.((((((((((..(..((((((......(((.((((((.(((.(((...((((...((((...(((.(((((((.((....))..)).))))).)))..))))...))))...))).))).)))))).)))...))))))..)..)))))))).)).))))))))))....... structure -88.30
******************************************************************************************************************************************************************CTTGGGGTGAAGGGAGCTCCT********* ptc-miR159e 21
....................................................................................................................................AGGAGATGTGGTTGCCTTGATCTT.................................... t1774204 24 1
>ptc-MIR160a
ACATGGGTTATGCCTGGCTCCCTGTATGCCACAAGCAAAGACCAATCTTTTGTTTTAGATTGGCTGTTGCCGGTGGCGTGCGAGGAGCCAAGCATACTCTCT ptc-MIR160a 102
....((((.((((.(((((((.((((((((((..((((((.(((((((........))))))))).))))..)))))))))).))))))).))))))))... structure -56.30
**********TGCCTGGCTCCCTGTATGCCA*********************************************************************** ptc-miR160a 21
..........TGCCTGGCTCCCTGTATGCCA....................................................................... t0004315 21 190
...........GCCTGGCTCCCTGTATGCCA....................................................................... t0071240 20 6
...........GCCTGGCTCCCTGTATGCCAC...................................................................... t1527207 21 1
............CCTGGCTCCCTGTATGCCACAAGC.................................................................. t1241618 24 1
.............CTGGCTCCCTGTATGCCA....................................................................... t1607837 18 1
..................................................................TTGCCGGTGGCGTGCGAGGAG............... t0554559 21 1
...................................................................TGCCGGTGGCGTGCGAGGAGCC............. t1067632 22 1
.....................................................................CCGGTGGCGTGCGAGGAGCCA............ t1383647 21 1
.........................................................................TGGCGTGCGAGGAGCCAAGCA........ t0068177 21 7
...........................................................................GCGTGCGAGGAGCCAAGCATA...... t0000439 21 1424
...........................................................................GCGTGCGAGGAGCCAAGCAT....... t0044626 20 11
...........................................................................GCGTGCGAGGAGCCAAGCA........ t0253412 19 2
.............................................................................GTGCGAGGAGCCAAGCATA...... t0038919 19 13
>ptc-MIR160b
ATATTATATGTGCCTGGCTCCCTGTATGCCATTTGCAGAGCCCAACGGATCCTCGATGGCCTCCGTGGATGGCGTATGAGGAGCCATGCATATTCGCA ptc-MIR160b 98
.......((((((.(((((((..((((((((((..(.(((.(((.(((....))).))).))).)..))))))))))..))))))).))))))..... structure -51.30
**********TGCCTGGCTCCCTGTATGCCA******************************************************************* ptc-miR160b 21
..........TGCCTGGCTCCCTGTATGCCA................................................................... t0004315 21 190
..........TGCCTGGCTCCCTGTATGCCAT.................................................................. t0301599 22 2
...........GCCTGGCTCCCTGTATGCCA................................................................... t0071240 20 6
.............CTGGCTCCCTGTATGCCA................................................................... t1607837 18 1
..............................................................CCGTGGATGGCGTATGAGGAGC.............. t0068306 22 7
..............................................................CCGTGGATGGCGTATGAGGAG............... t0781915 21 1
...............................................................CGTGGATGGCGTATGAGGAGC.............. t1573253 21 1
.....................................................................TGGCGTATGAGGAGCCATGCA........ t0026887 21 21
......................................................................GGCGTATGAGGAGCCATGCAT....... t0175974 21 2
.......................................................................GCGTATGAGGAGCCATGCATA...... t0000108 21 4088
.......................................................................GCGTATGAGGAGCCATGCAT....... t0012298 20 56
.......................................................................GCGTATGAGGAGCCATGCA........ t0025367 19 22
.......................................................................GCGTATGAGGAGCCATGCATAT..... t0055597 22 9
.......................................................................GCGTATGAGGAGCCATGCATATT.... t1644094 23 1
........................................................................CGTATGAGGAGCCATGCATA...... t0031395 20 17
........................................................................CGTATGAGGAGCCATGCATATT.... t1874123 22 1
.........................................................................GTATGAGGAGCCATGCATA...... t0027905 19 20
.........................................................................GTATGAGGAGCCATGCAT....... t1153531 18 1
>ptc-MIR160c
ATATTATATGTGCCTGGCTCCCTGTATGCCATTTGCAGAGCCCACCGGTTCTTCGATGGCCTCCGTGGATGGCGTATGAGGAGCCATGCATATTCACA ptc-MIR160c 98
.......((((((.(((((((..((((((((((..(.(((.(((.(((....))).))).))).)..))))))))))..))))))).))))))..... structure -51.90
**********TGCCTGGCTCCCTGTATGCCA******************************************************************* ptc-miR160c 21
..........TGCCTGGCTCCCTGTATGCCA................................................................... t0004315 21 190
..........TGCCTGGCTCCCTGTATGCCAT.................................................................. t0301599 22 2
...........GCCTGGCTCCCTGTATGCCA................................................................... t0071240 20 6
.............CTGGCTCCCTGTATGCCA................................................................... t1607837 18 1
..............................................................CCGTGGATGGCGTATGAGGAGC.............. t0068306 22 7
..............................................................CCGTGGATGGCGTATGAGGAG............... t0781915 21 1
...............................................................CGTGGATGGCGTATGAGGAGC.............. t1573253 21 1
.....................................................................TGGCGTATGAGGAGCCATGCA........ t0026887 21 21
......................................................................GGCGTATGAGGAGCCATGCAT....... t0175974 21 2
.......................................................................GCGTATGAGGAGCCATGCATA...... t0000108 21 4088
.......................................................................GCGTATGAGGAGCCATGCAT....... t0012298 20 56
.......................................................................GCGTATGAGGAGCCATGCA........ t0025367 19 22
.......................................................................GCGTATGAGGAGCCATGCATAT..... t0055597 22 9
.......................................................................GCGTATGAGGAGCCATGCATATT.... t1644094 23 1
........................................................................CGTATGAGGAGCCATGCATA...... t0031395 20 17
........................................................................CGTATGAGGAGCCATGCATATT.... t1874123 22 1
.........................................................................GTATGAGGAGCCATGCATA...... t0027905 19 20
.........................................................................GTATGAGGAGCCATGCAT....... t1153531 18 1
>ptc-MIR160d
AAATGGGTTATGCCTGGCTCCCTGTATGCCACAGCAAAGACCAATCTCTTCTGTCTTAGATTGGCTGCTGCCGGTGGCGTGCGAGGAGCCAAGCATACTCTCT ptc-MIR160d 103
....((((.((((.(((((((.((((((((((.(((.((.(((((((..........)))))))))..)))..)))))))))).))))))).))))))))... structure -53.10
**********TGCCTGGCTCCCTGTATGCCA************************************************************************ ptc-miR160d 21
..........TGCCTGGCTCCCTGTATGCCA........................................................................ t0004315 21 190
...........GCCTGGCTCCCTGTATGCCA........................................................................ t0071240 20 6
...........GCCTGGCTCCCTGTATGCCAC....................................................................... t1527207 21 1
.............CTGGCTCCCTGTATGCCA........................................................................ t1607837 18 1
................GCTCCCTGTATGCCACAGCA................................................................... t0272233 20 2
....................................................................TGCCGGTGGCGTGCGAGGAGCC............. t1067632 22 1
......................................................................CCGGTGGCGTGCGAGGAGCCA............ t1383647 21 1
..........................................................................TGGCGTGCGAGGAGCCAAGCA........ t0068177 21 7
............................................................................GCGTGCGAGGAGCCAAGCATA...... t0000439 21 1424
............................................................................GCGTGCGAGGAGCCAAGCAT....... t0044626 20 11
............................................................................GCGTGCGAGGAGCCAAGCA........ t0253412 19 2
..............................................................................GTGCGAGGAGCCAAGCATA...... t0038919 19 13
>ptc-MIR160e
AAGAATGGCCTGCCTGGCTCCCTGAATGCCATCTAGGAAGCTTGTCAAAGAGTGTTGGCAACCTTTCTATTTGGCATGAGGGGAGTCGAGCAGGCCAATT ptc-MIR160e 100
.....((((((((.(((((((((..((((((..(((((((.(((((((......))))))).)))))))..))))))..))))))))).))))))))... structure -60.70
**********TGCCTGGCTCCCTGAATGCCA********************************************************************* ptc-miR160e 21
..........TGCCTGGCTCCCTGAATGCCA..................................................................... t0389091 21 1
.........................................................................GCATGAGGGGAGTCGAGCAGG...... t0080092 21 6
..........................................................................CATGAGGGGAGTCGAGCAGG...... t1460620 20 1
>ptc-MIR160f
AAGAATGGTCTGCCTGGCTCCCTGAATGCCATCTAGGAAGCTTGTCAAAGAGTGTTGGCAACCTCTCTAACTGGCATGAGGGGAGTCACGCAGGCCCAAC ptc-MIR160f 100
......(((((((.(((((((((..((((((..(((..((.(((((((......))))))).))..)))..))))))..))))))))).))))))).... structure -53.30
**********TGCCTGGCTCCCTGAATGCCA********************************************************************* ptc-miR160f 21
..........TGCCTGGCTCCCTGAATGCCA..................................................................... t0389091 21 1
>ptc-MIR160g
GGGATCAATCTGCCTGGCTCCCTGGATGCCAACTAAGAAATTTGTCGAGTGGTCTTGACTCTTCATAGTTGGCATCAGAGGAGTCATGCAGGTCCAAC ptc-MIR160g 98
.((((....((((.((((((((((.((((((((((.(((....((((((....))))))..))).))))))))))))).))))))).))))))))... structure -50.40
**********TGCCTGGCTCCCTGGATGCCA******************************************************************* ptc-miR160g 21
.......................................................................GCATCAGAGGAGTCATGCAGG...... t0115192 21 4
.........................................................................ATCAGAGGAGTCATGCAGG...... t1467038 19 1
>ptc-MIR162a
TGGGAAGACACTGGAGGCAGCGGTTCATCGATCTCTTCCTGGCCAATTTTTTGTTTAGCACGAAAAACATGAACCGATCGATAAACCTCTGCATCCAGCGCTTCCTT ptc-MIR162a 107
.((((((.(.(((((.((((.((((.(((((((..(((.((.....((((((((.....)))))))))).)))..))))))).)))).)))).))))).))))))). structure -44.50
*****************************************************************************TCGATAAACCTCTGCATCCAG********* ptc-miR162a 21
...........TGGAGGCAGCGGTTCATCGATC.......................................................................... t0026003 22 22
...........TGGAGGCAGCGGTTCATCGAT........................................................................... t0367842 21 1
............GGAGGCAGCGGTTCATCGATC.......................................................................... t0013678 21 49
............GGAGGCAGCGGTTCATCGA............................................................................ t1759675 19 1
............GGAGGCAGCGGTTCATCGATCT......................................................................... t1871584 22 1
............................................................................ATCGATAAACCTCTGCATCCAG......... t0873665 22 1
.............................................................................TCGATAAACCTCTGCATCCAG......... t0000866 21 824
.............................................................................TCGATAAACCTCTGCATCCAGC........ t1721994 22 1
.............................................................................TCGATAAACCTCTGCATC............ t1871827 18 1
..............................................................................CGATAAACCTCTGCATCCAG......... t0160273 20 3
...............................................................................GATAAACCTCTGCATCCAG......... t0027292 19 20
>ptc-MIR162b
TGAGAAGACACTGGAGGCAGCGGTTCATCGATCTTTTCCTGAAGATTTTTTTGTTTTACACGAACAACACGAACCGATCGATAAACCTCTGCATCCAGTGCTTCCCT ptc-MIR162b 107
...((((.(((((((.((((.((((.(((((((..(((.((.........((((((.....)))))))).)))..))))))).)))).)))).)))))))))))... structure -42.30
*****************************************************************************TCGATAAACCTCTGCATCCAG********* ptc-miR162b 21
...........TGGAGGCAGCGGTTCATCGATC.......................................................................... t0026003 22 22
...........TGGAGGCAGCGGTTCATCGAT........................................................................... t0367842 21 1
............GGAGGCAGCGGTTCATCGATC.......................................................................... t0013678 21 49
............GGAGGCAGCGGTTCATCGA............................................................................ t1759675 19 1
............GGAGGCAGCGGTTCATCGATCT......................................................................... t1871584 22 1
............................................................................ATCGATAAACCTCTGCATCCAG......... t0873665 22 1
.............................................................................TCGATAAACCTCTGCATCCAG......... t0000866 21 824
.............................................................................TCGATAAACCTCTGCATCCAGT........ t0188766 22 2
.............................................................................TCGATAAACCTCTGCATC............ t1871827 18 1
..............................................................................CGATAAACCTCTGCATCCAG......... t0160273 20 3
..............................................................................CGATAAACCTCTGCATCCAGT........ t0212303 21 2
...............................................................................GATAAACCTCTGCATCCAG......... t0027292 19 20
>ptc-MIR162c
TGAGAAGACACTGGAGGCAGCGGTTCATCGATCTTTTCCTGAAGATTTTTTTGTTTTACACGAACAACACGAACCGATCGATAAACCTCTGCATCCAGTGCTTCCCT ptc-MIR162c 107
...((((.(((((((.((((.((((.(((((((..(((.((.........((((((.....)))))))).)))..))))))).)))).)))).)))))))))))... structure -42.30
*****************************************************************************TCGATAAACCTCTGCATCCAG********* ptc-miR162c 21
...........TGGAGGCAGCGGTTCATCGATC.......................................................................... t0026003 22 22
...........TGGAGGCAGCGGTTCATCGAT........................................................................... t0367842 21 1
............GGAGGCAGCGGTTCATCGATC.......................................................................... t0013678 21 49
............GGAGGCAGCGGTTCATCGA............................................................................ t1759675 19 1
............GGAGGCAGCGGTTCATCGATCT......................................................................... t1871584 22 1
............................................................................ATCGATAAACCTCTGCATCCAG......... t0873665 22 1
.............................................................................TCGATAAACCTCTGCATCCAG......... t0000866 21 824
.............................................................................TCGATAAACCTCTGCATCCAGT........ t0188766 22 2
.............................................................................TCGATAAACCTCTGCATC............ t1871827 18 1
..............................................................................CGATAAACCTCTGCATCCAG......... t0160273 20 3
..............................................................................CGATAAACCTCTGCATCCAGT........ t0212303 21 2
...............................................................................GATAAACCTCTGCATCCAG......... t0027292 19 20
>ptc-MIR164a
GGTTCCTTGCTGGAGAAGCAGGGCACGTGCAAAATCCTGATGAAGTGCTTACACTTTGCACGCGCTCTTCTTCTCCAACACGGGC ptc-MIR164a 85
...(((.((.((((((((.(((((.(((((((...........((((....))))))))))).))))).)))))))).)).))). structure -37.60
**********TGGAGAAGCAGGGCACGTGCA****************************************************** ptc-miR164a 21
.........CTGGAGAAGCAGGGCACGTGCA...................................................... t0051230 22 9
..........TGGAGAAGCAGGGCACGTGCA...................................................... t0000024 21 14333
..........TGGAGAAGCAGGGCACGTG........................................................ t0006510 19 119
..........TGGAGAAGCAGGGCACGT......................................................... t0010451 18 68
..........TGGAGAAGCAGGGCACGTGC....................................................... t0014289 20 46
..........TGGAGAAGCAGGGCACGTGCAA..................................................... t0083850 22 5
..........TGGAGAAGCAGGGCACGTGCAAA.................................................... t0242499 23 2
...........GGAGAAGCAGGGCACGTGCA...................................................... t0003259 20 257
...........GGAGAAGCAGGGCACGTG........................................................ t0219829 18 2
...........GGAGAAGCAGGGCACGTGC....................................................... t0815674 19 1
............GAGAAGCAGGGCACGTGCA...................................................... t1843816 19 1
>ptc-MIR164b
GTGAGCAAGATGGAGAAGCAGGGCACGTGCACTACTAACTCATGCACACAGAGAGGGAGACGCATTTCTTGCTGGAGTTACGAGTTACGACTCTTACCTACTATTGATTTTGTTAGCTCCAGTGAGTTAGTTATTCATGTGCCTGTCTTCCTCATCATGATC ptc-MIR164b 162
.....((.((((..((((..(((((((((....((((((((........(((((((....).).))))).((((((((((.((((....)))).......(....).......))))))))))))))))))....)))))))))..))))..)))).))... structure -57.70
**********TGGAGAAGCAGGGCACGTGCA*********************************************************************************************************************************** ptc-miR164b 21
....GCAAGATGGAGAAGCAGGGCAC........................................................................................................................................ t0200984 22 2
.....CAAGATGGAGAAGCAGGGCAC........................................................................................................................................ t0518996 21 1
......AAGATGGAGAAGCAGGGCAC........................................................................................................................................ t0214841 20 2
.........ATGGAGAAGCAGGGCACGTGCA................................................................................................................................... t0142321 22 3
..........TGGAGAAGCAGGGCACGTGCA................................................................................................................................... t0000024 21 14333
..........TGGAGAAGCAGGGCACGTG..................................................................................................................................... t0006510 19 119
..........TGGAGAAGCAGGGCACGT...................................................................................................................................... t0010451 18 68
..........TGGAGAAGCAGGGCACGTGC.................................................................................................................................... t0014289 20 46
..........TGGAGAAGCAGGGCACGTGCAC.................................................................................................................................. t0040135 22 13
...........GGAGAAGCAGGGCACGTGCA................................................................................................................................... t0003259 20 257
...........GGAGAAGCAGGGCACGTG..................................................................................................................................... t0219829 18 2
...........GGAGAAGCAGGGCACGTGC.................................................................................................................................... t0815674 19 1
............GAGAAGCAGGGCACGTGCA................................................................................................................................... t1843816 19 1
>ptc-MIR164c
TAGCTCTTGCTGGAGAAGCAGGGCACGTGCAAGCTCTCTCCTCAAGCTTTCCTTGCACGTGCTCCCCTTCTCCAACATGGGT ptc-MIR164c 82
..((((.((.((((((((..(((((((((((((....((.....)).....)))))))))))))..)))))))).)).)))) structure -40.40
**********TGGAGAAGCAGGGCACGTGCA*************************************************** ptc-miR164c 21
.........CTGGAGAAGCAGGGCACGTGCA................................................... t0051230 22 9
..........TGGAGAAGCAGGGCACGTGCA................................................... t0000024 21 14333
..........TGGAGAAGCAGGGCACGTG..................................................... t0006510 19 119
..........TGGAGAAGCAGGGCACGT...................................................... t0010451 18 68
..........TGGAGAAGCAGGGCACGTGC.................................................... t0014289 20 46
..........TGGAGAAGCAGGGCACGTGCAA.................................................. t0083850 22 5
...........GGAGAAGCAGGGCACGTGCA................................................... t0003259 20 257
...........GGAGAAGCAGGGCACGTG..................................................... t0219829 18 2
...........GGAGAAGCAGGGCACGTGC.................................................... t0815674 19 1
............GAGAAGCAGGGCACGTGCA................................................... t1843816 19 1
>ptc-MIR164d
TGGCTCACGCTGGAGAAGCAGGGCACGTGCAAAATCCTTCTCGGCTTCCAGATGCTGATGAAGCACTCTTTGCACGTGCTCCCCTCCTCCAACATGAGT ptc-MIR164d 99
..(((((.(.(((((.((..(((((((((((((...(((((((((........))))).)))).....)))))))))))))..)).))))).).))))) structure -47.40
**********TGGAGAAGCAGGGCACGTGCA******************************************************************** ptc-miR164d 21
.........CTGGAGAAGCAGGGCACGTGCA.................................................................... t0051230 22 9
..........TGGAGAAGCAGGGCACGTGCA.................................................................... t0000024 21 14333
..........TGGAGAAGCAGGGCACGTG...................................................................... t0006510 19 119
..........TGGAGAAGCAGGGCACGT....................................................................... t0010451 18 68
..........TGGAGAAGCAGGGCACGTGC..................................................................... t0014289 20 46
..........TGGAGAAGCAGGGCACGTGCAA................................................................... t0083850 22 5
..........TGGAGAAGCAGGGCACGTGCAAA.................................................................. t0242499 23 2
...........GGAGAAGCAGGGCACGTGCA.................................................................... t0003259 20 257
...........GGAGAAGCAGGGCACGTG...................................................................... t0219829 18 2
...........GGAGAAGCAGGGCACGTGC..................................................................... t0815674 19 1
............GAGAAGCAGGGCACGTGCA.................................................................... t1843816 19 1
>ptc-MIR164e
GTGAGCAAGATGGAGAAGCAGGGCACGTGCATTACTAACTCATGCACACAGAGTGAGAGAGACATTTCTTGCTGGAGTTATGACTCTTACCTACTATAGATTGTGTTGGCTTCAGCGAGTTAGTTCTTCATGTGCCTGTCTTCCCCATCATGATC ptc-MIR164e 155
.....((.(((((.((((..(((((((((....((((((((.............((((((....))))))((((((((((..(((((..........)))..))..))))))))))))))))))....)))))))))..)))).))))).))... structure -55.50
**********TGGAGAAGCAGGGCACGTGCA**************************************************************************************************************************** ptc-miR164e 21
....GCAAGATGGAGAAGCAGGGCAC................................................................................................................................. t0200984 22 2
.....CAAGATGGAGAAGCAGGGCAC................................................................................................................................. t0518996 21 1
......AAGATGGAGAAGCAGGGCAC................................................................................................................................. t0214841 20 2
.........ATGGAGAAGCAGGGCACGTGCA............................................................................................................................ t0142321 22 3
..........TGGAGAAGCAGGGCACGTGCA............................................................................................................................ t0000024 21 14333
..........TGGAGAAGCAGGGCACGTGCAT........................................................................................................................... t0005096 22 158
..........TGGAGAAGCAGGGCACGTG.............................................................................................................................. t0006510 19 119
..........TGGAGAAGCAGGGCACGT............................................................................................................................... t0010451 18 68
..........TGGAGAAGCAGGGCACGTGCATT.......................................................................................................................... t0011348 23 62
..........TGGAGAAGCAGGGCACGTGC............................................................................................................................. t0014289 20 46
...........GGAGAAGCAGGGCACGTGCA............................................................................................................................ t0003259 20 257
...........GGAGAAGCAGGGCACGTG.............................................................................................................................. t0219829 18 2
...........GGAGAAGCAGGGCACGTGC............................................................................................................................. t0815674 19 1
............GAGAAGCAGGGCACGTGCA............................................................................................................................ t1843816 19 1
................AGCAGGGCACGTGCATTACTAACT................................................................................................................... t0018506 24 33
................AGCAGGGCACGTGCATTACTAA..................................................................................................................... t0167474 22 3
.................GCAGGGCACGTGCATTACTAACT................................................................................................................... t0149076 23 3
..................CAGGGCACGTGCATTACTAACTCA................................................................................................................. t0473514 24 1
..................CAGGGCACGTGCATTACTAACTC.................................................................................................................. t0725199 23 1
.......................................................................................................................TTAGTTCTTCATGTGCCTGTCTT............. t1095893 23 1
............................................................................................................................TCTTCATGTGCCTGTCTTCCCCATC...... t1303941 25 1
................................................................................................................................CATGTGCCTGTCTTCCCCATC...... t0036935 21 14
.................................................................................................................................ATGTGCCTGTCTTCCCCATC...... t1442630 20 1
>ptc-MIR164f
TGAGCCATGCTGGAGAAGCAGGGCACATGCTAAATCTATCAGCTTGAAAGTCTGATAGTTTTGCATGTGCTCTATCTCTCCAGCTTGGAC ptc-MIR164f 90
....(((.((((((((.(.(((((((((((.(((.(((((((((....)).))))))).)))))))))))))).).)))))))).))).. structure -48.70
**********TGGAGAAGCAGGGCACATGCT*********************************************************** ptc-miR164f 21
..........TGGAGAAGCAGGGCACATGCT........................................................... t0308302 21 2
>ptc-MIR166a
TTTCTTTTGAGGGGAATGTTGTCTGGCTCGAGGTCACTAATGGGATCTATGATTTTATCTCAATTGATTGATTTTCTTTTAAATTCTAGTAAATTGAATTGAGAGATATCATGATCAACTTATATTTAATGATGTCGGACCAGGCTTCATTCCCCCCAATTGTT ptc-MIR166a 164
...(..(((.((((((((..((((((..(((.((((..((((.((((.(((((....(((((((...(..((((.((..........)).))))..))))))))...)))))))))......))))...)))).)))..))))))..)))))))).)))..).. structure -56.50
**************************************************************************************************************************************TCGGACCAGGCTTCATTCCCC********* ptc-miR166a 21
.....TTTGAGGGGAATGTTGTC............................................................................................................................................. t0982873 18 1
......TTGAGGGGAATGTTGTCTGGC......................................................................................................................................... t0108773 21 4
...........GGGAATGTTGTCTGGCTCGAGG................................................................................................................................... t1453919 22 1
............GGAATGTTGTCTGGCTCGAGG................................................................................................................................... t0000152 21 3107
............GGAATGTTGTCTGGCTCGAG.................................................................................................................................... t0002197 20 379
............GGAATGTTGTCTGGCTCGA..................................................................................................................................... t0016975 19 37
............GGAATGTTGTCTGGCTCGAGGT.................................................................................................................................. t0022797 22 26
............GGAATGTTGTCTGGCTCG...................................................................................................................................... t0684369 18 1
.............GAATGTTGTCTGGCTCGAGG................................................................................................................................... t0012983 20 52
.............GAATGTTGTCTGGCTCGAG.................................................................................................................................... t0042621 19 12
.............GAATGTTGTCTGGCTCGA..................................................................................................................................... t0063912 18 7
....................................................................................................................................TGTCGGACCAGGCTTCATTCC........... t0151492 21 3
....................................................................................................................................TGTCGGACCAGGCTTCATTCCC.......... t0575301 22 1
.....................................................................................................................................GTCGGACCAGGCTTCATTCCC.......... t0035192 21 15
.....................................................................................................................................GTCGGACCAGGCTTCATTCC........... t0167150 20 3
......................................................................................................................................TCGGACCAGGCTTCATTCCCC......... t0000021 21 17361
......................................................................................................................................TCGGACCAGGCTTCATTCC........... t0000181 19 2630
......................................................................................................................................TCGGACCAGGCTTCATTC............ t0000477 18 1340
......................................................................................................................................TCGGACCAGGCTTCATTCCC.......... t0000904 20 802
......................................................................................................................................TCGGACCAGGCTTCATTCCCCC........ t0063228 22 7
.......................................................................................................................................CGGACCAGGCTTCATTCCCC......... t0005274 20 152
.......................................................................................................................................CGGACCAGGCTTCATTCC........... t0024715 18 23
.......................................................................................................................................CGGACCAGGCTTCATTCCC.......... t0038532 19 13
........................................................................................................................................GGACCAGGCTTCATTCCCC......... t0004722 19 173
........................................................................................................................................GGACCAGGCTTCATTCCC.......... t0043398 18 12
>ptc-MIR166b
TAACTGTTGAGGGGATTGCTGTCTGGTTCGATGTCATTCATGTGAAGCTTTAACATTAATGTAGTATTGAGTGATTTCGGACCAGGCTTCATTCCCCCCAACTATA ptc-MIR166b 106
.....((((.(((((.((..(((((((((((.((((((((.(((..((.(((....))).))..))))))))))).)))))))))))..)).))))).)))).... structure -47.00
****************************************************************************TCGGACCAGGCTTCATTCCCC********* ptc-miR166b 21
.........................................................................ATTTCGGACCAGGCTTCATTCCCC......... t0749245 24 1
...........................................................................TTCGGACCAGGCTTCATTCCC.......... t0007566 21 100
...........................................................................TTCGGACCAGGCTTCATTCCCC......... t0015288 22 42
...........................................................................TTCGGACCAGGCTTCATTCC........... t0040318 20 13
...........................................................................TTCGGACCAGGCTTCATTC............ t0118693 19 4
...........................................................................TTCGGACCAGGCTTCATT............. t0199820 18 2
............................................................................TCGGACCAGGCTTCATTCCCC......... t0000021 21 17361
............................................................................TCGGACCAGGCTTCATTCC........... t0000181 19 2630
............................................................................TCGGACCAGGCTTCATTC............ t0000477 18 1340
............................................................................TCGGACCAGGCTTCATTCCC.......... t0000904 20 802
............................................................................TCGGACCAGGCTTCATTCCCCC........ t0063228 22 7
.............................................................................CGGACCAGGCTTCATTCCCC......... t0005274 20 152
.............................................................................CGGACCAGGCTTCATTCC........... t0024715 18 23
.............................................................................CGGACCAGGCTTCATTCCC.......... t0038532 19 13
..............................................................................GGACCAGGCTTCATTCCCC......... t0004722 19 173
..............................................................................GGACCAGGCTTCATTCCC.......... t0043398 18 12
>ptc-MIR166c
CTTTTTTTGAGGGGAATGTTGTCTGGCTCGAGGACTCTTTCTTGATCAGTCTGATCAAGTGTTCTATCTTTAGATCTAATATCTTAGATCATGTGTTAGGGTCGTCGGACCAGGCTTCATTCCCCCCAATTATT ptc-MIR166c 134
......(((.((((((((..((((((..(((.((((((..(((((((.....))))))).............(((((((....))))))).......)))))).)))..))))))..)))))))).)))..... structure -57.80
********************************************************************************************************TCGGACCAGGCTTCATTCCCC********* ptc-miR166c 21
.....TTTGAGGGGAATGTTGTC............................................................................................................... t0982873 18 1
......TTGAGGGGAATGTTGTCTGGC........................................................................................................... t0108773 21 4
...........GGGAATGTTGTCTGGCTCGAGG..................................................................................................... t1453919 22 1
............GGAATGTTGTCTGGCTCGAGG..................................................................................................... t0000152 21 3107
............GGAATGTTGTCTGGCTCGAG...................................................................................................... t0002197 20 379
............GGAATGTTGTCTGGCTCGA....................................................................................................... t0016975 19 37
............GGAATGTTGTCTGGCTCGAGGA.................................................................................................... t0033765 22 16
............GGAATGTTGTCTGGCTCG........................................................................................................ t0684369 18 1
.............GAATGTTGTCTGGCTCGAGG..................................................................................................... t0012983 20 52
.............GAATGTTGTCTGGCTCGAGGA.................................................................................................... t0013358 21 50
.............GAATGTTGTCTGGCTCGAG...................................................................................................... t0042621 19 12
.............GAATGTTGTCTGGCTCGA....................................................................................................... t0063912 18 7
.............GAATGTTGTCTGGCTCGAGGAC................................................................................................... t0419698 22 1
.......................................................................................................GTCGGACCAGGCTTCATTCCC.......... t0035192 21 15
.......................................................................................................GTCGGACCAGGCTTCATTCC........... t0167150 20 3
........................................................................................................TCGGACCAGGCTTCATTCCCC......... t0000021 21 17361
........................................................................................................TCGGACCAGGCTTCATTCC........... t0000181 19 2630
........................................................................................................TCGGACCAGGCTTCATTC............ t0000477 18 1340
........................................................................................................TCGGACCAGGCTTCATTCCC.......... t0000904 20 802
........................................................................................................TCGGACCAGGCTTCATTCCCCC........ t0063228 22 7
.........................................................................................................CGGACCAGGCTTCATTCCCC......... t0005274 20 152
.........................................................................................................CGGACCAGGCTTCATTCC........... t0024715 18 23
.........................................................................................................CGGACCAGGCTTCATTCCC.......... t0038532 19 13
..........................................................................................................GGACCAGGCTTCATTCCCC......... t0004722 19 173
..........................................................................................................GGACCAGGCTTCATTCCC.......... t0043398 18 12
>ptc-MIR166d
CGTGAGTTGAGGGGAATGTTGGCTGGCTCGAAGCTTAAGCAAAGAGTTTTCTCTCAAGAAACAACTGTTAAGGCTTCGGACCAGGCTTCATTCCCCTCAACCAAT ptc-MIR166d 105
..((.(((((((((((((..(.((((..((((((((.((((....(((((.......)))))...)))).))))))))..)))).)..))))))))))))))).. structure -52.30
***************************************************************************TCGGACCAGGCTTCATTCCCC********* ptc-miR166d 21
.......................................................................GGCTTCGGACCAGGCTTCATTC............ t0410253 22 1
..........................................................................TTCGGACCAGGCTTCATTCCC.......... t0007566 21 100
..........................................................................TTCGGACCAGGCTTCATTCCCC......... t0015288 22 42
..........................................................................TTCGGACCAGGCTTCATTCC........... t0040318 20 13
..........................................................................TTCGGACCAGGCTTCATTC............ t0118693 19 4
..........................................................................TTCGGACCAGGCTTCATT............. t0199820 18 2
...........................................................................TCGGACCAGGCTTCATTCCCC......... t0000021 21 17361
...........................................................................TCGGACCAGGCTTCATTCC........... t0000181 19 2630
...........................................................................TCGGACCAGGCTTCATTC............ t0000477 18 1340
...........................................................................TCGGACCAGGCTTCATTCCC.......... t0000904 20 802
...........................................................................TCGGACCAGGCTTCATTCCCCT........ t0028685 22 19
............................................................................CGGACCAGGCTTCATTCCCC......... t0005274 20 152
............................................................................CGGACCAGGCTTCATTCC........... t0024715 18 23
............................................................................CGGACCAGGCTTCATTCCC.......... t0038532 19 13
............................................................................CGGACCAGGCTTCATTCCCCT........ t1333282 21 1
.............................................................................GGACCAGGCTTCATTCCCC......... t0004722 19 173
.............................................................................GGACCAGGCTTCATTCCC.......... t0043398 18 12
>ptc-MIR166e
TAACTGTTGAGGGGATTGTCGTCTGGTTCGATGTCATTCATGAGAAGCTCAAACATAAACGTAATATTGAATGATTTCGGACCAGGCTTCATTCCCCCCAACAATG ptc-MIR166e 106
....(((((.(((((.((..(((((((((((.((((((((.(((...)))..((......)).....)))))))).)))))))))))..)).))))).)))))... structure -47.20
****************************************************************************TCGGACCAGGCTTCATTCCCC********* ptc-miR166e 21
.....GTTGAGGGGATTGTCGTCTGG................................................................................ t0176962 21 2
.....GTTGAGGGGATTGTCGTCT.................................................................................. t0229210 19 2
.....GTTGAGGGGATTGTCGTC................................................................................... t1638710 18 1
.............GATTGTCGTCTGGTTCGATG......................................................................... t0183665 20 2
.............GATTGTCGTCTGGTTCGA........................................................................... t0308591 18 2
.............GATTGTCGTCTGGTTCGATGT........................................................................ t1074682 21 1
.............GATTGTCGTCTGGTTCGAT.......................................................................... t1392967 19 1
.........................................................................ATTTCGGACCAGGCTTCATTCCCC......... t0749245 24 1
...........................................................................TTCGGACCAGGCTTCATTCCC.......... t0007566 21 100
...........................................................................TTCGGACCAGGCTTCATTCCCC......... t0015288 22 42
...........................................................................TTCGGACCAGGCTTCATTCC........... t0040318 20 13
...........................................................................TTCGGACCAGGCTTCATTC............ t0118693 19 4
...........................................................................TTCGGACCAGGCTTCATT............. t0199820 18 2
............................................................................TCGGACCAGGCTTCATTCCCC......... t0000021 21 17361
............................................................................TCGGACCAGGCTTCATTCC........... t0000181 19 2630
............................................................................TCGGACCAGGCTTCATTC............ t0000477 18 1340
............................................................................TCGGACCAGGCTTCATTCCC.......... t0000904 20 802
............................................................................TCGGACCAGGCTTCATTCCCCC........ t0063228 22 7
.............................................................................CGGACCAGGCTTCATTCCCC......... t0005274 20 152
.............................................................................CGGACCAGGCTTCATTCC........... t0024715 18 23
.............................................................................CGGACCAGGCTTCATTCCC.......... t0038532 19 13
..............................................................................GGACCAGGCTTCATTCCCC......... t0004722 19 173
..............................................................................GGACCAGGCTTCATTCCC.......... t0043398 18 12
>ptc-MIR166f
GGTGTGTTGAGGGGAATGTTGGCTGGCTCGAAGCTTAAGCAAAGAGTTTCCTAACATGAAACAACTGTTAAGGCTTCGGACCAGGCTTCATTCCCCTCAAACATA ptc-MIR166f 105
.((((.((((((((((((..(.((((..((((((((.((((....(((((.......)))))...)))).))))))))..)))).)..)))))))))))))))). structure -53.10
***************************************************************************TCGGACCAGGCTTCATTCCCC********* ptc-miR166f 21
.......................................................................GGCTTCGGACCAGGCTTCATTC............ t0410253 22 1
..........................................................................TTCGGACCAGGCTTCATTCCC.......... t0007566 21 100
..........................................................................TTCGGACCAGGCTTCATTCCCC......... t0015288 22 42
..........................................................................TTCGGACCAGGCTTCATTCC........... t0040318 20 13
..........................................................................TTCGGACCAGGCTTCATTC............ t0118693 19 4
..........................................................................TTCGGACCAGGCTTCATT............. t0199820 18 2
...........................................................................TCGGACCAGGCTTCATTCCCC......... t0000021 21 17361
...........................................................................TCGGACCAGGCTTCATTCC........... t0000181 19 2630
...........................................................................TCGGACCAGGCTTCATTC............ t0000477 18 1340
...........................................................................TCGGACCAGGCTTCATTCCC.......... t0000904 20 802
...........................................................................TCGGACCAGGCTTCATTCCCCT........ t0028685 22 19
............................................................................CGGACCAGGCTTCATTCCCC......... t0005274 20 152
............................................................................CGGACCAGGCTTCATTCC........... t0024715 18 23
............................................................................CGGACCAGGCTTCATTCCC.......... t0038532 19 13
............................................................................CGGACCAGGCTTCATTCCCCT........ t1333282 21 1
.............................................................................GGACCAGGCTTCATTCCCC......... t0004722 19 173
.............................................................................GGACCAGGCTTCATTCCC.......... t0043398 18 12
>ptc-MIR166g
ACACAGTTGAGGGGAATGCTGTCTGGTTCGAGACCATTCACCTGAAGAGCACGCATTCATCTTTTGAGTGATCTCGGACCAGGCTTCATTCCCCCCAACTCAA ptc-MIR166g 103
....(((((.((((((((..(((((((((((((.((((((...(((((...........))))))))))).)))))))))))))..)))))))).)))))... structure -53.30
*************************************************************************TCGGACCAGGCTTCATTCCCC********* ptc-miR166g 21
......................................................................ATCTCGGACCAGGCTTCATTCCCC......... t0068647 24 7
......................................................................ATCTCGGACCAGGCTTCATTCC........... t0115209 22 4
......................................................................ATCTCGGACCAGGCTTCATTC............ t0168017 21 3
......................................................................ATCTCGGACCAGGCTTCATT............. t0192448 20 2
......................................................................ATCTCGGACCAGGCTTCATTCCC.......... t0228933 23 2
.......................................................................TCTCGGACCAGGCTTCATTCC........... t0016113 21 40
.......................................................................TCTCGGACCAGGCTTCATTC............ t0244858 20 2
.......................................................................TCTCGGACCAGGCTTCAT.............. t0738152 18 1
........................................................................CTCGGACCAGGCTTCATTCCC.......... t0006166 21 127
........................................................................CTCGGACCAGGCTTCATTCCCC......... t0028760 22 19
........................................................................CTCGGACCAGGCTTCATTC............ t0083834 19 5
........................................................................CTCGGACCAGGCTTCATTCC........... t0116034 20 4
.........................................................................TCGGACCAGGCTTCATTCCCC......... t0000021 21 17361
.........................................................................TCGGACCAGGCTTCATTCC........... t0000181 19 2630
.........................................................................TCGGACCAGGCTTCATTC............ t0000477 18 1340
.........................................................................TCGGACCAGGCTTCATTCCC.......... t0000904 20 802
.........................................................................TCGGACCAGGCTTCATTCCCCC........ t0063228 22 7
..........................................................................CGGACCAGGCTTCATTCCCC......... t0005274 20 152
..........................................................................CGGACCAGGCTTCATTCC........... t0024715 18 23
..........................................................................CGGACCAGGCTTCATTCCC.......... t0038532 19 13
...........................................................................GGACCAGGCTTCATTCCCC......... t0004722 19 173
...........................................................................GGACCAGGCTTCATTCCC.......... t0043398 18 12
>ptc-MIR166h
ACACAGTTGAGGGGAATGCTGTCTGATTCGAGACCATTCACTTTAAGCACACATTCATCTTTCGAATGATCTCGGACCAGGCTTCATTCCCCCCAACTCAA ptc-MIR166h 101
....(((((.((((((((..(((((.(((((((.(((((........................))))).))))))).)))))..)))))))).)))))... structure -41.66
***********************************************************************TCGGACCAGGCTTCATTCCCC********* ptc-miR166h 21
......................................................TCATCTTTCGAATGATCTCGGACCA...................... t0533188 25 1
....................................................................ATCTCGGACCAGGCTTCATTCCCC......... t0068647 24 7
....................................................................ATCTCGGACCAGGCTTCATTCC........... t0115209 22 4
....................................................................ATCTCGGACCAGGCTTCATTC............ t0168017 21 3
....................................................................ATCTCGGACCAGGCTTCATT............. t0192448 20 2
....................................................................ATCTCGGACCAGGCTTCATTCCC.......... t0228933 23 2
.....................................................................TCTCGGACCAGGCTTCATTCC........... t0016113 21 40
.....................................................................TCTCGGACCAGGCTTCATTC............ t0244858 20 2
.....................................................................TCTCGGACCAGGCTTCAT.............. t0738152 18 1
......................................................................CTCGGACCAGGCTTCATTCCC.......... t0006166 21 127
......................................................................CTCGGACCAGGCTTCATTCCCC......... t0028760 22 19
......................................................................CTCGGACCAGGCTTCATTC............ t0083834 19 5
......................................................................CTCGGACCAGGCTTCATTCC........... t0116034 20 4
.......................................................................TCGGACCAGGCTTCATTCCCC......... t0000021 21 17361
.......................................................................TCGGACCAGGCTTCATTCC........... t0000181 19 2630
.......................................................................TCGGACCAGGCTTCATTC............ t0000477 18 1340
.......................................................................TCGGACCAGGCTTCATTCCC.......... t0000904 20 802
.......................................................................TCGGACCAGGCTTCATTCCCCC........ t0063228 22 7
........................................................................CGGACCAGGCTTCATTCCCC......... t0005274 20 152
........................................................................CGGACCAGGCTTCATTCC........... t0024715 18 23
........................................................................CGGACCAGGCTTCATTCCC.......... t0038532 19 13
.........................................................................GGACCAGGCTTCATTCCCC......... t0004722 19 173
.........................................................................GGACCAGGCTTCATTCCC.......... t0043398 18 12
>ptc-MIR166i
TGTCTTTTGAGGGGAATGTTGTTTGGTTCAAGGCCTGGCCACCCCATGTCTTGGAATTTAAAATATCATGTCCTCGGACCAGGCTTCATTCCCCTCAATTACT ptc-MIR166i 103
.((...((((((((((((..(((((((((.((((.(((.....))).)))).(((...............)))..)))))))))..))))))))))))..)). structure -40.46
*************************************************************************TCGGACCAGGCTTCATTCCCC********* ptc-miR166i 21
.......................................................................CCTCGGACCAGGCTTCATTCC........... t0547455 21 1
........................................................................CTCGGACCAGGCTTCATTCCC.......... t0006166 21 127
........................................................................CTCGGACCAGGCTTCATTCCCC......... t0028760 22 19
........................................................................CTCGGACCAGGCTTCATTC............ t0083834 19 5
........................................................................CTCGGACCAGGCTTCATTCC........... t0116034 20 4
.........................................................................TCGGACCAGGCTTCATTCCCC......... t0000021 21 17361
.........................................................................TCGGACCAGGCTTCATTCC........... t0000181 19 2630
.........................................................................TCGGACCAGGCTTCATTC............ t0000477 18 1340
.........................................................................TCGGACCAGGCTTCATTCCC.......... t0000904 20 802
.........................................................................TCGGACCAGGCTTCATTCCCCT........ t0028685 22 19
..........................................................................CGGACCAGGCTTCATTCCCC......... t0005274 20 152
..........................................................................CGGACCAGGCTTCATTCC........... t0024715 18 23
..........................................................................CGGACCAGGCTTCATTCCC.......... t0038532 19 13
..........................................................................CGGACCAGGCTTCATTCCCCT........ t1333282 21 1
...........................................................................GGACCAGGCTTCATTCCCC......... t0004722 19 173
...........................................................................GGACCAGGCTTCATTCCC.......... t0043398 18 12
>ptc-MIR166j
TCTTTTTTGAGGGGAATGTTGTCTGGCTCGAGGACTTTTTGTTCATCAATCTAATCGAACTTTCTACCTGTAGATCTAGTATCTTATTTAAGATTGATCACGTATTAGGGTTGTCGGACCAGGCTTCATTCCCCCCAATCATT ptc-MIR166j 143
......(((.((((((((..((((((..(((.((((((.(((..((((((((((..(((((.((((....))))...))).))....)).)))))))).)))....)))))).)))..))))))..)))))))).)))..... structure -50.90
*****************************************************************************************************************TCGGACCAGGCTTCATTCCCC********* ptc-miR166j 21
.....TTTGAGGGGAATGTTGTC........................................................................................................................ t0982873 18 1
......TTGAGGGGAATGTTGTCTGGC.................................................................................................................... t0108773 21 4
...........GGGAATGTTGTCTGGCTCGAGG.............................................................................................................. t1453919 22 1
............GGAATGTTGTCTGGCTCGAGG.............................................................................................................. t0000152 21 3107
............GGAATGTTGTCTGGCTCGAG............................................................................................................... t0002197 20 379
............GGAATGTTGTCTGGCTCGA................................................................................................................ t0016975 19 37
............GGAATGTTGTCTGGCTCGAGGA............................................................................................................. t0033765 22 16
............GGAATGTTGTCTGGCTCG................................................................................................................. t0684369 18 1
.............GAATGTTGTCTGGCTCGAGG.............................................................................................................. t0012983 20 52
.............GAATGTTGTCTGGCTCGAGGA............................................................................................................. t0013358 21 50
.............GAATGTTGTCTGGCTCGAG............................................................................................................... t0042621 19 12
.............GAATGTTGTCTGGCTCGA................................................................................................................ t0063912 18 7
.............GAATGTTGTCTGGCTCGAGGAC............................................................................................................ t0419698 22 1
............................................................................................................GGTTGTCGGACCAGGCTTCATTCC........... t0124326 24 3
..............................................................................................................TTGTCGGACCAGGCTTCATTC............ t0093638 21 5
...............................................................................................................TGTCGGACCAGGCTTCATTCC........... t0151492 21 3
...............................................................................................................TGTCGGACCAGGCTTCATTCCC.......... t0575301 22 1
................................................................................................................GTCGGACCAGGCTTCATTCCC.......... t0035192 21 15
................................................................................................................GTCGGACCAGGCTTCATTCC........... t0167150 20 3
.................................................................................................................TCGGACCAGGCTTCATTCCCC......... t0000021 21 17361
.................................................................................................................TCGGACCAGGCTTCATTCC........... t0000181 19 2630
.................................................................................................................TCGGACCAGGCTTCATTC............ t0000477 18 1340
.................................................................................................................TCGGACCAGGCTTCATTCCC.......... t0000904 20 802
.................................................................................................................TCGGACCAGGCTTCATTCCCCC........ t0063228 22 7
..................................................................................................................CGGACCAGGCTTCATTCCCC......... t0005274 20 152
..................................................................................................................CGGACCAGGCTTCATTCC........... t0024715 18 23
..................................................................................................................CGGACCAGGCTTCATTCCC.......... t0038532 19 13
...................................................................................................................GGACCAGGCTTCATTCCCC......... t0004722 19 173
...................................................................................................................GGACCAGGCTTCATTCCC.......... t0043398 18 12
>ptc-MIR166k
TCTTTTTTGAGGGGAATGTTGTCTGGCTCGAGGACTTTTTGTTCATCAATCTAATCGAACTTTCTACCTGTAGATCTAGTATCTTATTTAAGATTGATCACGTATTAGGGTTGTCGGACCAGGCTTCATTCCCCCCAATCATT ptc-MIR166k 143
......(((.((((((((..((((((..(((.((((((.(((..((((((((((..(((((.((((....))))...))).))....)).)))))))).)))....)))))).)))..))))))..)))))))).)))..... structure -50.90
*****************************************************************************************************************TCGGACCAGGCTTCATTCCCC********* ptc-miR166k 21
.....TTTGAGGGGAATGTTGTC........................................................................................................................ t0982873 18 1
......TTGAGGGGAATGTTGTCTGGC.................................................................................................................... t0108773 21 4
...........GGGAATGTTGTCTGGCTCGAGG.............................................................................................................. t1453919 22 1
............GGAATGTTGTCTGGCTCGAGG.............................................................................................................. t0000152 21 3107
............GGAATGTTGTCTGGCTCGAG............................................................................................................... t0002197 20 379
............GGAATGTTGTCTGGCTCGA................................................................................................................ t0016975 19 37
............GGAATGTTGTCTGGCTCGAGGA............................................................................................................. t0033765 22 16
............GGAATGTTGTCTGGCTCG................................................................................................................. t0684369 18 1
.............GAATGTTGTCTGGCTCGAGG.............................................................................................................. t0012983 20 52
.............GAATGTTGTCTGGCTCGAGGA............................................................................................................. t0013358 21 50
.............GAATGTTGTCTGGCTCGAG............................................................................................................... t0042621 19 12
.............GAATGTTGTCTGGCTCGA................................................................................................................ t0063912 18 7
.............GAATGTTGTCTGGCTCGAGGAC............................................................................................................ t0419698 22 1
............................................................................................................GGTTGTCGGACCAGGCTTCATTCC........... t0124326 24 3
..............................................................................................................TTGTCGGACCAGGCTTCATTC............ t0093638 21 5
...............................................................................................................TGTCGGACCAGGCTTCATTCC........... t0151492 21 3
...............................................................................................................TGTCGGACCAGGCTTCATTCCC.......... t0575301 22 1
................................................................................................................GTCGGACCAGGCTTCATTCCC.......... t0035192 21 15
................................................................................................................GTCGGACCAGGCTTCATTCC........... t0167150 20 3
.................................................................................................................TCGGACCAGGCTTCATTCCCC......... t0000021 21 17361
.................................................................................................................TCGGACCAGGCTTCATTCC........... t0000181 19 2630
.................................................................................................................TCGGACCAGGCTTCATTC............ t0000477 18 1340
.................................................................................................................TCGGACCAGGCTTCATTCCC.......... t0000904 20 802
.................................................................................................................TCGGACCAGGCTTCATTCCCCC........ t0063228 22 7
..................................................................................................................CGGACCAGGCTTCATTCCCC......... t0005274 20 152
..................................................................................................................CGGACCAGGCTTCATTCC........... t0024715 18 23
..................................................................................................................CGGACCAGGCTTCATTCCC.......... t0038532 19 13
...................................................................................................................GGACCAGGCTTCATTCCCC......... t0004722 19 173
...................................................................................................................GGACCAGGCTTCATTCCC.......... t0043398 18 12
>ptc-MIR166l
TAACTTTTGTGGTGAATGTTGTCTGGTTCAAGGCATGGCCACCACATCTCTTGGTGAATATATGTCCTCGGACCAGGCTTCATTCCCCTCAATTAAT ptc-MIR166l 97
......(((.((.(((((..(((((((((.(((((((..(((((.......)))))....)))).))).)))))))))..))))).)).)))..... structure -38.30
*******************************************************************TCGGACCAGGCTTCATTCCCC********* ptc-miR166l 21
............TGAATGTTGTCTGGTTCAA.................................................................. t1881861 19 1
.................................................................CCTCGGACCAGGCTTCATTCC........... t0547455 21 1
..................................................................CTCGGACCAGGCTTCATTCCC.......... t0006166 21 127
..................................................................CTCGGACCAGGCTTCATTCCCC......... t0028760 22 19
..................................................................CTCGGACCAGGCTTCATTC............ t0083834 19 5
..................................................................CTCGGACCAGGCTTCATTCC........... t0116034 20 4
...................................................................TCGGACCAGGCTTCATTCCCC......... t0000021 21 17361
...................................................................TCGGACCAGGCTTCATTCC........... t0000181 19 2630
...................................................................TCGGACCAGGCTTCATTC............ t0000477 18 1340
...................................................................TCGGACCAGGCTTCATTCCC.......... t0000904 20 802
...................................................................TCGGACCAGGCTTCATTCCCCT........ t0028685 22 19
....................................................................CGGACCAGGCTTCATTCCCC......... t0005274 20 152
....................................................................CGGACCAGGCTTCATTCC........... t0024715 18 23
....................................................................CGGACCAGGCTTCATTCCC.......... t0038532 19 13
....................................................................CGGACCAGGCTTCATTCCCCT........ t1333282 21 1
.....................................................................GGACCAGGCTTCATTCCCC......... t0004722 19 173
.....................................................................GGACCAGGCTTCATTCCC.......... t0043398 18 12
>ptc-MIR166m
TGAGGATGTGGGGGAATGTCGTCTGACTCGAGACAACAGGTAAACTGAAGGAATGGCCGGAGTTTAAGAGTTCTCTCGGACCAGGCTTCATTCCCCTCATCCACA ptc-MIR166m 105
...(((((.(((((((((..(((((..((((((.(((...((((((...((.....))..))))))...))).))))))..)))))..))))))))))))))... structure -48.20
***************************************************************************TCGGACCAGGCTTCATTCCCC********* ptc-miR166m 21
.......................................GTAAACTGAAGGAATGGCCGG............................................. t1417934 21 1
.........................................................................TCTCGGACCAGGCTTCATTCC........... t0016113 21 40
.........................................................................TCTCGGACCAGGCTTCATTC............ t0244858 20 2
.........................................................................TCTCGGACCAGGCTTCAT.............. t0738152 18 1
..........................................................................CTCGGACCAGGCTTCATTCCC.......... t0006166 21 127
..........................................................................CTCGGACCAGGCTTCATTCCCC......... t0028760 22 19
..........................................................................CTCGGACCAGGCTTCATTC............ t0083834 19 5
..........................................................................CTCGGACCAGGCTTCATTCC........... t0116034 20 4
...........................................................................TCGGACCAGGCTTCATTCCCC......... t0000021 21 17361
...........................................................................TCGGACCAGGCTTCATTCC........... t0000181 19 2630
...........................................................................TCGGACCAGGCTTCATTC............ t0000477 18 1340
...........................................................................TCGGACCAGGCTTCATTCCC.......... t0000904 20 802
...........................................................................TCGGACCAGGCTTCATTCCCCT........ t0028685 22 19
............................................................................CGGACCAGGCTTCATTCCCC......... t0005274 20 152
............................................................................CGGACCAGGCTTCATTCC........... t0024715 18 23
............................................................................CGGACCAGGCTTCATTCCC.......... t0038532 19 13
............................................................................CGGACCAGGCTTCATTCCCCT........ t1333282 21 1
.............................................................................GGACCAGGCTTCATTCCCC......... t0004722 19 173
.............................................................................GGACCAGGCTTCATTCCC.......... t0043398 18 12
>ptc-MIR166n
AAGGGGTGTTTGGAATGAAGTTTGATCCAAGATCCTTGTCTCTCCCGTTAACTTAGTCTCTGTTACTGTTAGGTTTTCATTACTGAGTGTATTTGCAGCCCCCTTGTCTGATTTTAGCATCATGAGAGTAGGAAGTGCTGGTGATCATAGGGTTTGGTTCAAGATCCATTTGACTCTTCTCTTTATATCTCTCCTGTGTCCTAGCTGGTAATCTGTAGTAGTCTTAATTATCCCTTACTTCTTGTTAATTTTTAGGTTTGATCTTGCAAGTAATTATATTTGGAAAATATCATAAAATGATCTCGGACCAGGCTTCATTCCTTACACCTTG ptc-MIR166n 331
..(((((((..(((((((((((((.(((.(((((..((....(((.....(((((((...((..(((....)))...))..))))))).(((((((((........(((((..((((((....((.((((((....(((((.((.(((((((...(((..((((...............))))...)))..)))))))))))))).((((((....((....))..)))))).)))))))).))))))...))))).......))))))))).........)))......))......))))).))).)))))))))))))..))))))). structure -88.62
**************************************************************************************************************************************************************************************************************************************************************************************************************TCGGACCAGGCTTCATTCCTT******** ptc-miR166n 21
.............AATGAAGTTTGATCCAAGATC......................................................................................................................................................................................................................................................................................................... t0858367 21 1
.............AATGAAGTTTGATCCAAGAT.......................................................................................................................................................................................................................................................................................................... t1334325 20 1
...........................................................................................................................................................................................................................................................................................................ATCTCGGACCAGGCTTCATTCC.......... t0115209 22 4
...........................................................................................................................................................................................................................................................................................................ATCTCGGACCAGGCTTCATTC........... t0168017 21 3
...........................................................................................................................................................................................................................................................................................................ATCTCGGACCAGGCTTCATT............ t0192448 20 2
...........................................................................................................................................................................................................................................................................................................ATCTCGGACCAGGCTTCATTCCTT........ t1430536 24 1
............................................................................................................................................................................................................................................................................................................TCTCGGACCAGGCTTCATTCC.......... t0016113 21 40
............................................................................................................................................................................................................................................................................................................TCTCGGACCAGGCTTCATTC........... t0244858 20 2
............................................................................................................................................................................................................................................................................................................TCTCGGACCAGGCTTCAT............. t0738152 18 1
.............................................................................................................................................................................................................................................................................................................CTCGGACCAGGCTTCATTC........... t0083834 19 5
.............................................................................................................................................................................................................................................................................................................CTCGGACCAGGCTTCATTCC.......... t0116034 20 4
.............................................................................................................................................................................................................................................................................................................CTCGGACCAGGCTTCATTCCT......... t0891397 21 1
..............................................................................................................................................................................................................................................................................................................TCGGACCAGGCTTCATTCC.......... t0000181 19 2630
..............................................................................................................................................................................................................................................................................................................TCGGACCAGGCTTCATTC........... t0000477 18 1340
..............................................................................................................................................................................................................................................................................................................TCGGACCAGGCTTCATTCCT......... t0075475 20 6
..............................................................................................................................................................................................................................................................................................................TCGGACCAGGCTTCATTCCTT........ t1749393 21 1
...............................................................................................................................................................................................................................................................................................................CGGACCAGGCTTCATTCC.......... t0024715 18 23
>ptc-MIR166o
AAGGGGTGTTTGGAATGAAGTTTGATCCAAGATCCTTGTCTCTCCCGTTCATTTAGTAATGTTACTGCTAGGTTTCGCTATGTATTGATCAGTGTATACACAGCAGCTACGAGCTAGGCCTTGTGTTTCAGATTTTAGCTTCAATATAGAGTGAGCACTAGTGATAGAGTTTGATTCAAGATCCATCTCATGTGTGCTAGCTAGCTTTTAAATTTTTAATCAGATCCCTACTTCCTGTTAATTCTTAGGTTTTATCTTGCAAGTTATTATATTTAGTAAACATCATGAACTGATCTCGGACCAGGCTTCATTCCTTACACCGAA ptc-MIR166o 324
....(((((..(((((((((((((.(((.(((((((((((.(((..((.((((....))))..)).(((((..((((((.((((((((...(((....)))..........(((((((..(((.....)))..))))))))))))))).))))))..)))))....)))...))..)))).......(((((..(((.((.(((..(((((....(((((..((........))..)))))...)))))..))).)).)))..((((((....))))))....)))))...))))).))).)))))))))))))..)))))... structure -86.80
*******************************************************************************************************************************************************************************************************************************************************************************************************TCGGACCAGGCTTCATTCCTT******** ptc-miR166o 21
.............AATGAAGTTTGATCCAAGATC.................................................................................................................................................................................................................................................................................................. t0858367 21 1
.............AATGAAGTTTGATCCAAGAT................................................................................................................................................................................................................................................................................................... t1334325 20 1
....................................................................................................................................................................................................................................................................................................ATCTCGGACCAGGCTTCATTCC.......... t0115209 22 4
....................................................................................................................................................................................................................................................................................................ATCTCGGACCAGGCTTCATTC........... t0168017 21 3
....................................................................................................................................................................................................................................................................................................ATCTCGGACCAGGCTTCATT............ t0192448 20 2
....................................................................................................................................................................................................................................................................................................ATCTCGGACCAGGCTTCATTCCTT........ t1430536 24 1
.....................................................................................................................................................................................................................................................................................................TCTCGGACCAGGCTTCATTCC.......... t0016113 21 40
.....................................................................................................................................................................................................................................................................................................TCTCGGACCAGGCTTCATTC........... t0244858 20 2
.....................................................................................................................................................................................................................................................................................................TCTCGGACCAGGCTTCAT............. t0738152 18 1
......................................................................................................................................................................................................................................................................................................CTCGGACCAGGCTTCATTC........... t0083834 19 5
......................................................................................................................................................................................................................................................................................................CTCGGACCAGGCTTCATTCC.......... t0116034 20 4
......................................................................................................................................................................................................................................................................................................CTCGGACCAGGCTTCATTCCT......... t0891397 21 1
.......................................................................................................................................................................................................................................................................................................TCGGACCAGGCTTCATTCC.......... t0000181 19 2630
.......................................................................................................................................................................................................................................................................................................TCGGACCAGGCTTCATTC........... t0000477 18 1340
.......................................................................................................................................................................................................................................................................................................TCGGACCAGGCTTCATTCCT......... t0075475 20 6
.......................................................................................................................................................................................................................................................................................................TCGGACCAGGCTTCATTCCTT........ t1749393 21 1
........................................................................................................................................................................................................................................................................................................CGGACCAGGCTTCATTCC.......... t0024715 18 23
>ptc-MIR166p
TAAGGTTGAGAGGAACGCTGTCTGGGTCGAGGTCATGGAGGCCATGATTATACATAAATGGCATTATCTGATGACAGCCCAGATAATCGATGCACCTGTCTTGAACCTAAATGATTCTCGGACCAGGCTCCATTCCTTCCAACCAT ptc-MIR166p 146
...(((((..(((((.(..((((((..(((((((((..(((((((............)))))..((((((.........)))))).((((.((....)).))))..))..)))).)))))..))))))..).)))))..))))).. structure -53.30
*********************************************************************************************************************TCGGACCAGGCTCCATTCCTT******** ptc-miR166p 21
.....................................................................................................................TCGGACCAGGCTCCATTCC.......... t1504610 19 1
>ptc-MIR166q
TTAGGTTGAGAGGAATGTTGTCTGGCTCGAGGTCATTGAGGCCATGATTATACAGACATGGCATTACCTGATGACAGCCGAGAAAATTCAAAGTCTGTGTGTATCTTGTACCTCGATGATTCTCGGACCAGGCTTCATTCCTTCCAACAAA ptc-MIR166q 151
....((((..(((((((..((((((..((((((((((((((.((.((((((((((((..(((..............)))..((....))...))))))))).))).))..))))))))).)))))..))))))..)))))))..))))... structure -67.54
**************************************************************************************************************************TCGGACCAGGCTTCATTCCTT******** ptc-miR166q 21
...........GGAATGTTGTCTGGCTCGAGG....................................................................................................................... t0000152 21 3107
...........GGAATGTTGTCTGGCTCGAG........................................................................................................................ t0002197 20 379
...........GGAATGTTGTCTGGCTCGA......................................................................................................................... t0016975 19 37
...........GGAATGTTGTCTGGCTCGAGGT...................................................................................................................... t0022797 22 26
...........GGAATGTTGTCTGGCTCG.......................................................................................................................... t0684369 18 1
............GAATGTTGTCTGGCTCGAGG....................................................................................................................... t0012983 20 52
............GAATGTTGTCTGGCTCGAG........................................................................................................................ t0042621 19 12
............GAATGTTGTCTGGCTCGA......................................................................................................................... t0063912 18 7
........................................................................................................................TCTCGGACCAGGCTTCATTCC.......... t0016113 21 40
........................................................................................................................TCTCGGACCAGGCTTCATTC........... t0244858 20 2
........................................................................................................................TCTCGGACCAGGCTTCAT............. t0738152 18 1
.........................................................................................................................CTCGGACCAGGCTTCATTC........... t0083834 19 5
.........................................................................................................................CTCGGACCAGGCTTCATTCC.......... t0116034 20 4
.........................................................................................................................CTCGGACCAGGCTTCATTCCT......... t0891397 21 1
..........................................................................................................................TCGGACCAGGCTTCATTCC.......... t0000181 19 2630
..........................................................................................................................TCGGACCAGGCTTCATTC........... t0000477 18 1340
..........................................................................................................................TCGGACCAGGCTTCATTCCT......... t0075475 20 6
..........................................................................................................................TCGGACCAGGCTTCATTCCTTC....... t1080990 22 1
..........................................................................................................................TCGGACCAGGCTTCATTCCTT........ t1749393 21 1
...........................................................................................................................CGGACCAGGCTTCATTCC.......... t0024715 18 23
>ptc-MIR167a
CACTAGCAGTTGAAGCTGCCAGCATGATCTAACTTCCTTGCTTCTTTATCAAGGATGGATTTAGATCATGTGGTGGTTTCACCTGTTGA ptc-MIR167a 89
...((((((.((((((..(((.((((((((((((((((((.........)))))).))..)))))))))))))..)))))).)))))). structure -40.30
**********TGAAGCTGCCAGCATGATCTA********************************************************** ptc-miR167a 21
.........TTGAAGCTGCCAGCATGATCTA.......................................................... t0262046 22 2
..........TGAAGCTGCCAGCATGATCTA.......................................................... t0000025 21 13136
..........TGAAGCTGCCAGCATGATCT........................................................... t0002820 20 298
..........TGAAGCTGCCAGCATGATCTAA......................................................... t0004454 22 184
..........TGAAGCTGCCAGCATGATC............................................................ t0013687 19 49
..........TGAAGCTGCCAGCATGAT............................................................. t0044175 18 11
..........TGAAGCTGCCAGCATGATCTAACT....................................................... t0345026 24 1
..........TGAAGCTGCCAGCATGATCTAAC........................................................ t1186916 23 1
...........GAAGCTGCCAGCATGATCTA.......................................................... t0003587 20 233
...........GAAGCTGCCAGCATGATCTAA......................................................... t0088283 21 5
...........GAAGCTGCCAGCATGATCT........................................................... t0132169 19 3
...........GAAGCTGCCAGCATGATC............................................................ t0283493 18 2
............AAGCTGCCAGCATGATCTA.......................................................... t0054560 19 9
............AAGCTGCCAGCATGATCTAA......................................................... t0418350 20 1
.............AGCTGCCAGCATGATCTA.......................................................... t1015692 18 1
>ptc-MIR167b
AGGGAAAAAGTGAAGCTGCCAGCATGATCTATCTTTGGTTAGAGAAAGAAAGGACTAACCCTAGCTAGGTCATGCTGTGACAGCCTCACTCCTTCC ptc-MIR167b 96
..((((..(((((.(((((((((((((((((.((..((((((............))))))..)).)))))))))))).).)))).)))))..)))) structure -44.40
**********TGAAGCTGCCAGCATGATCTA***************************************************************** ptc-miR167b 21
......AAAGTGAAGCTGCCAGCATGA..................................................................... t0050188 21 10
.......AAGTGAAGCTGCCAGCATGAT.................................................................... t0163982 21 3
..........TGAAGCTGCCAGCATGATCTA................................................................. t0000025 21 13136
..........TGAAGCTGCCAGCATGATCT.................................................................. t0002820 20 298
..........TGAAGCTGCCAGCATGATCTAT................................................................ t0003678 22 227
..........TGAAGCTGCCAGCATGATC................................................................... t0013687 19 49
..........TGAAGCTGCCAGCATGAT.................................................................... t0044175 18 11
..........TGAAGCTGCCAGCATGATCTATC............................................................... t0128417 23 3
..........TGAAGCTGCCAGCATGATCTATCT.............................................................. t1476067 24 1
...........GAAGCTGCCAGCATGATCTA................................................................. t0003587 20 233
...........GAAGCTGCCAGCATGATCTAT................................................................ t0098790 21 4
...........GAAGCTGCCAGCATGATCT.................................................................. t0132169 19 3
...........GAAGCTGCCAGCATGATC................................................................... t0283493 18 2
............AAGCTGCCAGCATGATCTA................................................................. t0054560 19 9
............AAGCTGCCAGCATGATCTAT................................................................ t1632308 20 1
.............AGCTGCCAGCATGATCTA................................................................. t1015692 18 1
.........................................................ACCCTAGCTAGGTCATGCTGTGAC............... t0364211 24 1
................................................................CTAGGTCATGCTGTGACAGCCTCACT...... t0258109 26 2
................................................................CTAGGTCATGCTGTGACAGCCTCAC....... t0737420 25 1
...................................................................GGTCATGCTGTGACAGCCTCACT...... t0046062 23 11
...................................................................GGTCATGCTGTGACAGCCTC......... t0648472 20 1
....................................................................GTCATGCTGTGACAGCCTCACT...... t0120697 22 4
......................................................................CATGCTGTGACAGCCTCACTCC.... t0260339 22 2
.......................................................................ATGCTGTGACAGCCTCACTCCTT.. t0155638 23 3
.......................................................................ATGCTGTGACAGCCTCAC....... t0628367 18 1
.......................................................................ATGCTGTGACAGCCTCACTCCT... t1150379 22 1
>ptc-MIR167c
CACTAGCAGTTGAAGCTGCCAGCATGATCTAAATTAACCTCCTTCTTTATCAAGGATGGATTAGATCATGTGGTAGTTTCACCTGCTGA ptc-MIR167c 89
...((((((.(((((((((((.((((((((((.....(((((((.......))))).)).))))))))))))))))))))).)))))). structure -43.20
**********TGAAGCTGCCAGCATGATCTA********************************************************** ptc-miR167c 21
.........TTGAAGCTGCCAGCATGATCTA.......................................................... t0262046 22 2
..........TGAAGCTGCCAGCATGATCTA.......................................................... t0000025 21 13136
..........TGAAGCTGCCAGCATGATCT........................................................... t0002820 20 298
..........TGAAGCTGCCAGCATGATCTAA......................................................... t0004454 22 184
..........TGAAGCTGCCAGCATGATC............................................................ t0013687 19 49
..........TGAAGCTGCCAGCATGAT............................................................. t0044175 18 11
..........TGAAGCTGCCAGCATGATCTAAA........................................................ t0143472 23 3
...........GAAGCTGCCAGCATGATCTA.......................................................... t0003587 20 233
...........GAAGCTGCCAGCATGATCTAA......................................................... t0088283 21 5
...........GAAGCTGCCAGCATGATCT........................................................... t0132169 19 3
...........GAAGCTGCCAGCATGATC............................................................ t0283493 18 2
............AAGCTGCCAGCATGATCTA.......................................................... t0054560 19 9
............AAGCTGCCAGCATGATCTAA......................................................... t0418350 20 1
.............AGCTGCCAGCATGATCTA.......................................................... t1015692 18 1
.............................................................TAGATCATGTGGTAGTTTCA........ t1013356 20 1
>ptc-MIR167d
AGGGAAAAGGTGAAGCTGCCAGCATGATCTATCTTTGGTTAGAGAAGGATAGAAGCGAAAGAACTAACCCTAGCTAGGTCATGCTCTGACAGCCTCACTCCTTCC ptc-MIR167d 105
..((((..(((((.(((((.(((((((((((.((..((((((.............(....)..))))))..)).)))))))))))..).)))).)))))..)))) structure -40.16
**********TGAAGCTGCCAGCATGATCTA************************************************************************** ptc-miR167d 21
..........TGAAGCTGCCAGCATGATCTA.......................................................................... t0000025 21 13136
..........TGAAGCTGCCAGCATGATCT........................................................................... t0002820 20 298
..........TGAAGCTGCCAGCATGATCTAT......................................................................... t0003678 22 227
..........TGAAGCTGCCAGCATGATC............................................................................ t0013687 19 49
..........TGAAGCTGCCAGCATGAT............................................................................. t0044175 18 11
..........TGAAGCTGCCAGCATGATCTATC........................................................................ t0128417 23 3
..........TGAAGCTGCCAGCATGATCTATCT....................................................................... t1476067 24 1
...........GAAGCTGCCAGCATGATCTA.......................................................................... t0003587 20 233
...........GAAGCTGCCAGCATGATCTAT......................................................................... t0098790 21 4
...........GAAGCTGCCAGCATGATCT........................................................................... t0132169 19 3
...........GAAGCTGCCAGCATGATC............................................................................ t0283493 18 2
............AAGCTGCCAGCATGATCTA.......................................................................... t0054560 19 9
............AAGCTGCCAGCATGATCTAT......................................................................... t1632308 20 1
.............AGCTGCCAGCATGATCTA.......................................................................... t1015692 18 1
>ptc-MIR167e
CACTAGTAGTTGAAGCTGCCAGCATGATCTGAACTTTCCTTAATTTTCCTATACGGGAAAGACTAGATCATGTGGTAGTTTCATCTATTGA ptc-MIR167e 91
...((((((.(((((((((((.(((((((((..(((((((..............)))))))..)))))))))))))))))))).)))))). structure -40.94
**********TGAAGCTGCCAGCATGATCTG************************************************************ ptc-miR167e 21
..........TGAAGCTGCCAGCATGATCTGA........................................................... t0001189 22 640
..........TGAAGCTGCCAGCATGATCTG............................................................ t0002546 21 331
..........TGAAGCTGCCAGCATGATCT............................................................. t0002820 20 298
..........TGAAGCTGCCAGCATGATC.............................................................. t0013687 19 49
..........TGAAGCTGCCAGCATGAT............................................................... t0044175 18 11
..........TGAAGCTGCCAGCATGATCTGAA.......................................................... t0159511 23 3
...........GAAGCTGCCAGCATGATCT............................................................. t0132169 19 3
...........GAAGCTGCCAGCATGATCTG............................................................ t0163541 20 3
...........GAAGCTGCCAGCATGATCTGA........................................................... t0229808 21 2
...........GAAGCTGCCAGCATGATC.............................................................. t0283493 18 2
...............................................................TAGATCATGTGGTAGTTTCA........ t1013356 20 1
................................................................AGATCATGTGGTAGTTTCATC...... t0186666 21 2
.................................................................GATCATGTGGTAGTTTCATC...... t0146782 20 3
>ptc-MIR167f
CTCTATCAGTTGAAGCTGCCAGCATGATCTTAGCCTTCCTCCTTTGTTGAGGAAAGAAACAGATCATGTGGCAGTTTCACCTGTTGT ptc-MIR167f 87
......(((.(((((((((((.((((((((...(.((((((.......)))))).)....))))))))))))))))))).))).... structure -39.60
**********TGAAGCTGCCAGCATGATCTT******************************************************** ptc-miR167f 21
..........TGAAGCTGCCAGCATGATCTT........................................................ t0000455 21 1383
..........TGAAGCTGCCAGCATGATCT......................................................... t0002820 20 298
..........TGAAGCTGCCAGCATGATC.......................................................... t0013687 19 49
..........TGAAGCTGCCAGCATGAT........................................................... t0044175 18 11
..........TGAAGCTGCCAGCATGATCTTA....................................................... t0051398 22 9
...........GAAGCTGCCAGCATGATCTT........................................................ t0033870 20 16
...........GAAGCTGCCAGCATGATCT......................................................... t0132169 19 3
...........GAAGCTGCCAGCATGATC.......................................................... t0283493 18 2
>ptc-MIR167g
CACTATCAGTTGAAGCTGCCAGCATGATCTTAACCTCCCTCCTTTGTCGAGGAAAGAACAGATCATGTGGCAGTTTCACCTGAAGT ptc-MIR167g 86
.(((.((((.(((((((((((.((((((((.......((((.......)))).......))))))))))))))))))).))))))) structure -39.14
**********TGAAGCTGCCAGCATGATCTT******************************************************* ptc-miR167g 21
..........TGAAGCTGCCAGCATGATCTT....................................................... t0000455 21 1383
..........TGAAGCTGCCAGCATGATCT........................................................ t0002820 20 298
..........TGAAGCTGCCAGCATGATC......................................................... t0013687 19 49
..........TGAAGCTGCCAGCATGAT.......................................................... t0044175 18 11
..........TGAAGCTGCCAGCATGATCTTA...................................................... t0051398 22 9
...........GAAGCTGCCAGCATGATCTT....................................................... t0033870 20 16
...........GAAGCTGCCAGCATGATCT........................................................ t0132169 19 3
...........GAAGCTGCCAGCATGATC......................................................... t0283493 18 2
>ptc-MIR167h
CGCTATTAGTTGAAGCTGCCAACATGATCTGAGCTTTCCTTAATTTTCCTATACAGGAAAGACTAGATCATGTGGCAGTTTCACCTATTGA ptc-MIR167h 91
......(((.(((((((((((.(((((((((..(((((((..............)))))))..)))))))))))))))))))).))).... structure -41.14
**********TGAAGCTGCCAACATGATCTG************************************************************ ptc-miR167h 21
..........TGAAGCTGCCAACATGATCTGA........................................................... t1599990 22 1
..............................................................CTAGATCATGTGGCAGTTTC......... t0229874 20 2
..............................................................CTAGATCATGTGGCAGTTTCA........ t0445374 21 1
..............................................................CTAGATCATGTGGCAGTTTCACC...... t0743254 23 1
...............................................................TAGATCATGTGGCAGTTTCA........ t1706175 20 1
>ptc-MIR168a
GGTCTCTGATTCGCTTGGTGCAGGTCGGGAACTGATTCGGCGATTTGATTGCCAGATGGCTCGACATGACTGGTTGTTGTGGAAAAAGAAAAGGAAGGAAACAGGAAAAAAAACAAAGAATAGCGAATTGGATCCCGCCTTGCATCAACTGAATCGGAGG ptc-MIR168a 160
...((((((((((.((((((((((.(((((.(..(((((.(..((((...(((....)))....((..((.....))..))...............(....)...........)))).....))))))..).))))).)))))))))).)))))))))). structure -61.00
**********TCGCTTGGTGCAGGTCGGGAA********************************************************************************************************************************* ptc-miR168a 21
.........TTCGCTTGGTGCAGGTCGGGAA................................................................................................................................. t0138727 22 3
.........TTCGCTTGGTGCAGGTCGGGA.................................................................................................................................. t0315316 21 2
..........TCGCTTGGTGCAGGTCGGGAA................................................................................................................................. t0000012 21 41794
..........TCGCTTGGTGCAGGTCGGGA.................................................................................................................................. t0006315 20 123
..........TCGCTTGGTGCAGGTCGGGAAC................................................................................................................................ t0007860 22 96
..........TCGCTTGGTGCAGGTCGGGAACTG.............................................................................................................................. t0026490 24 21
..........TCGCTTGGTGCAGGTCGGG................................................................................................................................... t0131796 19 3
..........TCGCTTGGTGCAGGTCGGGAACT............................................................................................................................... t0725719 23 1
..........TCGCTTGGTGCAGGTCGG.................................................................................................................................... t0961252 18 1
...........CGCTTGGTGCAGGTCGGGAA................................................................................................................................. t0001172 20 650
...........CGCTTGGTGCAGGTCGGGAAC................................................................................................................................ t0011203 21 63
...........CGCTTGGTGCAGGTCGGGA.................................................................................................................................. t1721195 19 1
............GCTTGGTGCAGGTCGGGAA................................................................................................................................. t0004080 19 203
............GCTTGGTGCAGGTCGGGAAC................................................................................................................................ t0267559 20 2
............GCTTGGTGCAGGTCGGGAACTGAT............................................................................................................................ t0333059 24 1
............GCTTGGTGCAGGTCGGGA.................................................................................................................................. t0771250 18 1
.............CTTGGTGCAGGTCGGGAACTG.............................................................................................................................. t0019475 21 31
.............CTTGGTGCAGGTCGGGAA................................................................................................................................. t0038622 18 13
.............CTTGGTGCAGGTCGGGAACT............................................................................................................................... t0719732 20 1
..............TTGGTGCAGGTCGGGAAC................................................................................................................................ t1362056 18 1
...............TGGTGCAGGTCGGGAACTGAT............................................................................................................................ t0022704 21 26
...............TGGTGCAGGTCGGGAACTGA............................................................................................................................. t0027360 20 20
...............TGGTGCAGGTCGGGAACTG.............................................................................................................................. t0127106 19 3
...............TGGTGCAGGTCGGGAACTGATT........................................................................................................................... t1413868 22 1
...............TGGTGCAGGTCGGGAACT............................................................................................................................... t1464623 18 1
................GGTGCAGGTCGGGAACTGATT........................................................................................................................... t0308431 21 2
................GGTGCAGGTCGGGAACTGAT............................................................................................................................ t0325508 20 1
..................TGCAGGTCGGGAACTGATTC.......................................................................................................................... t1548530 20 1
....................................................CAGATGGCTCGACATGACT......................................................................................... t0836382 19 1
...............................................................................................................................TTGGATCCCGCCTTGCATCAA............ t0021652 21 27
................................................................................................................................TGGATCCCGCCTTGCATCAAC........... t0009444 21 77
................................................................................................................................TGGATCCCGCCTTGCATCAACT.......... t0183108 22 2
................................................................................................................................TGGATCCCGCCTTGCATCAA............ t0713644 20 1
.................................................................................................................................GGATCCCGCCTTGCATCAAC........... t0250350 20 2
..................................................................................................................................GATCCCGCCTTGCATCAACT.......... t0050632 20 10
..................................................................................................................................GATCCCGCCTTGCATCAACTGAAT...... t0059351 24 8
..................................................................................................................................GATCCCGCCTTGCATCAACTG......... t0156245 21 3
..................................................................................................................................GATCCCGCCTTGCATCAACTGAA....... t0294797 23 2
..................................................................................................................................GATCCCGCCTTGCATCAACTGA........ t0888072 22 1
....................................................................................................................................TCCCGCCTTGCATCAACTGAAT...... t0094837 22 5
....................................................................................................................................TCCCGCCTTGCATCAACT.......... t0149505 18 3
....................................................................................................................................TCCCGCCTTGCATCAACTGAA....... t0280378 21 2
.....................................................................................................................................CCCGCCTTGCATCAACTGAAT...... t0000145 21 3282
.....................................................................................................................................CCCGCCTTGCATCAACTGAA....... t0005153 20 157
.....................................................................................................................................CCCGCCTTGCATCAACTG......... t0005781 18 137
.....................................................................................................................................CCCGCCTTGCATCAACTGA........ t0007507 19 101
.....................................................................................................................................CCCGCCTTGCATCAACTGAATC..... t0060060 22 8
......................................................................................................................................CCGCCTTGCATCAACTGAAT...... t0008995 20 82
......................................................................................................................................CCGCCTTGCATCAACTGAA....... t0130361 19 3
......................................................................................................................................CCGCCTTGCATCAACTGAATC..... t0270835 21 2
......................................................................................................................................CCGCCTTGCATCAACTGA........ t1690911 18 1
.......................................................................................................................................CGCCTTGCATCAACTGAATCGG... t0021005 22 28
.......................................................................................................................................CGCCTTGCATCAACTGAAT...... t0058582 19 8
.......................................................................................................................................CGCCTTGCATCAACTGAATC..... t0301746 20 2
.......................................................................................................................................CGCCTTGCATCAACTGAATCG.... t1282179 21 1
........................................................................................................................................GCCTTGCATCAACTGAATCGG... t0112508 21 4
........................................................................................................................................GCCTTGCATCAACTGAAT...... t0308303 18 2
.........................................................................................................................................CCTTGCATCAACTGAATC..... t0223589 18 2
.........................................................................................................................................CCTTGCATCAACTGAATCG.... t1042202 19 1
..........................................................................................................................................CTTGCATCAACTGAATCGGAG. t1609245 21 1
>ptc-MIR168b
GGTCTCTAATTCGCTTGGTGCAGGTCGGGAACTGATTCGGCGATTTGATTGCCAGATGGCTAAACACGATTGGCTGTGAGGCAAATTATAAAAAGAAAGAGAATTGGATCCCGCCTTGCATCAACTGAATCGGAGA ptc-MIR168b 136
..((((..(((((.((((((((((.(((((.(..((((..(....((((((((..((((((((......))))))))..))).)))))......).....))))..).))))).)))))))))).)))))..)))) structure -55.30
**********TCGCTTGGTGCAGGTCGGGAA********************************************************************************************************* ptc-miR168b 21
.......AATTCGCTTGGTGCAGGTCGG............................................................................................................ t0055182 21 9
.......AATTCGCTTGGTGCAGGTCGGG........................................................................................................... t0071084 22 6
.......AATTCGCTTGGTGCAGGTC.............................................................................................................. t0210173 19 2
.........TTCGCTTGGTGCAGGTCGGGAA......................................................................................................... t0138727 22 3
.........TTCGCTTGGTGCAGGTCGGGA.......................................................................................................... t0315316 21 2
..........TCGCTTGGTGCAGGTCGGGAA......................................................................................................... t0000012 21 41794
..........TCGCTTGGTGCAGGTCGGGA.......................................................................................................... t0006315 20 123
..........TCGCTTGGTGCAGGTCGGGAAC........................................................................................................ t0007860 22 96
..........TCGCTTGGTGCAGGTCGGGAACTG...................................................................................................... t0026490 24 21
..........TCGCTTGGTGCAGGTCGGG........................................................................................................... t0131796 19 3
..........TCGCTTGGTGCAGGTCGGGAACT....................................................................................................... t0725719 23 1
..........TCGCTTGGTGCAGGTCGG............................................................................................................ t0961252 18 1
...........CGCTTGGTGCAGGTCGGGAA......................................................................................................... t0001172 20 650
...........CGCTTGGTGCAGGTCGGGAAC........................................................................................................ t0011203 21 63
...........CGCTTGGTGCAGGTCGGGA.......................................................................................................... t1721195 19 1
............GCTTGGTGCAGGTCGGGAA......................................................................................................... t0004080 19 203
............GCTTGGTGCAGGTCGGGAAC........................................................................................................ t0267559 20 2
............GCTTGGTGCAGGTCGGGAACTGAT.................................................................................................... t0333059 24 1
............GCTTGGTGCAGGTCGGGA.......................................................................................................... t0771250 18 1
.............CTTGGTGCAGGTCGGGAACTG...................................................................................................... t0019475 21 31
.............CTTGGTGCAGGTCGGGAA......................................................................................................... t0038622 18 13
.............CTTGGTGCAGGTCGGGAACT....................................................................................................... t0719732 20 1
..............TTGGTGCAGGTCGGGAAC........................................................................................................ t1362056 18 1
...............TGGTGCAGGTCGGGAACTGAT.................................................................................................... t0022704 21 26
...............TGGTGCAGGTCGGGAACTGA..................................................................................................... t0027360 20 20
...............TGGTGCAGGTCGGGAACTG...................................................................................................... t0127106 19 3
...............TGGTGCAGGTCGGGAACTGATT................................................................................................... t1413868 22 1
...............TGGTGCAGGTCGGGAACT....................................................................................................... t1464623 18 1
................GGTGCAGGTCGGGAACTGATT................................................................................................... t0308431 21 2
................GGTGCAGGTCGGGAACTGAT.................................................................................................... t0325508 20 1
..................TGCAGGTCGGGAACTGATTC.................................................................................................. t1548530 20 1
.......................................................................................................TTGGATCCCGCCTTGCATCAA............ t0021652 21 27
........................................................................................................TGGATCCCGCCTTGCATCAAC........... t0009444 21 77
........................................................................................................TGGATCCCGCCTTGCATCAACT.......... t0183108 22 2
........................................................................................................TGGATCCCGCCTTGCATCAA............ t0713644 20 1
.........................................................................................................GGATCCCGCCTTGCATCAAC........... t0250350 20 2
..........................................................................................................GATCCCGCCTTGCATCAACT.......... t0050632 20 10
..........................................................................................................GATCCCGCCTTGCATCAACTGAAT...... t0059351 24 8
..........................................................................................................GATCCCGCCTTGCATCAACTG......... t0156245 21 3
..........................................................................................................GATCCCGCCTTGCATCAACTGAA....... t0294797 23 2
..........................................................................................................GATCCCGCCTTGCATCAACTGA........ t0888072 22 1
............................................................................................................TCCCGCCTTGCATCAACTGAAT...... t0094837 22 5
............................................................................................................TCCCGCCTTGCATCAACT.......... t0149505 18 3
............................................................................................................TCCCGCCTTGCATCAACTGAA....... t0280378 21 2
.............................................................................................................CCCGCCTTGCATCAACTGAAT...... t0000145 21 3282
.............................................................................................................CCCGCCTTGCATCAACTGAA....... t0005153 20 157
.............................................................................................................CCCGCCTTGCATCAACTG......... t0005781 18 137
.............................................................................................................CCCGCCTTGCATCAACTGA........ t0007507 19 101
.............................................................................................................CCCGCCTTGCATCAACTGAATC..... t0060060 22 8
..............................................................................................................CCGCCTTGCATCAACTGAAT...... t0008995 20 82
..............................................................................................................CCGCCTTGCATCAACTGAA....... t0130361 19 3
..............................................................................................................CCGCCTTGCATCAACTGAATC..... t0270835 21 2
..............................................................................................................CCGCCTTGCATCAACTGA........ t1690911 18 1
...............................................................................................................CGCCTTGCATCAACTGAATCGG... t0021005 22 28
...............................................................................................................CGCCTTGCATCAACTGAAT...... t0058582 19 8
...............................................................................................................CGCCTTGCATCAACTGAATC..... t0301746 20 2
...............................................................................................................CGCCTTGCATCAACTGAATCG.... t1282179 21 1
................................................................................................................GCCTTGCATCAACTGAATCGG... t0112508 21 4
................................................................................................................GCCTTGCATCAACTGAAT...... t0308303 18 2
.................................................................................................................CCTTGCATCAACTGAATC..... t0223589 18 2
.................................................................................................................CCTTGCATCAACTGAATCG.... t1042202 19 1
..................................................................................................................CTTGCATCAACTGAATCGGAG. t1609245 21 1
>ptc-MIR169a
AAGTGGTATGCAGCCAAGGATGACTTGCCGACTTAACTGATCTGTATAAATTAATGCATGTGTAGTCAAAATTACTACTACTATATATTAATCTGATCTGTGACCACAAATTAACTAACTACTAGCTAGTAATTAGTTGGCAAGTTGTCCATGGCTACATGCTGC ptc-MIR169a 165
..(..(((((.(((((.(((..(((((((((((..((((....(((...(((((((.(((((((((.......))))).)).)).))))))).((((.(((....))).))))......)))....))))....)))))))))))..))).))))).)))))..) structure -55.80
**********CAGCCAAGGATGACTTGCCGA************************************************************************************************************************************** ptc-miR169a 21
..........CAGCCAAGGATGACTTGCCGA...................................................................................................................................... t0034210 21 15
..........CAGCCAAGGATGACTTGC......................................................................................................................................... t0121793 18 3
..........CAGCCAAGGATGACTTGCCG....................................................................................................................................... t0260709 20 2
...........AGCCAAGGATGACTTGCCGA...................................................................................................................................... t1180684 20 1
>ptc-MIR169aa
GTAGAGATCGAGCCAAGAATGACTTGTCGGCAGGCTAGCAATTGCTACGTATAGAGCAATATGTATGCTAGAATGAGTATTCCGCCAGGTCGTTCTTGGCTCAACTTTG ptc-MIR169aa 109
.(((((...(((((((((((((((((.(((((..((((((((((((.(.....))))))).....))))))..))......))).)))))))))))))))))..))))) structure -48.50
*********GAGCCAAGAATGACTTGTCGG******************************************************************************* ptc-miR169aa 21
.......TCGAGCCAAGAATGACTT.................................................................................... t0268842 18 2
........CGAGCCAAGAATGACTTGTCG................................................................................ t0085975 21 5
........CGAGCCAAGAATGACTTGT.................................................................................. t1340777 19 1
.........GAGCCAAGAATGACTTGTCG................................................................................ t0441350 20 1
..........AGCCAAGAATGACTTGTCGGCA............................................................................. t0097476 22 4
...........GCCAAGAATGACTTGTCGGCA............................................................................. t0029036 21 19
............CCAAGAATGACTTGTCGGCA............................................................................. t0169223 20 3
....................................................................................CCAGGTCGTTCTTGGCTCAAC.... t0020299 21 30
....................................................................................CCAGGTCGTTCTTGGCTCAACT... t0092897 22 5
......................................................................................AGGTCGTTCTTGGCTCAAC.... t0162618 19 3
.......................................................................................GGTCGTTCTTGGCTCAAC.... t0917851 18 1
>ptc-MIR169ab
CTTGTTTGGTAGCCAAGGACGACTTGCCCACCACCATCTCAGTTGGGTCCAATATATTACTGGGCACCTTCCATTTGGTTTTGGGCAAGCACCTTGGCTAGCTGACA ptc-MIR169ab 107
..((((.(.(((((((((..(.((((((((..((((........(((((((.........))))).)).......))))..))))))))).))))))))).).)))) structure -46.96
*********TAGCCAAGGACGACTTGCCCA***************************************************************************** ptc-miR169ab 21
.TTGTTTGGTAGCCAAGGACGAC.................................................................................... t1199713 22 1
..TGTTTGGTAGCCAAGGACGACT................................................................................... t0572095 22 1
........GTAGCCAAGGACGACTTGCCC.............................................................................. t1231918 21 1
.........TAGCCAAGGACGACTTGCCC.............................................................................. t0026069 20 22
.........TAGCCAAGGACGACTTGCC............................................................................... t0027349 19 20
.........TAGCCAAGGACGACTTGC................................................................................ t0049839 18 10
..........AGCCAAGGACGACTTGCCCA............................................................................. t0008499 20 88
..........AGCCAAGGACGACTTGCCC.............................................................................. t0849599 19 1
..........AGCCAAGGACGACTTGCC............................................................................... t0857635 18 1
...........GCCAAGGACGACTTGCCCA............................................................................. t0149090 19 3
................................................................................TTGGGCAAGCACCTTGGCTAG...... t0156158 21 3
.................................................................................TGGGCAAGCACCTTGGCTAGC..... t0019554 21 31
.................................................................................TGGGCAAGCACCTTGGCTAG...... t0055961 20 8
>ptc-MIR169ac
TCTTGTTTGTAGCCAAGGACGACTTGCCCACAATATGTATCGTGAGCGTTTCCAATTTGCAACCTCATACTTGGTTTGTTTTGGGCAGTCTCCTTGGCTATGCAGAT ptc-MIR169ac 107
..((((..(((((((((((.((((.(((((.((((...((((((((.(((.(......).))))))))....))).)))).)))))))))))))))))))))))).. structure -42.10
*********TAGCCAAGGACGACTTGCCCA***************************************************************************** ptc-miR169ac 21
........GTAGCCAAGGACGACTTGCCC.............................................................................. t1231918 21 1
.........TAGCCAAGGACGACTTGCCC.............................................................................. t0026069 20 22
.........TAGCCAAGGACGACTTGCC............................................................................... t0027349 19 20
.........TAGCCAAGGACGACTTGC................................................................................ t0049839 18 10
..........AGCCAAGGACGACTTGCCCA............................................................................. t0008499 20 88
..........AGCCAAGGACGACTTGCCC.............................................................................. t0849599 19 1
..........AGCCAAGGACGACTTGCC............................................................................... t0857635 18 1
...........GCCAAGGACGACTTGCCCA............................................................................. t0149090 19 3
...................................................................................GGCAGTCTCCTTGGCTAT...... t0295879 18 2
>ptc-MIR169ad
GATGTTCGGTAGCCAAGGACGACTTGCCCACACTATGAGACAAGTGGTTAGAATTAGCAACTTCTTAATTGGTTATGGGAAGTCTCCTTGGCTATGCTGAC ptc-MIR169ad 101
.....((((((((((((((.(((((.((((.(((((((((..(((.((((....)))).))))))))..))))..))))))))))))))))))..))))). structure -39.90
*********TAGCCAAGGACGACTTGCCCA*********************************************************************** ptc-miR169ad 21
........GTAGCCAAGGACGACTTGCCC........................................................................ t1231918 21 1
.........TAGCCAAGGACGACTTGCCC........................................................................ t0026069 20 22
.........TAGCCAAGGACGACTTGCC......................................................................... t0027349 19 20
.........TAGCCAAGGACGACTTGC.......................................................................... t0049839 18 10
..........AGCCAAGGACGACTTGCCCA....................................................................... t0008499 20 88
..........AGCCAAGGACGACTTGCCC........................................................................ t0849599 19 1
..........AGCCAAGGACGACTTGCC......................................................................... t0857635 18 1
...........GCCAAGGACGACTTGCCCA....................................................................... t0149090 19 3
>ptc-MIR169ae
CTTGTTTGGTAGCCAAGGACGACTTGCCCACCACCATCTTAGTTGGGTCCAATATATTACTGGGCACCTTCCATTTGGTTTTGGGCAAGCACCTTGGCTAGCTGACA ptc-MIR169ae 107
..((((.(.(((((((((..(.((((((((..((((........(((((((.........))))).)).......))))..))))))))).))))))))).).)))) structure -46.96
*********TAGCCAAGGACGACTTGCCCA***************************************************************************** ptc-miR169ae 21
.TTGTTTGGTAGCCAAGGACGAC.................................................................................... t1199713 22 1
..TGTTTGGTAGCCAAGGACGACT................................................................................... t0572095 22 1
........GTAGCCAAGGACGACTTGCCC.............................................................................. t1231918 21 1
.........TAGCCAAGGACGACTTGCCC.............................................................................. t0026069 20 22
.........TAGCCAAGGACGACTTGCC............................................................................... t0027349 19 20
.........TAGCCAAGGACGACTTGC................................................................................ t0049839 18 10
..........AGCCAAGGACGACTTGCCCA............................................................................. t0008499 20 88
..........AGCCAAGGACGACTTGCCC.............................................................................. t0849599 19 1
..........AGCCAAGGACGACTTGCC............................................................................... t0857635 18 1
...........GCCAAGGACGACTTGCCCA............................................................................. t0149090 19 3
................................................................................TTGGGCAAGCACCTTGGCTAG...... t0156158 21 3
.................................................................................TGGGCAAGCACCTTGGCTAGC..... t0019554 21 31
.................................................................................TGGGCAAGCACCTTGGCTAG...... t0055961 20 8
>ptc-MIR169af
CCTGTTTGGTAGCCAAGGACGACTTGCCCACCACCATCTTAGTTGGGTCCAGTATATTACTGGGCACCTTCCATTTGGTTTTGGGCAAGCACCTTGGCTAGCTGACA ptc-MIR169af 107
...(((.(.(((((((((..(.((((((((..((((........((((((((((...)))))))).)).......))))..))))))))).))))))))).).))). structure -52.16
*********TAGCCAAGGACGACTTGCCCA***************************************************************************** ptc-miR169af 21
..TGTTTGGTAGCCAAGGACGACT................................................................................... t0572095 22 1
........GTAGCCAAGGACGACTTGCCC.............................................................................. t1231918 21 1
.........TAGCCAAGGACGACTTGCCC.............................................................................. t0026069 20 22
.........TAGCCAAGGACGACTTGCC............................................................................... t0027349 19 20
.........TAGCCAAGGACGACTTGC................................................................................ t0049839 18 10
..........AGCCAAGGACGACTTGCCCA............................................................................. t0008499 20 88
..........AGCCAAGGACGACTTGCCC.............................................................................. t0849599 19 1
..........AGCCAAGGACGACTTGCC............................................................................... t0857635 18 1
...........GCCAAGGACGACTTGCCCA............................................................................. t0149090 19 3
................................................................................TTGGGCAAGCACCTTGGCTAG...... t0156158 21 3
.................................................................................TGGGCAAGCACCTTGGCTAGC..... t0019554 21 31
.................................................................................TGGGCAAGCACCTTGGCTAG...... t0055961 20 8
>ptc-MIR169b
AAGATTGATGCAGCCAAGGATGACTTGCCGACGACTCGTTTTTGCTTTCATCAATATACGCATAATTAAGAAGAGATGAATCCGTTGGCAGGTTGTTCTTGGCTACATTTTTC ptc-MIR169b 113
..((..((((.(((((((((..(((((((((((..((((((((.(((....................))).))))))))...)))))))))))..))))))))).))))..)) structure -46.85
**********CAGCCAAGGATGACTTGCCGA********************************************************************************** ptc-miR169b 21
..........CAGCCAAGGATGACTTGCCGA.................................................................................. t0034210 21 15
..........CAGCCAAGGATGACTTGC..................................................................................... t0121793 18 3
..........CAGCCAAGGATGACTTGCCG................................................................................... t0260709 20 2
...........AGCCAAGGATGACTTGCCGA.................................................................................. t1180684 20 1
....................................................................................TTGGCAGGTTGTTCTTGGCTAC....... t0245361 22 2
....................................................................................TTGGCAGGTTGTTCTTGGCTA........ t1376481 21 1
.....................................................................................TGGCAGGTTGTTCTTGGCTAC....... t0119587 21 4
......................................................................................GGCAGGTTGTTCTTGGCTAC....... t0038731 20 13
......................................................................................GGCAGGTTGTTCTTGGCTACA...... t0075617 21 6
......................................................................................GGCAGGTTGTTCTTGGCTA........ t0767749 19 1
......................................................................................GGCAGGTTGTTCTTGGCTACAT..... t1591853 22 1
.......................................................................................GCAGGTTGTTCTTGGCTACA...... t0876124 20 1
>ptc-MIR169c
AAGTTTGATGCAGCCAAGGATGACTTGCCGACGACTCAATTTTTGCTTCCATATGGTAGAAGAGATGAATAGGTTGGCAGGTTTTCCTTGGCTACATTTTCC ptc-MIR169c 102
......((((.(((((((((.(((((((((((.(.(((.(((((.((.((....)).))))))).))).)..))))))))))).))))))))).)))).... structure -43.00
**********CAGCCAAGGATGACTTGCCGA*********************************************************************** ptc-miR169c 21
..........CAGCCAAGGATGACTTGCCGA....................................................................... t0034210 21 15
..........CAGCCAAGGATGACTTGC.......................................................................... t0121793 18 3
..........CAGCCAAGGATGACTTGCCG........................................................................ t0260709 20 2
...........AGCCAAGGATGACTTGCCGA....................................................................... t1180684 20 1
>ptc-MIR169d
GAGTCGAATGCAGCCAAGGATGACTTGCCGGCATTTCCTCCTAAGTAGCGAGCCCGGCAAGGCTTCTATTTGGCACGCCCGGCCGGCGGGTTGTCCTTGGCTATATTTGGT ptc-MIR169d 111
...(((((((.(((((((((..((((((((((........((((((((.(((((......)))))))))))))........))))))))))..))))))))).))))))). structure -60.79
**********CAGCCAAGGATGACTTGCCGG******************************************************************************** ptc-miR169d 21
..........CAGCCAAGGATGACTTGCCGG................................................................................ t0002016 21 410
..........CAGCCAAGGATGACTTGC................................................................................... t0121793 18 3
..........CAGCCAAGGATGACTTGCCG................................................................................. t0260709 20 2
..........CAGCCAAGGATGACTTGCCGGC............................................................................... t0276354 22 2
...........AGCCAAGGATGACTTGCCGG................................................................................ t0035728 20 15
...................................................................................CGGCGGGTTGTCCTTGGCTAT....... t0814039 21 1
....................................................................................GGCGGGTTGTCCTTGGCTATA...... t0044967 21 11
....................................................................................GGCGGGTTGTCCTTGGCTAT....... t0094652 20 5
....................................................................................GGCGGGTTGTCCTTGGCTATATT.... t1074159 23 1
.....................................................................................GCGGGTTGTCCTTGGCTATA...... t1135806 20 1
>ptc-MIR169e
TATCGTGGCGCAGCCAAGGATGACTTGCCGGCAAGCTCCTCACACGTATTTTGTTTCGAGTTTCATTGATGGCATTGCTAGATAGATATATATGATTTCGTAATTCAAACTTTTGGGCCATTGTCTGGTTGAAATGATCGGCAAGCTGTCCTTGGCTATGTCTCTA ptc-MIR169e 166
....(.((((.((((((((((..(((((((...(((((...(((.......)))...)))))(((((.....((..(((((((((.....((((....))))..((((....))))....))))))))))).))))).)))))))..)))))))))).)))).).. structure -52.80
**********CAGCCAAGGATGACTTGCCGG*************************************************************************************************************************************** ptc-miR169e 21
..........CAGCCAAGGATGACTTGCCGG....................................................................................................................................... t0002016 21 410
..........CAGCCAAGGATGACTTGC.......................................................................................................................................... t0121793 18 3
..........CAGCCAAGGATGACTTGCCG........................................................................................................................................ t0260709 20 2
..........CAGCCAAGGATGACTTGCCGGC...................................................................................................................................... t0276354 22 2
...........AGCCAAGGATGACTTGCCGG....................................................................................................................................... t0035728 20 15
..........................................................................................................................................CGGCAAGCTGTCCTTGGCTAT....... t1777832 21 1
>ptc-MIR169f
TTATGTGGTGCAGCCAAGGATGACTTGCCGGAATAAGCTATGATCAATAGCTATAGCTATGGTATTTTTCATCCTAGGTTTGGCTATATATATATATATATATAGCCAGTTAATTGCTATAAATCTCAGCACATTTATGTTTTATATGTCTGCACACAGACACACACATCATTGAATGTTGATGTTCCACCTCCTATGATCAGTAGTCAATCGGCAAGTCATCTCTGGCTACTCAACTC ptc-MIR169f 239
....((.(.(.(((((..(((((((((((((.....((((((((((.(((.((((((.((((......)))).......(((((((((((((....)))))))))))))......))))))....((((((.....(((.......((((((....)))))).......)))....))))))...........))))))))).))))...)))))))))))))..))))).).).)).. structure -78.64
**********CAGCCAAGGATGACTTGCCGG**************************************************************************************************************************************************************************************************************** ptc-miR169f 21
..........CAGCCAAGGATGACTTGCCGG................................................................................................................................................................................................................ t0002016 21 410
..........CAGCCAAGGATGACTTGC................................................................................................................................................................................................................... t0121793 18 3
..........CAGCCAAGGATGACTTGCCG................................................................................................................................................................................................................. t0260709 20 2
..........CAGCCAAGGATGACTTGCCGGA............................................................................................................................................................................................................... t0942475 22 1
...........AGCCAAGGATGACTTGCCGG................................................................................................................................................................................................................ t0035728 20 15
>ptc-MIR169g
GAGTAGAATGCAGCCAAGGATGACTTGCCGGCATTTCCTCCTAGGTAGCTAGCAAGCCTTCTATTTGGCATGCCTGTCCGGCAGGTTGTCCTTGGCTAAATTTTGT ptc-MIR169g 106
...((((((..(((((((((..(((((((((((...((.....))......(((.(((........))).))).)).)))))))))..)))))))))..)))))). structure -50.80
**********CAGCCAAGGATGACTTGCCGG*************************************************************************** ptc-miR169g 21
..........CAGCCAAGGATGACTTGCCGG........................................................................... t0002016 21 410
..........CAGCCAAGGATGACTTGC.............................................................................. t0121793 18 3
..........CAGCCAAGGATGACTTGCCG............................................................................ t0260709 20 2
..........CAGCCAAGGATGACTTGCCGGC.......................................................................... t0276354 22 2
...........AGCCAAGGATGACTTGCCGG........................................................................... t0035728 20 15
>ptc-MIR169h
GAGTGTAATTCAGCCAAGGATGACTTGCCGGCAGCACGGGATCTCAGAGCTTAATAACTAGAAGATCAAGGCTGTCATTACTTTTCCGGCCGGCAAGTTGCCCTTGGCTACATTGTAC ptc-MIR169h 118
..(((((((..((((((((..((((((((((((((.(..(((((...((........))...)))))..))))...............)))))))))))..))))))))..))))))) structure -46.76
**********CAGCCAAGGATGACTTGCCGG*************************************************************************************** ptc-miR169h 21
.........TCAGCCAAGGATGACTTGCCGG....................................................................................... t0237738 22 2
..........CAGCCAAGGATGACTTGCCGG....................................................................................... t0002016 21 410
..........CAGCCAAGGATGACTTGC.......................................................................................... t0121793 18 3
..........CAGCCAAGGATGACTTGCCG........................................................................................ t0260709 20 2
..........CAGCCAAGGATGACTTGCCGGC...................................................................................... t0276354 22 2
...........AGCCAAGGATGACTTGCCGG....................................................................................... t0035728 20 15
.............CCAAGGATGACTTGCCGGCAG.................................................................................... t0009552 21 76
..............CAAGGATGACTTGCCGGCAGC................................................................................... t0017058 21 37
..............CAAGGATGACTTGCCGGCAG.................................................................................... t0104379 20 4
...............AAGGATGACTTGCCGGCAGCA.................................................................................. t0069428 21 7
...............AAGGATGACTTGCCGGCAG.................................................................................... t0154059 19 3
...............AAGGATGACTTGCCGGCAGC................................................................................... t1264184 20 1
>ptc-MIR169i
TCTTGTTTGGTAGCCAAGGATGACTTGCCTGCTCCATTGTAGGAGGTTTCCGAAAAAATGCAGACATGTATAATTTCGAAACCCCTGTTTCGTTTCAGGCAGTCTCCTTGGCTAACTTGACTG ptc-MIR169i 123
....(((.((((((((((((.((((.(((((........((((.((((((.((((..(((((....)))))..))))))))))))))........)))))))))))))))))).))).))).. structure -52.69
**********TAGCCAAGGATGACTTGCCTG******************************************************************************************** ptc-miR169i 21
...........AGCCAAGGATGACTTGCCTG............................................................................................ t0472049 20 1
>ptc-MIR169j
TCTTGTTTGATAGCCAAGGATGACTTGCCTGCTACTTGCAAGAGTTTCTGCAAAGAGATCAGAACCAAATATGCATGGAATTATATGTAATGAAACTCTTGTTTGATTGCCAGGCAGTCTCCTTGGCTAGCCTGACA ptc-MIR169j 137
...((((...((((((((((.((((.((((((..(..(((((((((((......(....)...........((((((......))))))..)))))))))))..)...).)))))))))))))))))))....)))) structure -53.10
**********TAGCCAAGGATGACTTGCCTG********************************************************************************************************** ptc-miR169j 21
...........AGCCAAGGATGACTTGCCTG.......................................................................................................... t0472049 20 1
>ptc-MIR169k
TCTTGTTTGGTAGCCAAGGATGACTTGCCTGTAGCCTCCCTCGGATTCATGAACACGAGCATTTATGTGGTGCTCAAAAGAAAAGGAGAGAATGATCCCAGCTGGCAGCGACAAGGTCAATCCATTGAAGTAGCGAGAAGCAGGTGATTTATAGCTAGAATCCACAAGAGGTTCCCAGCAAGTGTCCTTGGCTAACGAGACGG ptc-MIR169k 203
...(((((.((((((((((((.((((((..(.((((((....((((((........(((((((.....)))))))...........((.....((((((.(((.((.((..(((((.....)).)))..)).))....))).)).)))).....)).))))))....)))))).)..)))))))))))))))).)).))))). structure -74.10
**********TAGCCAAGGATGACTTGCCTG**************************************************************************************************************************************************************************** ptc-miR169k 21
...........AGCCAAGGATGACTTGCCTG............................................................................................................................................................................ t0472049 20 1
>ptc-MIR169l
TCTTGTTTGATAGCCAAGGATGACTTGCCTGCTACATACAAGAGATCATTATGCATAAATAGAACGAAATATGTACATGGTATTAATTAATGCAGTGAAAACTCTTGTTTGGTTGCCAGGCAGTCTCCTTGGCTAAGCTGACA ptc-MIR169l 143
...((((...((((((((((.((((.((((((..((.(((((((.......((((((............))))))(((.(((((....))))).)))....))))))).))...).)))))))))))))))))))....)))) structure -50.80
**********TAGCCAAGGATGACTTGCCTG**************************************************************************************************************** ptc-miR169l 21
...........AGCCAAGGATGACTTGCCTG................................................................................................................ t0472049 20 1
>ptc-MIR169m
TCTTGTTTGGTAGCCAAGGATGACTTGCCTGCTCCCTTCAAGGAGGTTTCATGAAATGCAGACATGATCTCTCGAAACCCCTGTTGGGTTTCAGGCGGTCTCCTTGGCTAACTTGACAG ptc-MIR169m 119
...((((.((((((((((((.((((.(((((..(((....(((.((((((..((.((.((....)))).))..)))))))))...)))...)))))))))))))))))).))).)))). structure -54.50
**********TAGCCAAGGATGACTTGCCTG**************************************************************************************** ptc-miR169m 21
...........AGCCAAGGATGACTTGCCTG........................................................................................ t0472049 20 1
..............................................................................................GCGGTCTCCTTGGCTAAC....... t0427329 18 1
>ptc-MIR169o
CCTTGCGTGGAAGCCAAGGATGACTTGCCTGAGAATTTTAGGAAGGTTTCTATATGAAAGCTTTTTATTAGTTTTGCAGGAAGTCAACCTTGGCTTTCCTATAG ptc-MIR169o 104
......(.(((((((((((.((((((.((((((((((.(((((((.((((.....)))).)))))))..)))))).)))))))))).))))))))))))..... structure -45.60
**********AAGCCAAGGATGACTTGCCTG************************************************************************* ptc-miR169o 21
...........AGCCAAGGATGACTTGCCTG......................................................................... t0472049 20 1
>ptc-MIR169p
CCTTGCGTGGAAGCCAAGGATGACTTGCCTGAGAATTTTAGGAAGGTTTCTATATGAAAGCTTTTTATTAGTTTTGCAGGAAGTCAACCTTGGCTTTCCTATAG ptc-MIR169p 104
......(.(((((((((((.((((((.((((((((((.(((((((.((((.....)))).)))))))..)))))).)))))))))).))))))))))))..... structure -45.60
**********AAGCCAAGGATGACTTGCCTG************************************************************************* ptc-miR169p 21
...........AGCCAAGGATGACTTGCCTG......................................................................... t0472049 20 1
>ptc-MIR169q
TCTTGTTAGTTAGCCAAGGACGACTTGCCTGTTCCTAGCAATTTGGGATTTGCCCTGGACTAAGAGGCAGGACCCTCATTCCGGGTTTCAGGCAGTCTCCTTGGCTAGGTTGACA ptc-MIR169q 115
...(((((.(((((((((((.((((.(((((..((..(.(((..(((.((((((((......)).)))))).)))..))))..))...)))))))))))))))))))).).)))) structure -54.90
**********TAGCCAAGGACGACTTGCCTG************************************************************************************ ptc-miR169q 21
..........TAGCCAAGGACGACTTGCC...................................................................................... t0027349 19 20
..........TAGCCAAGGACGACTTGC....................................................................................... t0049839 18 10
...........AGCCAAGGACGACTTGCC...................................................................................... t0857635 18 1
.........................................................................................AGGCAGTCTCCTTGGCTAGGTT.... t0107406 22 4
.........................................................................................AGGCAGTCTCCTTGGCTAGGT..... t0242739 21 2
>ptc-MIR169s
AGAGTGTGATTCAGCCAAGGATGACTTGCCGGCAGCAGGTAAGAGCAAAGCTCCGTTTTTGGAAGTTCAAGGATATCTTAACTTTTCCGGCCGGCAAGCTGTCCTTGGCTACATTGTACT ptc-MIR169s 120
..((((..((..((((((((((..(((((((((....((.(((((..(((....((((((((....))))))))..)))..))))))).)))))))))..))))))))))..))..)))) structure -53.70
**********TCAGCCAAGGATGACTTGCCG***************************************************************************************** ptc-miR169s 21
.GAGTGTGATTCAGCCAAGGAT.................................................................................................. t0018222 21 34
.GAGTGTGATTCAGCCAAGGATG................................................................................................. t0628339 22 1
..........TCAGCCAAGGATGACTTGCCGG........................................................................................ t0237738 22 2
...........CAGCCAAGGATGACTTGCCGG........................................................................................ t0002016 21 410
...........CAGCCAAGGATGACTTGC........................................................................................... t0121793 18 3
...........CAGCCAAGGATGACTTGCCG......................................................................................... t0260709 20 2
...........CAGCCAAGGATGACTTGCCGGC....................................................................................... t0276354 22 2
............AGCCAAGGATGACTTGCCGG........................................................................................ t0035728 20 15
..............CCAAGGATGACTTGCCGGCAG..................................................................................... t0009552 21 76
...............CAAGGATGACTTGCCGGCAGC.................................................................................... t0017058 21 37
...............CAAGGATGACTTGCCGGCAG..................................................................................... t0104379 20 4
................AAGGATGACTTGCCGGCAGCA................................................................................... t0069428 21 7
................AAGGATGACTTGCCGGCAG..................................................................................... t0154059 19 3
................AAGGATGACTTGCCGGCAGC.................................................................................... t1264184 20 1
..........................TGCCGGCAGCAGGTAAGAGCAA........................................................................ t0433819 22 1
.......................................................................................CGGCCGGCAAGCTGTCCTTGG............ t0295601 21 2
.......................................................................................CGGCCGGCAAGCTGTCCTT.............. t1123681 19 1
........................................................................................GGCCGGCAAGCTGTCCTTG............. t0765759 19 1
..........................................................................................CCGGCAAGCTGTCCTTGGCTAC........ t0747791 22 1
...........................................................................................CGGCAAGCTGTCCTTGGCTAC........ t0019658 21 31
...........................................................................................CGGCAAGCTGTCCTTGGCTACA....... t0732345 22 1
............................................................................................GGCAAGCTGTCCTTGGCTAC........ t0040065 20 13
............................................................................................GGCAAGCTGTCCTTGGCTACA....... t0087397 21 5
............................................................................................GGCAAGCTGTCCTTGGCTACAT...... t1114180 22 1
..............................................................................................CAAGCTGTCCTTGGCTACATT..... t0971282 21 1
................................................................................................AGCTGTCCTTGGCTACATT..... t0267082 19 2
................................................................................................AGCTGTCCTTGGCTACATTGTAC. t1663242 23 1
..................................................................................................CTGTCCTTGGCTACATTGTA.. t0587623 20 1
...................................................................................................TGTCCTTGGCTACATTGTAC. t0131236 20 3
...................................................................................................TGTCCTTGGCTACATTGTA.. t0166084 19 3
...................................................................................................TGTCCTTGGCTACATTGTACT t0828979 21 1
.....................................................................................................TCCTTGGCTACATTGTAC. t0037870 18 14
.....................................................................................................TCCTTGGCTACATTGTACT t0086807 19 5
......................................................................................................CCTTGGCTACATTGTACT t0034618 18 15
>ptc-MIR169t
CTAGAGTCCGAGCCAAGAATGACTTGCCGGCAGGCTAGCATTTGCTAGCTACAGGGCAAGATGTATGCTAAAGTGACATTCCGCCAGGTTGTTCTTGGCTCTACTTTG ptc-MIR169t 108
.((((((..((((((((((..(((((.(((..(((((((....)))))))....((((.......))))...........))).)))))..)))))))))).)))))) structure -47.80
*********GAGCCAAGAATGACTTGCCGG****************************************************************************** ptc-miR169t 21
.......CCGAGCCAAGAATGACTTGCCG............................................................................... t0011924 22 58
.......CCGAGCCAAGAATGACTTGCC................................................................................ t0037377 21 14
.......CCGAGCCAAGAATGACTTGC................................................................................. t0059914 20 8
........CGAGCCAAGAATGACTTGCCG............................................................................... t0037085 21 14
........CGAGCCAAGAATGACTTGCC................................................................................ t0164226 20 3
.........GAGCCAAGAATGACTTGCCG............................................................................... t0960911 20 1
..........AGCCAAGAATGACTTGCC................................................................................ t0751841 18 1
...........GCCAAGAATGACTTGCCGGCA............................................................................ t1146961 21 1
>ptc-MIR169u
GAGGGTTGGGTAGCCAAGGACGACTTGCCTATTTCCTCCATGGGGTCCTGAAAAGAATGAAATACTGTCGTTCAGAGCTCATTGGTAGGGTTCATAGGCAGTCTCCTTTGGCTATCCTAACT ptc-MIR169u 122
...(((((((((((((((((.((((.((((((.(((((((..(((..(((((.((.........))....)))))..)))..))).))))...))))))))))))).))))))).))))))) structure -54.60
**********TAGCCAAGGACGACTTGCCTA******************************************************************************************* ptc-miR169u 21
..........TAGCCAAGGACGACTTGCC............................................................................................. t0027349 19 20
..........TAGCCAAGGACGACTTGC.............................................................................................. t0049839 18 10
...........AGCCAAGGACGACTTGCC............................................................................................. t0857635 18 1
............GCCAAGGACGACTTGCCTA........................................................................................... t0399410 19 1
>ptc-MIR171a
TCAGAGAAAACGGGATATTGGTACGGTTCAATCAGAAAGTAATGCTCCCAAAAGTATAGAGTACTATTGTTTGATTGAGCCGTGCCAATATCACGTACACTCAT ptc-MIR171a 104
...(((...(((.(((((((((((((((((((((((.((((.(((((...........))))).)))).))))))))))))))))))))))).)))...))).. structure -49.80
**************************************************************************TTGAGCCGTGCCAATATCACG********* ptc-miR171a 21
............GGATATTGGTACGGTTCAATC....................................................................... t0071830 21 6
..............ATATTGGTACGGTTCAATCAG..................................................................... t0254371 21 2
.......................................................................TGATTGAGCCGTGCCAATATC............ t0005337 21 151
.......................................................................TGATTGAGCCGTGCCAATA.............. t0214817 19 2
.......................................................................TGATTGAGCCGTGCCAATAT............. t0632339 20 1
.......................................................................TGATTGAGCCGTGCCAAT............... t1418703 18 1
........................................................................GATTGAGCCGTGCCAATATC............ t0324376 20 1
>ptc-MIR171b
TTATATATAACGAGATATTGGTGCGGTTCAATCAGATAGTAATGCTCCATAAGCATAGAGCTCTATTGTTTGATTGAGCCGTGCCAATATCACGTATATGTTG ptc-MIR171b 103
..(((((((.((.((((((((..((((((((((((((((((..((((.((....)).))))..))))))))))))))))))..)))))))).))))))))).. structure -53.50
*************************************************************************TTGAGCCGTGCCAATATCACG********* ptc-miR171b 21
......................................................................TGATTGAGCCGTGCCAATATC............ t0005337 21 151
......................................................................TGATTGAGCCGTGCCAATA.............. t0214817 19 2
......................................................................TGATTGAGCCGTGCCAATAT............. t0632339 20 1
......................................................................TGATTGAGCCGTGCCAAT............... t1418703 18 1
.......................................................................GATTGAGCCGTGCCAATATC............ t0324376 20 1
>ptc-MIR171c
AAAAGAAAGCGATGTTGGTGAGGTTCAATCCGAAGACGGATTTACACGTGAAAGTAATTGTAAAATACGATCTCAGATTGAGCCGCGCCAATATCACTTTCTCA ptc-MIR171c 104
...((((((.((((((((((.(((((((((.((.((((..((((((.((.......))))))))...)).)))).))))))))).)))))))))).)))))).. structure -42.90
**************************************************************************AGATTGAGCCGCGCCAATATC********* ptc-miR171c 21
......AAGCGATGTTGGTGAGGTTCAATC.......................................................................... t0908449 24 1
.........CGATGTTGGTGAGGTTCAATC.......................................................................... t0546901 21 1
.............................................................................TTGAGCCGCGCCAATATCACT...... t0115635 21 4
.............................................................................TTGAGCCGCGCCAATATCA........ t1068320 19 1
>ptc-MIR171d
AAAAGAAAGCGATGTTGGTGAGGTTCAATCCGAAGACAGATTTACACGAGTGAAAGTAAAATCCGATCTCAGATTGAGCCGCGCCAATATCACTTTTCAG ptc-MIR171d 100
....(((((.((((((((((.(((((((((.((.(((.(((((..((........)).))))).).)))).))))))))).)))))))))).)))))... structure -38.10
**********************************************************************AGATTGAGCCGCGCCAATATC********* ptc-miR171d 21
......AAGCGATGTTGGTGAGGTTCAATC...................................................................... t0908449 24 1
.........CGATGTTGGTGAGGTTCAATC...................................................................... t0546901 21 1
.........................................................................TTGAGCCGCGCCAATATCACT...... t0115635 21 4
.........................................................................TTGAGCCGCGCCAATATCA........ t1068320 19 1
>ptc-MIR171e
GTGGAAATTTGATGTTGGCAGAGCTCAATCAAATCAAAGCACTCAATGGTTGGGTTCTTTCATCTGATTGAGCCGTGCCAATATCGCATTAAAT ptc-MIR171e 94
.....(((.(((((((((((..(((((((((.((.((((.(((((.....))))).)))).)).)))))))))..))))))))))).))).... structure -38.30
****************************************************************TGATTGAGCCGTGCCAATATC********* ptc-miR171e 21
................................................................TGATTGAGCCGTGCCAATATC......... t0005337 21 151
................................................................TGATTGAGCCGTGCCAATA........... t0214817 19 2
................................................................TGATTGAGCCGTGCCAATAT.......... t0632339 20 1
................................................................TGATTGAGCCGTGCCAAT............ t1418703 18 1
.................................................................GATTGAGCCGTGCCAATATC......... t0324376 20 1
>ptc-MIR171f
GTGTCATTGCGATGTTGGCCCGGTTCACTCAGAGAAAAGACACCATTTTTTTTCAAGAAGATCATCAAAGCTTGAAAGAATAATGGTGGTCGGTCGTCTCTGATTGAGCCGTGCCAATATCTTAGTGCTC ptc-MIR171f 130
..(.(((((.(((((((((.(((((((.(((((((...(((((((((((((((((((..(.....)....)))))))))).)))))).))).....))))))).))))))).))))))))).)))))).. structure -59.50
****************************************************************************************************TGATTGAGCCGTGCCAATATC********* ptc-miR171f 21
....................................................................................................TGATTGAGCCGTGCCAATATC......... t0005337 21 151
....................................................................................................TGATTGAGCCGTGCCAATA........... t0214817 19 2
....................................................................................................TGATTGAGCCGTGCCAATAT.......... t0632339 20 1
....................................................................................................TGATTGAGCCGTGCCAAT............ t1418703 18 1
.....................................................................................................GATTGAGCCGTGCCAATATC......... t0324376 20 1
>ptc-MIR171g
GAAAGTGGGGGATGTTGGGATGGCTCAATCATGTCAAATCTCCCAAATTATGATGTTGGGTCTTTTAATCTGATTGAGCCGTGCCAATATCACACTTCTT ptc-MIR171g 100
..(((((...((((((((.((((((((((((.((.(((...(((((.........)))))...))).)).)))))))))))).)))))))).)))))... structure -44.50
**********************************************************************TGATTGAGCCGTGCCAATATC********* ptc-miR171g 21
.........GGATGTTGGGATGGCTCAATCATG................................................................... t0790653 24 1
............TGTTGGGATGGCTCAATCATG................................................................... t0020569 21 29
............TGTTGGGATGGCTCAATCAT.................................................................... t0039563 20 13
.............GTTGGGATGGCTCAATCATGT.................................................................. t0087012 21 5
.............GTTGGGATGGCTCAATCATG................................................................... t0203415 20 2
......................................................................TGATTGAGCCGTGCCAATATC......... t0005337 21 151
......................................................................TGATTGAGCCGTGCCAATA........... t0214817 19 2
......................................................................TGATTGAGCCGTGCCAATAT.......... t0632339 20 1
......................................................................TGATTGAGCCGTGCCAAT............ t1418703 18 1
.......................................................................GATTGAGCCGTGCCAATATC......... t0324376 20 1
>ptc-MIR171h
GAAAGTGGGGGATGTTGGGATGGCTCAATCATATCAAATCTCCCAAACTATGATGTTGGGTCGTTTAATCTGATTGAGCCGTGCCAATATCACACTAACT ptc-MIR171h 100
...((((...((((((((.((((((((((((.((.((((..(((((.(......))))))..)))).)).)))))))))))).)))))))).)))).... structure -46.60
**********************************************************************TGATTGAGCCGTGCCAATATC********* ptc-miR171h 21
.........GGATGTTGGGATGGCTCAATCATA................................................................... t0130198 24 3
............TGTTGGGATGGCTCAATCATA................................................................... t0000957 21 760
............TGTTGGGATGGCTCAATCAT.................................................................... t0039563 20 13
............TGTTGGGATGGCTCAATCATAT.................................................................. t0083290 22 5
.............GTTGGGATGGCTCAATCATA................................................................... t0037520 20 14
.............GTTGGGATGGCTCAATCATAT.................................................................. t0100596 21 4
..............TTGGGATGGCTCAATCATA................................................................... t1327980 19 1
......................................................................TGATTGAGCCGTGCCAATATC......... t0005337 21 151
......................................................................TGATTGAGCCGTGCCAATA........... t0214817 19 2
......................................................................TGATTGAGCCGTGCCAATAT.......... t0632339 20 1
......................................................................TGATTGAGCCGTGCCAAT............ t1418703 18 1
.......................................................................GATTGAGCCGTGCCAATATC......... t0324376 20 1
>ptc-MIR171i
GAGTGACTATGATATTGGCCTGGTTCACTCAGATCACGACTTCAGAGCAAAGTGTCTTTCTTCTTCTTCTTCTTCTTCTTGTTTTATGTTCGTTTGATTTGATTGAGCCGTGCCAATATCTCAGTACTC ptc-MIR171i 129
(((((.((..(((((((((.(((((((.(((((((((((.(..(((((((............................)))))))..).))))..))))))).))))))).)))))))))..))))))) structure -43.29
***************************************************************************************************TGATTGAGCCGTGCCAATATC********* ptc-miR171i 21
...................................................................................................TGATTGAGCCGTGCCAATATC......... t0005337 21 151
...................................................................................................TGATTGAGCCGTGCCAATA........... t0214817 19 2
...................................................................................................TGATTGAGCCGTGCCAATAT.......... t0632339 20 1
...................................................................................................TGATTGAGCCGTGCCAAT............ t1418703 18 1
....................................................................................................GATTGAGCCGTGCCAATATC......... t0324376 20 1
>ptc-MIR171l
GGAGAAGTAGACACGGTGTGATATTGGTCCGGCTCATCTTCTGTGCATAAGCATCTGAAGTTCTTCACTCATGAAGACGAGCCGAATCAATATCACTCTTGTATGCTTCTTC ptc-MIR171l 112
(((((((((.(((.((.(((((((((((.((((((..((((.((((....))))..)))).((((((....)))))).)))))).))))))))))).))))).))))))))) structure -52.50
*****************************************************************************CGAGCCGAATCAATATCACT*************** ptc-miR171l 20
................TGTGATATTGGTCCGGCTCATC.......................................................................... t0002623 22 321
................TGTGATATTGGTCCGGCTCAT........................................................................... t0014025 21 47
................TGTGATATTGGTCCGGCTCA............................................................................ t0068733 20 7
................TGTGATATTGGTCCGGCTCATCT......................................................................... t0075162 23 6
................TGTGATATTGGTCCGGCTC............................................................................. t0154706 19 3
................TGTGATATTGGTCCGGCT.............................................................................. t0624651 18 1
.................GTGATATTGGTCCGGCTCATCT......................................................................... t0167012 22 3
.................GTGATATTGGTCCGGCTCATC.......................................................................... t0251401 21 2
.................GTGATATTGGTCCGGCTC............................................................................. t1571205 18 1
..................TGATATTGGTCCGGCTCATC.......................................................................... t0078895 20 6
.............................................................................CGAGCCGAATCAATATCACTC.............. t0000880 21 818
.............................................................................CGAGCCGAATCAATATCACT............... t0028813 20 19
.............................................................................CGAGCCGAATCAATATCACTCT............. t0059706 22 8
.............................................................................CGAGCCGAATCAATATCAC................ t0073685 19 6
..............................................................................GAGCCGAATCAATATCACTC.............. t0044090 20 11
>ptc-MIR171m
GAAGCAGACATGGCGTGGTATTGATCCGGCTCATCTTCTGTATTTGCATCAGAAGTTCTTCGCTGAAGACGAGCCGAATCAATATCACTCTTGTACGCTTC ptc-MIR171m 101
(((((..(((.((.(((((((((((.((((((..((((((.........)))))).(((((...))))).)))))).))))))))))).)))))..))))) structure -43.90
*********************************************************************CGAGCCGAATCAATATCACT************ ptc-miR171m 20
.....................................................................CGAGCCGAATCAATATCACTC........... t0000880 21 818
.....................................................................CGAGCCGAATCAATATCACT............ t0028813 20 19
.....................................................................CGAGCCGAATCAATATCACTCT.......... t0059706 22 8
.....................................................................CGAGCCGAATCAATATCAC............. t0073685 19 6
......................................................................GAGCCGAATCAATATCACTC........... t0044090 20 11
>ptc-MIR171n
GAAGCAGACATGGCGTGGTATTGATCCGGCTCTTCTTCTGTATTTGCATCAGAAGTTTTTCGCTGAAGACGAGCCGAATCAATATCACTCTTGTACGCTTC ptc-MIR171n 101
(((((..(((.((.(((((((((((.((((((.(((((.((....((.......)).....)).))))).)))))).))))))))))).)))))..))))) structure -42.60
*********************************************************************CGAGCCGAATCAATATCACT************ ptc-miR171n 20
.....................................................................CGAGCCGAATCAATATCACTC........... t0000880 21 818
.....................................................................CGAGCCGAATCAATATCACT............ t0028813 20 19
.....................................................................CGAGCCGAATCAATATCACTCT.......... t0059706 22 8
.....................................................................CGAGCCGAATCAATATCAC............. t0073685 19 6
......................................................................GAGCCGAATCAATATCACTC........... t0044090 20 11
>ptc-MIR172a
TTGTTTGCAGGTGCAGCATCATCAAGATTCACATTCAAATAGATGTACCGAAGCTATACAGCTATGTAGCTAGCTAGCAATGTATAATCATTGTAGGTGAGAATCTTGATGATGCTGCATCAGCCATAA ptc-MIR172a 129
......((.(((((((((((((((((((((.((((......))))((((..(((((((......))))))).....((((((......)))))).)))).))))))))))))))))))))).))..... structure -54.30
***************************************************************************************************AGAATCTTGATGATGCTGCAT********* ptc-miR172a 21
............GCAGCATCATCAAGATTCAC................................................................................................. t0018554 20 33
............GCAGCATCATCAAGATTCACA................................................................................................ t0044733 21 11
............GCAGCATCATCAAGATTCACAT............................................................................................... t0874318 22 1
............GCAGCATCATCAAGATTC................................................................................................... t1246447 18 1
................................................................................................GTGAGAATCTTGATGATGCTGCAT......... t0245558 24 2
...................................................................................................AGAATCTTGATGATGCTGCAT......... t0000057 21 6754
...................................................................................................AGAATCTTGATGATGCTGCA.......... t0021737 20 27
...................................................................................................AGAATCTTGATGATGCTGCATC........ t0211851 22 2
...................................................................................................AGAATCTTGATGATGCTGC........... t1062899 19 1
....................................................................................................GAATCTTGATGATGCTGCAT......... t0002644 20 319
>ptc-MIR172b
TTGTTTGCGGGTGGAGCATCATCAAGATTCACATGCAAATGCACGGCCGGTGATGTTAAGAGTTAAATCTTTCTTTGTTTCTGTTCATCTGCCAAAGTTCTTTGGAAGTGAGAATCTTGATGATGCTGCATCGGCAATAA ptc-MIR172b 140
....((((.((((.((((((((((((((((.(((.((((.((..(((.(((((.....((((.((((......)))).))))..))))).)))...))..))))...))).)))))))))))))))).)))).))))... structure -55.90
**************************************************************************************************************AGAATCTTGATGATGCTGCAT********* ptc-miR172b 21
...TTTGCGGGTGGAGCATCATCAAGA................................................................................................................. t0933537 24 1
...TTTGCGGGTGGAGCATCATCA.................................................................................................................... t1100733 21 1
....TTGCGGGTGGAGCATCATCAA................................................................................................................... t0749482 21 1
.....TGCGGGTGGAGCATCATCAAG.................................................................................................................. t0065834 21 7
......GCGGGTGGAGCATCATCAAGA................................................................................................................. t0171138 21 2
...........TGGAGCATCATCAAGATTCAC............................................................................................................ t1829351 21 1
............GGAGCATCATCAAGATTCAC............................................................................................................ t0007734 20 98
............GGAGCATCATCAAGATTCACA........................................................................................................... t0007902 21 95
............GGAGCATCATCAAGATTCACAT.......................................................................................................... t0257974 22 2
.............GAGCATCATCAAGATTCAC............................................................................................................ t0949320 19 1
...........................................................................................................GTGAGAATCTTGATGATGCTGCAT......... t0245558 24 2
..............................................................................................................AGAATCTTGATGATGCTGCAT......... t0000057 21 6754
..............................................................................................................AGAATCTTGATGATGCTGCA.......... t0021737 20 27
..............................................................................................................AGAATCTTGATGATGCTGCATC........ t0211851 22 2
..............................................................................................................AGAATCTTGATGATGCTGC........... t1062899 19 1
...............................................................................................................GAATCTTGATGATGCTGCAT......... t0002644 20 319
>ptc-MIR172c
TTGTTTGCAGGTGCAGCATCATCAAGATTCACATTCAAACAGATGTACGGCAGCTAGCTAGCTAGATAGATAGACAGCAATGTATTTCTTTGAAGGTGAGAATCTTGATGATGCTGCATCAGCCATAA ptc-MIR172c 128
......((.(((((((((((((((((((((((.(((((..(((.(((((...(((..(((.((....)).)))..)))..))))).)))))))).))))..))))))))))))))))))).))..... structure -54.50
**************************************************************************************************AGAATCTTGATGATGCTGCAT********* ptc-miR172c 21
............GCAGCATCATCAAGATTCAC................................................................................................ t0018554 20 33
............GCAGCATCATCAAGATTCACA............................................................................................... t0044733 21 11
............GCAGCATCATCAAGATTCACAT.............................................................................................. t0874318 22 1
............GCAGCATCATCAAGATTC.................................................................................................. t1246447 18 1
...............................................................................................GTGAGAATCTTGATGATGCTGCAT......... t0245558 24 2
..................................................................................................AGAATCTTGATGATGCTGCAT......... t0000057 21 6754
..................................................................................................AGAATCTTGATGATGCTGCA.......... t0021737 20 27
..................................................................................................AGAATCTTGATGATGCTGCATC........ t0211851 22 2
..................................................................................................AGAATCTTGATGATGCTGC........... t1062899 19 1
...................................................................................................GAATCTTGATGATGCTGCAT......... t0002644 20 319
>ptc-MIR172d
GCATTGGCGGATGCGGCATCATCAAGATTCACAAGCTTTAAGGCTTGAGTGAGAGGGGTGGCATACGGTCACCTCCTTTAGCAAGCTTTAAGGCTTGAGTGAGAGGGGTGGCATACGGTCACCTCCTTTAGTCCAAAGGGTCCTTTTTTATGGGAATCTTGATGATGCTGCATCGGCAAATA ptc-MIR172d 182
......((.(((((((((((((((((((((.((((((((((((((((...(((.((((((((.....)))))))))))...))))))))))))))))...((((((((((((.....)))))).(((((.....)))))..))))))......))))))))))))))))))))).))..... structure -97.90
********************************************************************************************************************************************************GGAATCTTGATGATGCTGCAT********* ptc-miR172d 21
............GCGGCATCATCAAGATTCAC...................................................................................................................................................... t0151738 20 3
............GCGGCATCATCAAGATTCACA..................................................................................................................................................... t1115146 21 1
......................................................................................................................................................TGGGAATCTTGATGATGCTGCAT......... t0045103 23 11
......................................................................................................................................................TGGGAATCTTGATGATGCTGCA.......... t0729739 22 1
.......................................................................................................................................................GGGAATCTTGATGATGCTGCA.......... t0009306 21 78
.......................................................................................................................................................GGGAATCTTGATGATGCTGCAT......... t0013211 22 51
.......................................................................................................................................................GGGAATCTTGATGATGCTGC........... t0983197 20 1
.......................................................................................................................................................GGGAATCTTGATGATGCT............. t1841598 18 1
........................................................................................................................................................GGAATCTTGATGATGCTGCAT......... t0003585 21 234
........................................................................................................................................................GGAATCTTGATGATGCTGCA.......... t0202033 20 2
.........................................................................................................................................................GAATCTTGATGATGCTGCAT......... t0002644 20 319
>ptc-MIR172e
ATATTGGCCGATGCGGCAGCATCAAGATTCACAAACTTTAAGGCTTGAGTTGGGGTGGTACACGGTCACCTCCTTTACTCGAAAGGTTCCTTAATTTCTGATGGGAATCTTGATGATGCTGCATCGGCAAATA ptc-MIR172e 133
.((((.((((((((((((.(((((((((((.((....((((((.((((((..(((.(((........))).)))..))))))......)))))).......)).))))))))))).)))))))))))).)))) structure -59.90
*******************************************************************************************************GGAATCTTGATGATGCTGCAT********* ptc-miR172e 21
...........TGCGGCAGCATCAAGATTCAC..................................................................................................... t0023060 21 25
............GCGGCAGCATCAAGATTCAC..................................................................................................... t0000125 20 3565
............GCGGCAGCATCAAGATTCACA.................................................................................................... t0000282 21 1845
............GCGGCAGCATCAAGATTCA...................................................................................................... t0026444 19 21
............GCGGCAGCATCAAGATTCACAA................................................................................................... t0058959 22 8
............GCGGCAGCATCAAGATTC....................................................................................................... t0131805 18 3
.............CGGCAGCATCAAGATTCACAA................................................................................................... t0033257 21 16
.............CGGCAGCATCAAGATTCACA.................................................................................................... t0160833 20 3
.............CGGCAGCATCAAGATTCAC..................................................................................................... t0309176 19 2
..............GGCAGCATCAAGATTCAC..................................................................................................... t0031081 18 17
..............GGCAGCATCAAGATTCACA.................................................................................................... t0054090 19 9
..............GGCAGCATCAAGATTCACAA................................................................................................... t0773631 20 1
.....................................................................................................TGGGAATCTTGATGATGCTGCAT......... t0045103 23 11
.....................................................................................................TGGGAATCTTGATGATGCTGCA.......... t0729739 22 1
......................................................................................................GGGAATCTTGATGATGCTGCA.......... t0009306 21 78
......................................................................................................GGGAATCTTGATGATGCTGCAT......... t0013211 22 51
......................................................................................................GGGAATCTTGATGATGCTGC........... t0983197 20 1
......................................................................................................GGGAATCTTGATGATGCT............. t1841598 18 1
.......................................................................................................GGAATCTTGATGATGCTGCAT......... t0003585 21 234
.......................................................................................................GGAATCTTGATGATGCTGCA.......... t0202033 20 2
........................................................................................................GAATCTTGATGATGCTGCAT......... t0002644 20 319
>ptc-MIR172f
TTGTTTGCGGGTGCTGCATCACCAAGATTCACATGCAAATGCATGGCCGATGATATATGTTAGAAATTTTTTTTATATAAAAAAGATATCTTTCTTTCTTTCTGATCATCTGCCAAAGTTCTTTGGAAGTGAGAATCTTGATGATGCTGCATCGGCAATAA ptc-MIR172f 161
....((((.(((((.((((((.((((((((.(((.((((.((.((((.((((((....(..(((((((((((((....)))))))))....))))..)......)))))).))))..))..))))...))).)))))))).)))))).))))).))))... structure -56.80
***********************************************************************************************************************************AGAATCTTGATGATGCTGCAT********* ptc-miR172f 21
................................................................................................................................GTGAGAATCTTGATGATGCTGCAT......... t0245558 24 2
...................................................................................................................................AGAATCTTGATGATGCTGCAT......... t0000057 21 6754
...................................................................................................................................AGAATCTTGATGATGCTGCA.......... t0021737 20 27
...................................................................................................................................AGAATCTTGATGATGCTGCATC........ t0211851 22 2
...................................................................................................................................AGAATCTTGATGATGCTGC........... t1062899 19 1
....................................................................................................................................GAATCTTGATGATGCTGCAT......... t0002644 20 319
>ptc-MIR172g
CTGTTTGCCTATGGAGCATCATCAAGATTCACAAGCTTTATTAGGGCTAGTGTGTGGTGATGATGGTGGCTTTTGGTGGTCCCTTTTTTTCAATCCAATAGCCCTTTGAATTGGGAATCTTGATGATGCTGCAGCGGCAATAA ptc-MIR172g 143
....(((((..((.((((((((((((((((.(((..((((..(((((((.....((((((.((.((.((((......))))))...)).)))..))).))))))).))))))).)))))))))))))))).))..)))))... structure -60.00
*****************************************************************************************************************GGAATCTTGATGATGCTGCAG********* ptc-miR172g 21
...........TGGAGCATCATCAAGATTCAC............................................................................................................... t1829351 21 1
............GGAGCATCATCAAGATTCAC............................................................................................................... t0007734 20 98
............GGAGCATCATCAAGATTCACA.............................................................................................................. t0007902 21 95
.............GAGCATCATCAAGATTCAC............................................................................................................... t0949320 19 1
...............................................................................................................TGGGAATCTTGATGATGCTGCA.......... t0729739 22 1
...............................................................................................................TGGGAATCTTGATGATGCTGCAG......... t1607350 23 1
................................................................................................................GGGAATCTTGATGATGCTGCA.......... t0009306 21 78
................................................................................................................GGGAATCTTGATGATGCTGCAG......... t0183014 22 2
................................................................................................................GGGAATCTTGATGATGCTGC........... t0983197 20 1
................................................................................................................GGGAATCTTGATGATGCT............. t1841598 18 1
.................................................................................................................GGAATCTTGATGATGCTGCAG......... t0027685 21 20
.................................................................................................................GGAATCTTGATGATGCTGCA.......... t0202033 20 2
>ptc-MIR172h
CTGTTTGCCGATGGAGCACCATCAAGATTCACAAACTTTATTAGGGCTAATAAGTGGTGATGATGGTGGCTTTTGGTGGTCCCTTCGTTTCAACCCAATAGCCATTTGAATTGGGAATCTTGATGATGCTGCAGCGGCAATAA ptc-MIR172h 143
....((((((.((.((((.(((((((((((.(((..((((....(((((....((...(((((.((.((((......)))))).)))))...))....)))))...))))))).))))))))))).)))).)).))))))... structure -56.20
*****************************************************************************************************************GGAATCTTGATGATGCTGCAG********* ptc-miR172h 21
............GGAGCACCATCAAGATTCACA.............................................................................................................. t0012006 21 57
............GGAGCACCATCAAGATTCAC............................................................................................................... t0038907 20 13
............GGAGCACCATCAAGATTCA................................................................................................................ t0981824 19 1
............GGAGCACCATCAAGATTCACAA............................................................................................................. t1520274 22 1
...............................................................................................................TGGGAATCTTGATGATGCTGCA.......... t0729739 22 1
...............................................................................................................TGGGAATCTTGATGATGCTGCAG......... t1607350 23 1
................................................................................................................GGGAATCTTGATGATGCTGCA.......... t0009306 21 78
................................................................................................................GGGAATCTTGATGATGCTGCAG......... t0183014 22 2
................................................................................................................GGGAATCTTGATGATGCTGC........... t0983197 20 1
................................................................................................................GGGAATCTTGATGATGCT............. t1841598 18 1
.................................................................................................................GGAATCTTGATGATGCTGCAG......... t0027685 21 20
.................................................................................................................GGAATCTTGATGATGCTGCA.......... t0202033 20 2
>ptc-MIR172i
ATGTGGTGAAGGCAGCAAGTCGCGGGTTGTTGTTGGCGAAATGGTTCTGTTGGTTGAATGGAAGAGTAGCTGAAGGAACAGTTTTGGTCGAAGAAGAGAATCCTGATGATGCTGCAACACAGAGC ptc-MIR172i 125
.((((......((((((.((((.(((((.((.(((((.(((..(((((.(..((((..........))))..).)))))...))).)))))....)).)))))))))..))))))..)))).... structure -40.90
************************************************************************************************AGAATCCTGATGATGCTGCAA******** ptc-miR172i 21
.............................................TCTGTTGGTTGAATGGAAGAG........................................................... t1772027 21 1
>ptc-MIR319a
TAATAGCTAAGAGAGCTTTCTTCAGTCCACTCATGGGTGGTAGTAGGATTTAATTAGCTGCCGACTCATTCATCCAAATACTGAGTTAAAGGACAAGGAGATTACCCAGTAAATGAGTGAATGATGCGGGAGACAAATTGAATCCTAAGCTTCCTGTACTTGGACTGAAGGGAGCTCCCTTTCCTTTT ptc-MIR319a 188
....((..(((.(((((..((((((((((...(((((.(((..((((((((((((.(((.(((..(((((((..((..(((((.(((....)))..((......)))))))..))..)))))))..))).)).).)))))))))))).))).)))))...))))))))))..))))).)))..))... structure -76.90
***************************************************************************************************************************************************************TTGGACTGAAGGGAGCTCCC********* ptc-miR319a 20
.........AGAGAGCTTTCTTCAGTCCACTC............................................................................................................................................................ t0189245 23 2
...........AGAGCTTTCTTCAGTCCACTC............................................................................................................................................................ t0208796 21 2
......................................................TAGCTGCCGACTCATTCATC.................................................................................................................. t1002509 20 1
.......................................................AGCTGCCGACTCATTCATCC................................................................................................................. t1707905 20 1
.......................................................AGCTGCCGACTCATTCAT................................................................................................................... t1804957 18 1
..............................................................................................................................................................CTTGGACTGAAGGGAGCTCCC......... t0252226 21 2
..............................................................................................................................................................CTTGGACTGAAGGGAGCT............ t1879071 18 1
...............................................................................................................................................................TTGGACTGAAGGGAGCTCCC......... t0021687 20 27
...............................................................................................................................................................TTGGACTGAAGGGAGCTCCCT........ t0100374 21 4
...............................................................................................................................................................TTGGACTGAAGGGAGCTCCCTT....... t0274035 22 2
................................................................................................................................................................TGGACTGAAGGGAGCTCCCT........ t0169677 20 3
................................................................................................................................................................TGGACTGAAGGGAGCTCCC......... t0191509 19 2
>ptc-MIR319b
TAATAGATAAGAGAGCTTTTTTCGGTCCACTTATAGATAGTAATATGATTTAATTAGTTACCGACTCATTCATCCAAATACTGAGTTATGAGCTAAGATTACCCAGTAAATGAATGAGTGATGCGGGAGACAAATTAAATCTTAAACTTCCTATCATTGGACTGAAGGGAGCTCCCTTTACTGTT ptc-MIR319b 185
.(((((..(((.(((((((((((((((((.(.((((..(((.....(((((((((.(((.(((..((((((((.((..(((((.((.((........)).)).)))))..)).))))))))..)))..))).)))))))))....)))..)))).).))))))))))))))))).)))..))))) structure -65.40
************************************************************************************************************************************************************TTGGACTGAAGGGAGCTCCC********* ptc-miR319b 20
............................................................................................................................................................TTGGACTGAAGGGAGCTCCC......... t0021687 20 27
............................................................................................................................................................TTGGACTGAAGGGAGCTCCCT........ t0100374 21 4
............................................................................................................................................................TTGGACTGAAGGGAGCTCCCTT....... t0274035 22 2
.............................................................................................................................................................TGGACTGAAGGGAGCTCCCT........ t0169677 20 3
.............................................................................................................................................................TGGACTGAAGGGAGCTCCC......... t0191509 19 2
>ptc-MIR319c
AATGGTTTAAGAGAGCTTTCTTCAGTCCACTCATGGACGGGCGAAGGGTTTGGATTAGCTGCCGACTCATTCATTCAAACACAGTAGAAATTAAGGGAGCAGTATGGCTGCTATTGTGAATGTGTGAATGATGCGGGAGATAAATTTCATCCTTTTCTTCTCTGTGCTTGGACTGAAGGGAGCTCCCTTTAATCGT ptc-MIR319c 196
.((((((.(((.(((((..((((((((((..((((((..((.(((((((..(((((..((.(((..((((((((.((..((((((............(((((.....)))))))))))..)).))))))))..))).))...))))).))))))).))..))))))..))))))))))..))))).))).)))))) structure -82.80
***********************************************************************************************************************************************************************TTGGACTGAAGGGAGCTCCC********* ptc-miR319c 20
..TGGTTTAAGAGAGCTTTCTTC............................................................................................................................................................................. t1335172 21 1
.........AGAGAGCTTTCTTCAGTCCACTC.................................................................................................................................................................... t0189245 23 2
...........AGAGCTTTCTTCAGTCCACTC.................................................................................................................................................................... t0208796 21 2
.................................TGGACGGGCGAAGGGTTTGGATT............................................................................................................................................ t0062308 23 7
.................................TGGACGGGCGAAGGGTTTGG............................................................................................................................................... t0612817 20 1
.................................TGGACGGGCGAAGGGTTTG................................................................................................................................................ t1863324 19 1
..................................GGACGGGCGAAGGGTTTGGATT............................................................................................................................................ t0344073 22 1
........................................................AGCTGCCGACTCATTCATTCA....................................................................................................................... t0005683 21 139
........................................................AGCTGCCGACTCATTCATTC........................................................................................................................ t0014186 20 46
........................................................AGCTGCCGACTCATTCATT......................................................................................................................... t0032520 19 16
........................................................AGCTGCCGACTCATTCATTCAA...................................................................................................................... t0203389 22 2
........................................................AGCTGCCGACTCATTCAT.......................................................................................................................... t1804957 18 1
.........................................................GCTGCCGACTCATTCATTCA....................................................................................................................... t1753504 20 1
[truncated: 1,248 more rows]

## Sheet: D10
The haripins of the precursors of known miRNA in P.tomentosa.
>ptc-MIR1444a
GTTTATCACTTGAATGTTGACCGAATATGGATGAAAAGTTGTTTTCTGTTTCCTTTCCTCCACATTCGGTCAATGTTCCAGTGATGAGC ptc-MIR1444a 89
((((((((((.(((((((((((((((.((((.((((.(..(........)..))))).)))).))))))))))))))).)))))))))) structure -40.70
**********************************************************TCCACATTCGGTCAATGTTC*********** ptc-miR1444a 20
..........................................................TCCACATTCGGTCAATGTTCC.......... t0020921 21 32
..........................................................TCCACATTCGGTCAATGTTCCA......... t1923695 22 1
............................................................CACATTCGGTCAATGTTCC.......... t1462187 19 1
>ptc-MIR1444b
TTTATCCCTCGAATATTGATCGAATATGTATGAAATATGATGGTTATATGTTTCATTCACATTCGGTCAACGTTCGAGTGATAAA ptc-MIR1444b 85
.(((((.((((((..((((((((((.((.((((((((((.......)))))))))).)).))))))))))..)))))).))))). structure -36.00
*******************************************************TTCACATTCGGTCAACGTTC********** ptc-miR1444b 20
.........CGAATATTGATCGAATATGTA....................................................... t0992309 21 1
.........CGAATATTGATCGAATATG......................................................... t1812257 19 1
.........................................................CACATTCGGTCAACGTTCGAG....... t0313956 21 2
..........................................................ACATTCGGTCAACGTTCGAGT...... t0005440 21 161
..........................................................ACATTCGGTCAACGTTCGAG....... t0044177 20 13
..........................................................ACATTCGGTCAACGTTCGA........ t0063791 19 8
...........................................................CATTCGGTCAACGTTCGA........ t0061565 18 9
...........................................................CATTCGGTCAACGTTCGAG....... t0087643 19 6
...........................................................CATTCGGTCAACGTTCGAGT...... t0305147 20 2
............................................................ATTCGGTCAACGTTCGAGT...... t2086322 19 1
.............................................................TTCGGTCAACGTTCGAGTGAT... t1900780 21 1
>ptc-MIR1444c
TTTATCCCTCGAATATTGATCGAATATGTATGAAATATGATGGTTAAATGTTTCATTCACATTCGGTCAACGTTCGAGTGATAAA ptc-MIR1444c 85
.(((((.((((((..((((((((((.((.(((((((((.........))))))))).)).))))))))))..)))))).))))). structure -36.10
*******************************************************TTCACATTCGGTCAACGTTC********** ptc-miR1444c 20
.........CGAATATTGATCGAATATGTA....................................................... t0992309 21 1
.........CGAATATTGATCGAATATG......................................................... t1812257 19 1
.........................................................CACATTCGGTCAACGTTCGAG....... t0313956 21 2
..........................................................ACATTCGGTCAACGTTCGAGT...... t0005440 21 161
..........................................................ACATTCGGTCAACGTTCGAG....... t0044177 20 13
..........................................................ACATTCGGTCAACGTTCGA........ t0063791 19 8
...........................................................CATTCGGTCAACGTTCGA........ t0061565 18 9
...........................................................CATTCGGTCAACGTTCGAG....... t0087643 19 6
...........................................................CATTCGGTCAACGTTCGAGT...... t0305147 20 2
............................................................ATTCGGTCAACGTTCGAGT...... t2086322 19 1
.............................................................TTCGGTCAACGTTCGAGTGAT... t1900780 21 1
>ptc-MIR1446a
CCAACTTCTTCTGAACTCTCTCCCTCAACCGCTACTCTAGAGCTTGGCAATCCTTGTCGATTGTTTCTGTGTAGCGGTTGAGGTGAGGGGTTCAGAACATGTTGG ptc-MIR1446a 105
(((((...((((((((((.((((((((((((((((.(..((((((((((.....))))))..))))..).))))))))))))).)))))))))))))...))))) structure -58.50
********TTCTGAACTCTCTCCCTCAA***************************************************************************** ptc-miR1446a 20
...........TGAACTCTCTCCCTCAACCGCT........................................................................ t1141409 22 1
......................................................TGTCGATTGTTTCTGTGTAGCGGT........................... t1542339 24 1
........................................................................AGCGGTTGAGGTGAGGGGTTCAGA......... t1672091 24 1
..........................................................................CGGTTGAGGTGAGGGGTTCAGA......... t0085279 22 6
..........................................................................CGGTTGAGGTGAGGGGTTCAG.......... t1398741 21 1
>ptc-MIR1446e
CCAACTTTTTCTGAACTCTCTCCCTCAACTGCTATTCTAGAGCTTGTTAATCCTTGTCAAGTGTTTCCCTGTAGCAGTCGAGGCGAGGGGGTTTCGGAAAATGTTGG ptc-MIR1446e 107
(((((.((((((((((((((((((((.((((((((......(((((...........)))))........)))))))).)))).))))))).))))))))).))))) structure -49.24
********TTCTGAACTCTCTCCCTCAA******************************************************************************* ptc-miR1446e 20
..............................................................................CGAGGCGAGGGGGTTTCGGAAA....... t1014569 22 1
..............................................................................CGAGGCGAGGGGGTTTCGGAAAA...... t1811778 23 1
>ptc-MIR1447
GAGGCCCTAATCAGGGCACTGCAATTCTAAATGTCTGTTGGCAAGTGGCGATGCCAGACGTTTGAAATTTACTTATCATTTATTAGTCAGAATTGCAGTGCCTTGATTTGGGCTTT ptc-MIR1447 116
(((((((.((((((((((((((((((((((((((((...((((........)))))))))))).......(((...........))).)))))))))))))))))))).))))))) structure -54.40
***************************************************************************************CAGAATTGCAGTGCCTTGATT******** ptc-miR1447 21
..........TCAGGGCACTGCAATTCTAAA..................................................................................... t2084879 21 1
......................................................................................TCAGAATTGCAGTGCCTTGAT......... t0023642 21 28
......................................................................................TCAGAATTGCAGTGCCTTGATT........ t2206998 22 1
.......................................................................................CAGAATTGCAGTGCCTTGA.......... t0003376 19 264
.......................................................................................CAGAATTGCAGTGCCTTGAT......... t0008744 20 95
.......................................................................................CAGAATTGCAGTGCCTTG........... t0023945 18 27
.......................................................................................CAGAATTGCAGTGCCTTGATT........ t0048884 21 11
.......................................................................................CAGAATTGCAGTGCCTTGATTT....... t1344502 22 1
........................................................................................AGAATTGCAGTGCCTTGA.......... t0184541 18 3
........................................................................................AGAATTGCAGTGCCTTGAT......... t0228023 19 2
........................................................................................AGAATTGCAGTGCCTTGATT........ t2097474 20 1
>ptc-MIR1448
GTTACGGGTATGGGAGGATTGGACAGTACTGCTTGGTTTTAATTAACCAAAGTCTGTTCTTTCCAACGCCTCCCATACCGGTAAT ptc-MIR1448 85
(((((.(((((((((((.(((((.((.((.((((((((......)))).))))..)).)).)))))..))))))))))).))))) structure -42.40
**********************************************************CTTTCCAACGCCTCCCATAC******* ptc-miR1448 20
GTTACGGGTATGGGAGGATTGG............................................................... t0496926 22 1
GTTACGGGTATGGGAGGATTGGA.............................................................. t1869588 23 1
.TTACGGGTATGGGAGGATTGG............................................................... t0074420 21 7
.TTACGGGTATGGGAGGATT................................................................. t0609137 19 1
.TTACGGGTATGGGAGGATTGGAC............................................................. t1111574 23 1
.TTACGGGTATGGGAGGAT.................................................................. t1601870 18 1
..TACGGGTATGGGAGGATTGGA.............................................................. t0333293 21 2
....CGGGTATGGGAGGATTGGACA............................................................ t2301167 21 1
.......GTATGGGAGGATTGGACAG........................................................... t1755884 19 1
........TATGGGAGGATTGGACAG........................................................... t0000389 18 1446
........TATGGGAGGATTGGACAGT.......................................................... t0059810 19 9
........TATGGGAGGATTGGACAGTAC........................................................ t0098161 21 5
........TATGGGAGGATTGGACAGTA......................................................... t0517161 20 1
........TATGGGAGGATTGGACAGTACT....................................................... t1144691 22 1
........................................................TTCTTTCCAACGCCTCCCATAC....... t1868477 22 1
.........................................................TCTTTCCAACGCCTCCCATACC...... t0045674 22 12
.........................................................TCTTTCCAACGCCTCCCAT......... t1519281 19 1
..........................................................CTTTCCAACGCCTCCCATACC...... t0144693 21 3
...........................................................TTTCCAACGCCTCCCATACC...... t0140343 20 3
>ptc-MIR1450
GAGTCAATTAGGTCAGTTGTGTAGTCTGACCCGAGCCATTGAAGACAATCATTTGTTGGTGTCTCATTGGATTTGTTACCTGACAGTGTTTATCCAACAAATGATTCTCTTCAATGGCTCGGTCAGGTTACACAAGCAATCTAGTTGGCTC ptc-MIR1450 151
(((((((((((((...(((((((..((((((.(((((((((((((.(((((((((((((.....(((((..............))))).....))))))))))))).)))))))))))))))))))..)))))))...))))))))))))) structure -84.14
*************************************************************************************************************TTCAATGGCTCGGTCAGGTTAC******************** ptc-miR1450 22
...............................CGAGCCATTGAAGACAATCAT................................................................................................... t0091189 21 5
................................GAGCCATTGAAGACAATCATTT................................................................................................. t2080165 22 1
.................................AGCCATTGAAGACAATCATTTGTT.............................................................................................. t0055061 24 10
..................................GCCATTGAAGACAATCATTTG................................................................................................ t0076330 21 7
..................................GCCATTGAAGACAATCATTTGTT.............................................................................................. t1474458 23 1
...................................CCATTGAAGACAATCATTTG................................................................................................ t0013719 20 55
...................................CCATTGAAGACAATCATTT................................................................................................. t0905582 19 1
....................................CATTGAAGACAATCATTTG................................................................................................ t0179826 19 3
....................................CATTGAAGACAATCATTTGTTGG............................................................................................ t2296751 23 1
.............................................CAATCATTTGTTGGTGTCTCA..................................................................................... t0457621 21 1
............................................................GTCTCATTGGATTTGTTACC....................................................................... t1644951 20 1
...............................................................................................AACAAATGATTCTCTTCAATGGCT................................ t0276565 24 2
................................................................................................ACAAATGATTCTCTTCAATGGCTC............................... t0841901 24 1
.................................................................................................CAAATGATTCTCTTCAATGGCTCG.............................. t0043086 24 13
.................................................................................................CAAATGATTCTCTTCAATG................................... t0123984 19 4
.................................................................................................CAAATGATTCTCTTCAATGGCT................................ t0162539 22 3
.................................................................................................CAAATGATTCTCTTCAAT.................................... t2008585 18 1
..................................................................................................AAATGATTCTCTTCAATGGCTCGG............................. t0059937 24 9
..................................................................................................AAATGATTCTCTTCAATGGCT................................ t0085037 21 6
..................................................................................................AAATGATTCTCTTCAATGG.................................. t0974500 19 1
..................................................................................................AAATGATTCTCTTCAATGGCTC............................... t1007794 22 1
..................................................................................................AAATGATTCTCTTCAATG................................... t1072854 18 1
...................................................................................................AATGATTCTCTTCAATGGCTC............................... t0009787 21 83
...................................................................................................AATGATTCTCTTCAATGGCT................................ t0016598 20 43
...................................................................................................AATGATTCTCTTCAATGGCTCGGT............................ t0079271 24 6
...................................................................................................AATGATTCTCTTCAATGGCTCGG............................. t0167599 23 3
...................................................................................................AATGATTCTCTTCAATGGC................................. t0229387 19 2
...................................................................................................AATGATTCTCTTCAATGG.................................. t0282929 18 2
...................................................................................................AATGATTCTCTTCAATGGCTCGGTCA.......................... t0315253 26 2
...................................................................................................AATGATTCTCTTCAATGGCTCGGTC........................... t0373365 25 2
...................................................................................................AATGATTCTCTTCAATGGCTCG.............................. t0469752 22 1
....................................................................................................ATGATTCTCTTCAATGGCTCGGTC........................... t0055055 24 10
....................................................................................................ATGATTCTCTTCAATGGCTCGGT............................ t0847019 23 1
....................................................................................................ATGATTCTCTTCAATGGCTC............................... t1105412 20 1
....................................................................................................ATGATTCTCTTCAATGGCT................................ t2044523 19 1
.....................................................................................................TGATTCTCTTCAATGGCTCGG............................. t0032276 21 19
.....................................................................................................TGATTCTCTTCAATGGCTCGGTCA.......................... t0045544 24 12
.....................................................................................................TGATTCTCTTCAATGGCT................................ t0061882 18 9
.....................................................................................................TGATTCTCTTCAATGGCTCGGTC........................... t0080762 23 6
.....................................................................................................TGATTCTCTTCAATGGCTC............................... t0127698 19 4
.....................................................................................................TGATTCTCTTCAATGGCTCG.............................. t1682643 20 1
......................................................................................................GATTCTCTTCAATGGCTCGG............................. t0625121 20 1
.......................................................................................................ATTCTCTTCAATGGCTCGGTC........................... t0108219 21 5
........................................................................................................TTCTCTTCAATGGCTCGGTC........................... t0151689 20 3
........................................................................................................TTCTCTTCAATGGCTCGGTCA.......................... t0342681 21 2
.........................................................................................................TCTCTTCAATGGCTCGGTCAG......................... t0227318 21 2
.........................................................................................................TCTCTTCAATGGCTCGGTCAGGTT...................... t0904759 24 1
..........................................................................................................CTCTTCAATGGCTCGGTCAGG........................ t0090879 21 5
............................................................................................................CTTCAATGGCTCGGTCAGGTTA..................... t0559181 22 1
............................................................................................................CTTCAATGGCTCGGTCAGGTT...................... t0811169 21 1
.............................................................................................................TTCAATGGCTCGGTCAGGTTA..................... t0000435 21 1367
.............................................................................................................TTCAATGGCTCGGTCAGGTTAC.................... t0007553 22 112
.............................................................................................................TTCAATGGCTCGGTCAGGTT...................... t0050266 20 11
.............................................................................................................TTCAATGGCTCGGTCAGGTTACA................... t0053978 23 10
.............................................................................................................TTCAATGGCTCGGTCAGGT....................... t0292652 19 2
.............................................................................................................TTCAATGGCTCGGTCAGGTTACAC.................. t1325005 24 1
..............................................................................................................TCAATGGCTCGGTCAGGTTA..................... t0048216 20 11
..............................................................................................................TCAATGGCTCGGTCAGGTTAC.................... t0069861 21 7
..............................................................................................................TCAATGGCTCGGTCAGGTTACA................... t0164743 22 3
...............................................................................................................CAATGGCTCGGTCAGGTTA..................... t0111672 19 4
...............................................................................................................CAATGGCTCGGTCAGGTTAC.................... t1409543 20 1
...............................................................................................................CAATGGCTCGGTCAGGTTACA................... t1471324 21 1
................................................................................................................AATGGCTCGGTCAGGTTA..................... t0101980 18 5
................................................................................................................AATGGCTCGGTCAGGTTACACAAG............... t0532371 24 1
................................................................................................................AATGGCTCGGTCAGGTTAC.................... t1297796 19 1
..................................................................................................................TGGCTCGGTCAGGTTACACAA................ t0066813 21 8
..................................................................................................................TGGCTCGGTCAGGTTACACA................. t0785579 20 1
.....................................................................................................................CTCGGTCAGGTTACACAAG............... t1178964 19 1
>ptc-MIR156a
AAAGAAAGACTGACAGAAGAGAGTGAGCACACACGAAAGTATATGGTATGAAGGCATTCCATTGCAGGGTGTGTGCTCACATCTCTTCTGTCAGCTTCCAC ptc-MIR156a 101
...(.(((.(((((((((((((((((((((((((....(((.((((.(((....))).)))))))...)))))))))))).)))))))))))))))).).. structure -54.30
**********TGACAGAAGAGAGTGAGCAC*********************************************************************** ptc-miR156a 20
.........CTGACAGAAGAGAGTGAGCAC....................................................................... t0021428 21 31
.........CTGACAGAAGAGAGTGAGCACA...................................................................... t0632508 22 1
..........TGACAGAAGAGAGTGAGCAC....................................................................... t0000014 20 37121
..........TGACAGAAGAGAGTGAGCACA...................................................................... t0003266 21 274
..........TGACAGAAGAGAGTGAGCA........................................................................ t0009761 19 83
..........TGACAGAAGAGAGTGAGC......................................................................... t0024341 18 27
...........GACAGAAGAGAGTGAGCAC....................................................................... t0005710 19 153
...........GACAGAAGAGAGTGAGCACAC..................................................................... t0538056 21 1
...........GACAGAAGAGAGTGAGCACA...................................................................... t2299162 20 1
............ACAGAAGAGAGTGAGCAC....................................................................... t0021208 18 32
............ACAGAAGAGAGTGAGCACAC..................................................................... t0048752 20 11
............ACAGAAGAGAGTGAGCACA...................................................................... t0101698 19 5
.........................................................................TGCTCACATCTCTTCTGTCAGC...... t0110834 22 4
>ptc-MIR156b
GTAAGGGAGGTGACAGAAGAGAGTGAGCACACAGGGTACTTTCTTGCATGACATCCATGCTTGAAACTTTGCGTGCTCACTCTCTATCTGTCACCCCACCA ptc-MIR156b 101
.....((.((((((((((((((((((((((.((((((...(((..(((((.....)))))..))))))))).))))))))))))).))))))))))).... structure -60.00
**********TGACAGAAGAGAGTGAGCAC*********************************************************************** ptc-miR156b 20
..........TGACAGAAGAGAGTGAGCAC....................................................................... t0000014 20 37121
..........TGACAGAAGAGAGTGAGCACA...................................................................... t0003266 21 274
..........TGACAGAAGAGAGTGAGCA........................................................................ t0009761 19 83
..........TGACAGAAGAGAGTGAGC......................................................................... t0024341 18 27
...........GACAGAAGAGAGTGAGCAC....................................................................... t0005710 19 153
...........GACAGAAGAGAGTGAGCACAC..................................................................... t0538056 21 1
...........GACAGAAGAGAGTGAGCACA...................................................................... t2299162 20 1
............ACAGAAGAGAGTGAGCAC....................................................................... t0021208 18 32
............ACAGAAGAGAGTGAGCACAC..................................................................... t0048752 20 11
............ACAGAAGAGAGTGAGCACA...................................................................... t0101698 19 5
>ptc-MIR156c
CATTAGAAACTGACAGAAGAGAGTGAGCACACAGAGGCATATTTGTATAAATCTATACCATTGCTTTTGCGTGCTCACTTCTCATTCTGTCAGCTTCCAG ptc-MIR156c 100
.....(((.(((((((((((((((((((((.((((((((.....(((((....)))))...)))))))).)))))))).)))).))))))))).)))... structure -49.60
**********TGACAGAAGAGAGTGAGCAC********************************************************************** ptc-miR156c 20
.......AACTGACAGAAGAGAGTGAGCAC...................................................................... t2057776 23 1
.........CTGACAGAAGAGAGTGAGCAC...................................................................... t0021428 21 31
.........CTGACAGAAGAGAGTGAGCACA..................................................................... t0632508 22 1
..........TGACAGAAGAGAGTGAGCAC...................................................................... t0000014 20 37121
..........TGACAGAAGAGAGTGAGCACA..................................................................... t0003266 21 274
..........TGACAGAAGAGAGTGAGCA....................................................................... t0009761 19 83
..........TGACAGAAGAGAGTGAGC........................................................................ t0024341 18 27
...........GACAGAAGAGAGTGAGCAC...................................................................... t0005710 19 153
...........GACAGAAGAGAGTGAGCACAC.................................................................... t0538056 21 1
...........GACAGAAGAGAGTGAGCACA..................................................................... t2299162 20 1
............ACAGAAGAGAGTGAGCAC...................................................................... t0021208 18 32
............ACAGAAGAGAGTGAGCACAC.................................................................... t0048752 20 11
............ACAGAAGAGAGTGAGCACA..................................................................... t0101698 19 5
>ptc-MIR156d
GTAAGTGAGTTGACAGAAGAGAGTGAGCACACAGGGTACTTTCTTGCATGACGTTCATGCTTGAAGCTTTGCGTGCCCACCCTCTATCTGTCACCCCATCA ptc-MIR156d 101
....(((.(.(((((((((((.(((.((((.((((((...(((..(((((.....)))))..))))))))).)))).))).)))).))))))).).))).. structure -43.30
**********TGACAGAAGAGAGTGAGCAC*********************************************************************** ptc-miR156d 20
.........TTGACAGAAGAGAGTGAGCAC....................................................................... t0000369 21 1509
.........TTGACAGAAGAGAGTGAGCA........................................................................ t0313083 20 2
..........TGACAGAAGAGAGTGAGCAC....................................................................... t0000014 20 37121
..........TGACAGAAGAGAGTGAGCACA...................................................................... t0003266 21 274
..........TGACAGAAGAGAGTGAGCA........................................................................ t0009761 19 83
..........TGACAGAAGAGAGTGAGC......................................................................... t0024341 18 27
...........GACAGAAGAGAGTGAGCAC....................................................................... t0005710 19 153
...........GACAGAAGAGAGTGAGCACAC..................................................................... t0538056 21 1
...........GACAGAAGAGAGTGAGCACA...................................................................... t2299162 20 1
............ACAGAAGAGAGTGAGCAC....................................................................... t0021208 18 32
............ACAGAAGAGAGTGAGCACAC..................................................................... t0048752 20 11
............ACAGAAGAGAGTGAGCACA...................................................................... t0101698 19 5
>ptc-MIR156e
CATTAGAAATTGACAGAAGAGAGTGAGCACACAGAGGCATATTTGTATAAAATTATACCATTGCTTTTGCGTGCTCATTTCTCTTTCTGTCACTTCCAGA ptc-MIR156e 100
.....(((..((((((((((((((((((((.((((((((.....(((((....)))))...)))))))).))))))).))))).)))))))).))).... structure -42.40
**********TGACAGAAGAGAGTGAGCAC********************************************************************** ptc-miR156e 20
........ATTGACAGAAGAGAGTGAGCAC...................................................................... t1047260 22 1
.........TTGACAGAAGAGAGTGAGCAC...................................................................... t0000369 21 1509
.........TTGACAGAAGAGAGTGAGCA....................................................................... t0313083 20 2
..........TGACAGAAGAGAGTGAGCAC...................................................................... t0000014 20 37121
..........TGACAGAAGAGAGTGAGCACA..................................................................... t0003266 21 274
..........TGACAGAAGAGAGTGAGCA....................................................................... t0009761 19 83
..........TGACAGAAGAGAGTGAGC........................................................................ t0024341 18 27
...........GACAGAAGAGAGTGAGCAC...................................................................... t0005710 19 153
...........GACAGAAGAGAGTGAGCACAC.................................................................... t0538056 21 1
...........GACAGAAGAGAGTGAGCACA..................................................................... t2299162 20 1
............ACAGAAGAGAGTGAGCAC...................................................................... t0021208 18 32
............ACAGAAGAGAGTGAGCACAC.................................................................... t0048752 20 11
............ACAGAAGAGAGTGAGCACA..................................................................... t0101698 19 5
......................................................................GTGCTCATTTCTCTTTCTGTCA........ t0180191 22 3
........................................................................GCTCATTTCTCTTTCTGTCACT...... t0011545 22 68
........................................................................GCTCATTTCTCTTTCTGTCA........ t1514704 20 1
>ptc-MIR156f
AGAGAAAGACTGACAGAAGAGAGTGAGCACACACGAAAGCTAATTGTATGAAAGCATACCATTGCAGGGTGTGTGCTCACTTCTCTTCTGTCAGCTTACAT ptc-MIR156f 101
...(.(((.(((((((((((((((((((((((((....((.(((.(((((....))))).)))))...)))))))))))).)))))))))))))))).).. structure -54.40
**********TGACAGAAGAGAGTGAGCAC*********************************************************************** ptc-miR156f 20
.........CTGACAGAAGAGAGTGAGCAC....................................................................... t0021428 21 31
.........CTGACAGAAGAGAGTGAGCACA...................................................................... t0632508 22 1
..........TGACAGAAGAGAGTGAGCAC....................................................................... t0000014 20 37121
..........TGACAGAAGAGAGTGAGCACA...................................................................... t0003266 21 274
..........TGACAGAAGAGAGTGAGCA........................................................................ t0009761 19 83
..........TGACAGAAGAGAGTGAGC......................................................................... t0024341 18 27
...........GACAGAAGAGAGTGAGCAC....................................................................... t0005710 19 153
...........GACAGAAGAGAGTGAGCACAC..................................................................... t0538056 21 1
...........GACAGAAGAGAGTGAGCACA...................................................................... t2299162 20 1
............ACAGAAGAGAGTGAGCAC....................................................................... t0021208 18 32
............ACAGAAGAGAGTGAGCACAC..................................................................... t0048752 20 11
............ACAGAAGAGAGTGAGCACA...................................................................... t0101698 19 5
.........................................................................TGCTCACTTCTCTTCTGTCAGC...... t0052729 22 10
..........................................................................GCTCACTTCTCTTCTGTCAGC...... t0653571 21 1
>ptc-MIR156g
GGTGATGTTGTTGACAGAAGATAGAGAGCACAGATGATGAAATGCATGGAGCTTAATTGCATCTCACTCCTTTGTGCTCTCTAGTCTTCTGTCATCACCTTCA ptc-MIR156g 103
(((((......(((((((((((((((((((((((.(((((.(((((...........))))).))).)).)))))))))))).)))))))))))))))).... structure -50.50
**********TTGACAGAAGATAGAGAGCAC************************************************************************ ptc-miR156g 21
.....TGTTGTTGACAGAAGATAGAGAGC.......................................................................... t0106201 24 5
......GTTGTTGACAGAAGATAGAGAGC.......................................................................... t1641969 23 1
........TGTTGACAGAAGATAGAGAGC.......................................................................... t0635062 21 1
........TGTTGACAGAAGATAGAGAGCAC........................................................................ t1970409 23 1
.........GTTGACAGAAGATAGAGAGCA......................................................................... t0447014 21 1
..........TTGACAGAAGATAGAGAGCAC........................................................................ t0000033 21 11544
..........TTGACAGAAGATAGAGAGCA......................................................................... t0030490 20 20
..........TTGACAGAAGATAGAGAGCACA....................................................................... t0048669 22 11
..........TTGACAGAAGATAGAGAGC.......................................................................... t0127363 19 4
..........TTGACAGAAGATAGAGAG........................................................................... t0138488 18 4
...........TGACAGAAGATAGAGAGCAC........................................................................ t0001468 20 547
...........TGACAGAAGATAGAGAGCACA....................................................................... t0049496 21 11
...........TGACAGAAGATAGAGAGCA......................................................................... t0331497 19 2
...........TGACAGAAGATAGAGAGC.......................................................................... t1934300 18 1
............GACAGAAGATAGAGAGCAC........................................................................ t0020410 19 33
.............ACAGAAGATAGAGAGCAC........................................................................ t0324906 18 2
...............AGAAGATAGAGAGCACAGATG................................................................... t1816694 21 1
................GAAGATAGAGAGCACAGATGA.................................................................. t1986008 21 1
.................AAGATAGAGAGCACAGATGAT................................................................. t0052165 21 10
>ptc-MIR156h
GGTGATGCTGTTGACAGAAGATAGAGAGCACTGACGATGAAATGCATGGAGCTTAATTGCATCTCACTCCTTTGTGCTCTCTAGTCTTCTGTCATCACCTTCA ptc-MIR156h 103
(((((......((((((((((((((((((((.((.(((((.(((((...........))))).))).)).)).))))))))).)))))))))))))))).... structure -46.70
**********TTGACAGAAGATAGAGAGCAC************************************************************************ ptc-miR156h 21
........TGTTGACAGAAGATAGAGAGC.......................................................................... t0635062 21 1
........TGTTGACAGAAGATAGAGAGCAC........................................................................ t1970409 23 1
.........GTTGACAGAAGATAGAGAGCA......................................................................... t0447014 21 1
..........TTGACAGAAGATAGAGAGCAC........................................................................ t0000033 21 11544
..........TTGACAGAAGATAGAGAGCACT....................................................................... t0017989 22 39
..........TTGACAGAAGATAGAGAGCA......................................................................... t0030490 20 20
..........TTGACAGAAGATAGAGAGC.......................................................................... t0127363 19 4
..........TTGACAGAAGATAGAGAG........................................................................... t0138488 18 4
...........TGACAGAAGATAGAGAGCAC........................................................................ t0001468 20 547
...........TGACAGAAGATAGAGAGCA......................................................................... t0331497 19 2
...........TGACAGAAGATAGAGAGCACT....................................................................... t1686167 21 1
...........TGACAGAAGATAGAGAGC.......................................................................... t1934300 18 1
............GACAGAAGATAGAGAGCAC........................................................................ t0020410 19 33
.............ACAGAAGATAGAGAGCAC........................................................................ t0324906 18 2
>ptc-MIR156i
TGTGATGTTGTTGACAGAAGATAGAGAGCACAGATGATGTTTTGCAGTAGACTCTGGATCTCACTCCTTTGTGCTCTCTATGCTTCTGCCATCACCTTC ptc-MIR156i 99
.((((((.....(.((((((((((((((((((((.((((...(.(((......))).)...)).)).)))))))))))))).))))))))))))).... structure -40.40
**********TTGACAGAAGATAGAGAGCAC******************************************************************** ptc-miR156i 21
.....TGTTGTTGACAGAAGATAGAGAGC...................................................................... t0106201 24 5
......GTTGTTGACAGAAGATAGAGAGC...................................................................... t1641969 23 1
........TGTTGACAGAAGATAGAGAGC...................................................................... t0635062 21 1
........TGTTGACAGAAGATAGAGAGCAC.................................................................... t1970409 23 1
.........GTTGACAGAAGATAGAGAGCA..................................................................... t0447014 21 1
..........TTGACAGAAGATAGAGAGCAC.................................................................... t0000033 21 11544
..........TTGACAGAAGATAGAGAGCA..................................................................... t0030490 20 20
..........TTGACAGAAGATAGAGAGCACA................................................................... t0048669 22 11
..........TTGACAGAAGATAGAGAGC...................................................................... t0127363 19 4
..........TTGACAGAAGATAGAGAG....................................................................... t0138488 18 4
...........TGACAGAAGATAGAGAGCAC.................................................................... t0001468 20 547
...........TGACAGAAGATAGAGAGCACA................................................................... t0049496 21 11
...........TGACAGAAGATAGAGAGCA..................................................................... t0331497 19 2
...........TGACAGAAGATAGAGAGC...................................................................... t1934300 18 1
............GACAGAAGATAGAGAGCAC.................................................................... t0020410 19 33
.............ACAGAAGATAGAGAGCAC.................................................................... t0324906 18 2
...............AGAAGATAGAGAGCACAGATG............................................................... t1816694 21 1
................GAAGATAGAGAGCACAGATGA.............................................................. t1986008 21 1
.................AAGATAGAGAGCACAGATGAT............................................................. t0052165 21 10
>ptc-MIR156j
GGTGATGTTGTTGACAGAAGATAGAGAGCACAGATGATGATATGCAATGGACTCTGCATCCCACTCCTTTGTGCTCTCTATGCTTCTGTCATCACTTTCA ptc-MIR156j 100
(((((......(((((((((((((((((((((((.((((..(((((........)))))..)).)).)))))))))))))).)))))))))))))).... structure -45.90
**********TTGACAGAAGATAGAGAGCAC********************************************************************* ptc-miR156j 21
.....TGTTGTTGACAGAAGATAGAGAGC....................................................................... t0106201 24 5
......GTTGTTGACAGAAGATAGAGAGC....................................................................... t1641969 23 1
........TGTTGACAGAAGATAGAGAGC....................................................................... t0635062 21 1
........TGTTGACAGAAGATAGAGAGCAC..................................................................... t1970409 23 1
.........GTTGACAGAAGATAGAGAGCA...................................................................... t0447014 21 1
..........TTGACAGAAGATAGAGAGCAC..................................................................... t0000033 21 11544
..........TTGACAGAAGATAGAGAGCA...................................................................... t0030490 20 20
..........TTGACAGAAGATAGAGAGCACA.................................................................... t0048669 22 11
..........TTGACAGAAGATAGAGAGC....................................................................... t0127363 19 4
..........TTGACAGAAGATAGAGAG........................................................................ t0138488 18 4
...........TGACAGAAGATAGAGAGCAC..................................................................... t0001468 20 547
...........TGACAGAAGATAGAGAGCACA.................................................................... t0049496 21 11
...........TGACAGAAGATAGAGAGCA...................................................................... t0331497 19 2
...........TGACAGAAGATAGAGAGC....................................................................... t1934300 18 1
............GACAGAAGATAGAGAGCAC..................................................................... t0020410 19 33
.............ACAGAAGATAGAGAGCAC..................................................................... t0324906 18 2
...............AGAAGATAGAGAGCACAGATG................................................................ t1816694 21 1
................GAAGATAGAGAGCACAGATGA............................................................... t1986008 21 1
.................AAGATAGAGAGCACAGATGAT.............................................................. t0052165 21 10
........................................................................GCTCTCTATGCTTCTGTCATC....... t1689397 21 1
>ptc-MIR156k
TTATGCATGCTGACAGAAGAGAGGGAGCACAACCCTGTAATAGCTAAAGAGAGTCTTTGCTTTTGTTGGACTGTGCTTTCTCTTCTTCTGTCACCAACCAA ptc-MIR156k 101
.......((.(((((((((((((..((((((..((..(((.(((.((((.....))))))).)))..))..))))))..))).)))))))))).))..... structure -44.10
**********TGACAGAAGAGAGGGAGCAC*********************************************************************** ptc-miR156k 20
.........CTGACAGAAGAGAGGGAGCAC....................................................................... t1254027 21 1
..........TGACAGAAGAGAGGGAGCACA...................................................................... t0047040 21 12
..........TGACAGAAGAGAGGGAGCAC....................................................................... t0048691 20 11
>ptc-MIR159a
GATTAGGGAGTGGAGCTCCTTGAAGTCCAATAGAGGTTCTTGCTGGGTAGATTAAGCTGCTAAGCTATGGATCCACAGTCCTATCTATCAACTGAAGGATAGGTTTGCGGCTTGCATATCTCAGGAGCTTTATTGCCTAATGTTAGATCCCTTTTTGGATTGAAGGGAGCTCTAAACCCATAA ptc-MIR159a 183
.....(((..(((((((((((..(((((((.(((((.(((.(((((((((...(((((.((.((.((((.(.((.(((.(((((((.((....)).))))))).))).))..).)))).)).)).)))))..)))))))..)).)))..))))))))))))..)))))))))))..))).... structure -79.30
*********************************************************************************************************************************************************TTTGGATTGAAGGGAGCTCTA********* ptc-miR159a 21
........AGTGGAGCTCCTTGAAGTCCAATA....................................................................................................................................................... t0667167 24 1
............GAGCTCCTTGAAGTCCAATA....................................................................................................................................................... t0027118 20 23
............GAGCTCCTTGAAGTCCAATAG...................................................................................................................................................... t0086395 21 6
.............AGCTCCTTGAAGTCCAATA....................................................................................................................................................... t0010543 19 76
.............AGCTCCTTGAAGTCCAATAG...................................................................................................................................................... t0020470 20 33
.............AGCTCCTTGAAGTCCAATAGA..................................................................................................................................................... t0070954 21 7
.............AGCTCCTTGAAGTCCAAT........................................................................................................................................................ t0094835 18 5
..............GCTCCTTGAAGTCCAATA....................................................................................................................................................... t1350865 18 1
.................................AGGTTCTTGCTGGGTAGATTA................................................................................................................................. t0040218 21 14
.....................................TCTTGCTGGGTAGATTAAGCTGC........................................................................................................................... t0500439 23 1
....................................................TAAGCTGCTAAGCTATGGATC.............................................................................................................. t0638073 21 1
.....................................................AAGCTGCTAAGCTATGGATC.............................................................................................................. t2021905 20 1
......................................................AGCTGCTAAGCTATGGATCC............................................................................................................. t1659691 20 1
............................................................................................TGAAGGATAGGTTTGCGGCT....................................................................... t2034798 20 1
..............................................................................................................CTTGCATATCTCAGGAGCTTT.................................................... t0028541 21 22
..............................................................................................................CTTGCATATCTCAGGAGCTTTA................................................... t0928941 22 1
...............................................................................................................TTGCATATCTCAGGAGCTTT.................................................... t0006912 20 124
...............................................................................................................TTGCATATCTCAGGAGCTTTAT.................................................. t1864999 22 1
................................................................................................................TGCATATCTCAGGAGCTTT.................................................... t0309265 19 2
.................................................................................................................GCATATCTCAGGAGCTTT.................................................... t0350017 18 2
......................................................................................................................................................CTTTTTGGATTGAAGGGAGCT............ t0029821 21 21
......................................................................................................................................................CTTTTTGGATTGAAGGGAG.............. t0194643 19 3
......................................................................................................................................................CTTTTTGGATTGAAGGGA............... t1356079 18 1
.......................................................................................................................................................TTTTTGGATTGAAGGGAG.............. t0013896 18 54
.......................................................................................................................................................TTTTTGGATTGAAGGGAGC............. t0040952 19 14
.......................................................................................................................................................TTTTTGGATTGAAGGGAGCT............ t2189542 20 1
........................................................................................................................................................TTTTGGATTGAAGGGAGC............. t0021060 18 32
........................................................................................................................................................TTTTGGATTGAAGGGAGCTCT.......... t1247982 21 1
.........................................................................................................................................................TTTGGATTGAAGGGAGCT............ t0000250 18 2055
.........................................................................................................................................................TTTGGATTGAAGGGAGCTCTA......... t0001411 21 562
.........................................................................................................................................................TTTGGATTGAAGGGAGCTCT.......... t0003009 20 295
.........................................................................................................................................................TTTGGATTGAAGGGAGCTC........... t0026930 19 24
.........................................................................................................................................................TTTGGATTGAAGGGAGCTCTAA........ t0116404 22 4
..........................................................................................................................................................TTGGATTGAAGGGAGCTCTA......... t0019288 20 36
..........................................................................................................................................................TTGGATTGAAGGGAGCTCT.......... t0112725 19 4
..........................................................................................................................................................TTGGATTGAAGGGAGCTCTAAA....... t0112830 22 4
..........................................................................................................................................................TTGGATTGAAGGGAGCTC........... t1650917 18 1
...........................................................................................................................................................TGGATTGAAGGGAGCTCT.......... t0320627 18 2
...........................................................................................................................................................TGGATTGAAGGGAGCTCTA......... t0998551 19 1
...........................................................................................................................................................TGGATTGAAGGGAGCTCTAAA....... t2164109 21 1
>ptc-MIR159b
GATTATGGAGTGGAGCTCCTTGAAGTCCAATAGAAGCTCCTGCTGGGTAGATCGAGCTGCTGAGCTATGAATCCCACAGCCCTATCACCATCAGTCATTTTGATGGGCCTGCGGCTTGCATATCTCAGGAGCTTTATTACCTAATGTTAGATCTTTTTTTGGATTGAAGGGAGCTCTAAACCTTTGA ptc-MIR159b 187
......((..(((((((((((..(((((((.(((((.((..(((((((((...(((((.(((((.((((....((.(((.(((((((.............))))))).))).))....)))).))))).)))))..)))))))..))..)).))))).)))))))..)))))))))))..))..... structure -78.42
*************************************************************************************************************************************************************TTTGGATTGAAGGGAGCTCTA********* ptc-miR159b 21
........AGTGGAGCTCCTTGAAGTCCAATA........................................................................................................................................................... t0667167 24 1
............GAGCTCCTTGAAGTCCAATA........................................................................................................................................................... t0027118 20 23
............GAGCTCCTTGAAGTCCAATAG.......................................................................................................................................................... t0086395 21 6
.............AGCTCCTTGAAGTCCAATA........................................................................................................................................................... t0010543 19 76
.............AGCTCCTTGAAGTCCAATAG.......................................................................................................................................................... t0020470 20 33
.............AGCTCCTTGAAGTCCAATAGA......................................................................................................................................................... t0070954 21 7
.............AGCTCCTTGAAGTCCAAT............................................................................................................................................................ t0094835 18 5
..............GCTCCTTGAAGTCCAATA........................................................................................................................................................... t1350865 18 1
..................CTTGAAGTCCAATAGAAGC...................................................................................................................................................... t1633396 19 1
.............................ATAGAAGCTCCTGCTGGGTAGATC...................................................................................................................................... t0742455 24 1
................................GAAGCTCCTGCTGGGTAGATCG..................................................................................................................................... t1551513 22 1
.....................................TCCTGCTGGGTAGATCGAG................................................................................................................................... t1274064 19 1
......................................................AGCTGCTGAGCTATGAATCC................................................................................................................. t0045606 20 12
......................................................AGCTGCTGAGCTATGAATCCC................................................................................................................ t0366709 21 2
......................................................AGCTGCTGAGCTATGAATC.................................................................................................................. t0716650 19 1
............................................................TGAGCTATGAATCCCACAG............................................................................................................ t1193000 19 1
............................................................................................................CTGCGGCTTGCATATCTCAGG.......................................................... t0322742 21 2
..................................................................................................................CTTGCATATCTCAGGAGCTTT.................................................... t0028541 21 22
..................................................................................................................CTTGCATATCTCAGGAGCTTTA................................................... t0928941 22 1
...................................................................................................................TTGCATATCTCAGGAGCTTT.................................................... t0006912 20 124
...................................................................................................................TTGCATATCTCAGGAGCTTTAT.................................................. t1864999 22 1
....................................................................................................................TGCATATCTCAGGAGCTTT.................................................... t0309265 19 2
.....................................................................................................................GCATATCTCAGGAGCTTT.................................................... t0350017 18 2
.......................................................................................................................................ATTACCTAATGTTAGATCTTTT.............................. t1566267 22 1
.......................................................................................................................................................TCTTTTTTTGGATTGAAGGGA............... t1895482 21 1
.........................................................................................................................................................TTTTTTTGGATTGAAGGGAG.............. t0173486 20 3
..........................................................................................................................................................TTTTTTGGATTGAAGGGAG.............. t0286080 19 2
...........................................................................................................................................................TTTTTGGATTGAAGGGAG.............. t0013896 18 54
...........................................................................................................................................................TTTTTGGATTGAAGGGAGC............. t0040952 19 14
...........................................................................................................................................................TTTTTGGATTGAAGGGAGCT............ t2189542 20 1
............................................................................................................................................................TTTTGGATTGAAGGGAGC............. t0021060 18 32
............................................................................................................................................................TTTTGGATTGAAGGGAGCTCT.......... t1247982 21 1
.............................................................................................................................................................TTTGGATTGAAGGGAGCT............ t0000250 18 2055
.............................................................................................................................................................TTTGGATTGAAGGGAGCTCTA......... t0001411 21 562
.............................................................................................................................................................TTTGGATTGAAGGGAGCTCT.......... t0003009 20 295
.............................................................................................................................................................TTTGGATTGAAGGGAGCTC........... t0026930 19 24
.............................................................................................................................................................TTTGGATTGAAGGGAGCTCTAA........ t0116404 22 4
..............................................................................................................................................................TTGGATTGAAGGGAGCTCTA......... t0019288 20 36
..............................................................................................................................................................TTGGATTGAAGGGAGCTCT.......... t0112725 19 4
..............................................................................................................................................................TTGGATTGAAGGGAGCTCTAAA....... t0112830 22 4
..............................................................................................................................................................TTGGATTGAAGGGAGCTC........... t1650917 18 1
...............................................................................................................................................................TGGATTGAAGGGAGCTCT.......... t0320627 18 2
...............................................................................................................................................................TGGATTGAAGGGAGCTCTA......... t0998551 19 1
...............................................................................................................................................................TGGATTGAAGGGAGCTCTAAA....... t2164109 21 1
>ptc-MIR159c
GATTAGGGAGTGGAGCTCCTTGAAGTCCAATAGAGGTTCTTGCTGGGTAGATTAAGCTGCTAAGCTATGGATCCACAGTCCTATCTATCAACCGAAGGATAGGTTTGCGGCTTGCATATCTCAGGAGCTTTATTGCCTAATGTTAGATCCCTTTTTGGATTGAAGGGAGCTCTAAACCCATAA ptc-MIR159c 183
.....(((..(((((((((((..(((((((.(((((.(((.(((((((((...(((((.((.((.((((.(.((.(((.(((((((.((....)).))))))).))).))..).)))).)).)).)))))..)))))))..)).)))..))))))))))))..)))))))))))..))).... structure -79.00
*********************************************************************************************************************************************************TTTGGATTGAAGGGAGCTCTA********* ptc-miR159c 21
........AGTGGAGCTCCTTGAAGTCCAATA....................................................................................................................................................... t0667167 24 1
............GAGCTCCTTGAAGTCCAATA....................................................................................................................................................... t0027118 20 23
............GAGCTCCTTGAAGTCCAATAG...................................................................................................................................................... t0086395 21 6
.............AGCTCCTTGAAGTCCAATA....................................................................................................................................................... t0010543 19 76
.............AGCTCCTTGAAGTCCAATAG...................................................................................................................................................... t0020470 20 33
.............AGCTCCTTGAAGTCCAATAGA..................................................................................................................................................... t0070954 21 7
.............AGCTCCTTGAAGTCCAAT........................................................................................................................................................ t0094835 18 5
..............GCTCCTTGAAGTCCAATA....................................................................................................................................................... t1350865 18 1
.................................AGGTTCTTGCTGGGTAGATTA................................................................................................................................. t0040218 21 14
.....................................TCTTGCTGGGTAGATTAAGCTGC........................................................................................................................... t0500439 23 1
....................................................TAAGCTGCTAAGCTATGGATC.............................................................................................................. t0638073 21 1
.....................................................AAGCTGCTAAGCTATGGATC.............................................................................................................. t2021905 20 1
......................................................AGCTGCTAAGCTATGGATCC............................................................................................................. t1659691 20 1
..............................................................................................................CTTGCATATCTCAGGAGCTTT.................................................... t0028541 21 22
..............................................................................................................CTTGCATATCTCAGGAGCTTTA................................................... t0928941 22 1
...............................................................................................................TTGCATATCTCAGGAGCTTT.................................................... t0006912 20 124
...............................................................................................................TTGCATATCTCAGGAGCTTTAT.................................................. t1864999 22 1
................................................................................................................TGCATATCTCAGGAGCTTT.................................................... t0309265 19 2
.................................................................................................................GCATATCTCAGGAGCTTT.................................................... t0350017 18 2
......................................................................................................................................................CTTTTTGGATTGAAGGGAGCT............ t0029821 21 21
......................................................................................................................................................CTTTTTGGATTGAAGGGAG.............. t0194643 19 3
......................................................................................................................................................CTTTTTGGATTGAAGGGA............... t1356079 18 1
.......................................................................................................................................................TTTTTGGATTGAAGGGAG.............. t0013896 18 54
.......................................................................................................................................................TTTTTGGATTGAAGGGAGC............. t0040952 19 14
.......................................................................................................................................................TTTTTGGATTGAAGGGAGCT............ t2189542 20 1
........................................................................................................................................................TTTTGGATTGAAGGGAGC............. t0021060 18 32
........................................................................................................................................................TTTTGGATTGAAGGGAGCTCT.......... t1247982 21 1
.........................................................................................................................................................TTTGGATTGAAGGGAGCT............ t0000250 18 2055
.........................................................................................................................................................TTTGGATTGAAGGGAGCTCTA......... t0001411 21 562
.........................................................................................................................................................TTTGGATTGAAGGGAGCTCT.......... t0003009 20 295
.........................................................................................................................................................TTTGGATTGAAGGGAGCTC........... t0026930 19 24
.........................................................................................................................................................TTTGGATTGAAGGGAGCTCTAA........ t0116404 22 4
..........................................................................................................................................................TTGGATTGAAGGGAGCTCTA......... t0019288 20 36
..........................................................................................................................................................TTGGATTGAAGGGAGCTCT.......... t0112725 19 4
..........................................................................................................................................................TTGGATTGAAGGGAGCTCTAAA....... t0112830 22 4
..........................................................................................................................................................TTGGATTGAAGGGAGCTC........... t1650917 18 1
...........................................................................................................................................................TGGATTGAAGGGAGCTCT.......... t0320627 18 2
...........................................................................................................................................................TGGATTGAAGGGAGCTCTA......... t0998551 19 1
...........................................................................................................................................................TGGATTGAAGGGAGCTCTAAA....... t2164109 21 1
>ptc-MIR159d
TTGTAAATTTGGGAGCTTTCTTTGGTTCAAAATGAGGAAAGAAAGTGGGTATACTCGTCTGCTTGTTCATGGATACCTCTGGGTTGCGCAGGATATATTAGTTAGGGCTACAGCTTAAGGGTTTGCATGGCCAAGGAGACGTTGCCTGCCTTCTCCTTTCGTTTCTTGGATTGAAGGGAGCTCCTACATGTATC ptc-MIR159d 194
.........((((((((..(((..(((((((((((((..((((.(..((((....(((((.((((..((((.(.(((..(((((((.((..(((......)))...))..)))))))..))).).))))..)))).))))).))))..).))))..)))))))..))))))..)))..))))))))........ structure -81.80
********************************************************************************************************************************************************************CTTGGATTGAAGGGAGCTCCT********* ptc-miR159d 21
.....................................................................................................................................................................TTGGATTGAAGGGAGCTC........... t1650917 18 1
>ptc-MIR160a
ACATGGGTTATGCCTGGCTCCCTGTATGCCACAAGCAAAGACCAATCTTTTGTTTTAGATTGGCTGTTGCCGGTGGCGTGCGAGGAGCCAAGCATACTCTCT ptc-MIR160a 102
....((((.((((.(((((((.((((((((((..((((((.(((((((........))))))))).))))..)))))))))).))))))).))))))))... structure -56.30
**********TGCCTGGCTCCCTGTATGCCA*********************************************************************** ptc-miR160a 21
.........ATGCCTGGCTCCCTGTATGCC........................................................................ t1962885 21 1
..........TGCCTGGCTCCCTGTATGCCA....................................................................... t0002185 21 389
..........TGCCTGGCTCCCTGTATGC......................................................................... t0103453 19 5
..........TGCCTGGCTCCCTGTATGCC........................................................................ t0219305 20 2
..........TGCCTGGCTCCCTGTATG.......................................................................... t1289876 18 1
...........GCCTGGCTCCCTGTATGCCA....................................................................... t0085198 20 6
...................CCCTGTATGCCACAAGCAAAG.............................................................. t0563320 21 1
..................................................................TTGCCGGTGGCGTGCGAGGAG............... t0143766 21 3
.....................................................................CCGGTGGCGTGCGAGGAGCCA............ t2013915 21 1
.........................................................................TGGCGTGCGAGGAGCCAAGCA........ t0053649 21 10
..........................................................................GGCGTGCGAGGAGCCAAGCA........ t1663307 20 1
...........................................................................GCGTGCGAGGAGCCAAGCATA...... t0001982 21 428
...........................................................................GCGTGCGAGGAGCCAAGCAT....... t0114269 20 4
...........................................................................GCGTGCGAGGAGCCAAGCA........ t0946109 19 1
...........................................................................GCGTGCGAGGAGCCAAGC......... t2165785 18 1
.............................................................................GTGCGAGGAGCCAAGCATA...... t0231303 19 2
>ptc-MIR160b
ATATTATATGTGCCTGGCTCCCTGTATGCCATTTGCAGAGCCCAACGGATCCTCGATGGCCTCCGTGGATGGCGTATGAGGAGCCATGCATATTCGCA ptc-MIR160b 98
.......((((((.(((((((..((((((((((..(.(((.(((.(((....))).))).))).)..))))))))))..))))))).))))))..... structure -51.30
**********TGCCTGGCTCCCTGTATGCCA******************************************************************* ptc-miR160b 21
..........TGCCTGGCTCCCTGTATGCCA................................................................... t0002185 21 389
..........TGCCTGGCTCCCTGTATGC..................................................................... t0103453 19 5
..........TGCCTGGCTCCCTGTATGCC.................................................................... t0219305 20 2
..........TGCCTGGCTCCCTGTATG...................................................................... t1289876 18 1
...........GCCTGGCTCCCTGTATGCCA................................................................... t0085198 20 6
...........GCCTGGCTCCCTGTATGCCAT.................................................................. t0800105 21 1
..............................................................CCGTGGATGGCGTATGAGGAGC.............. t0164898 22 3
..............................................................CCGTGGATGGCGTATGAGGAG............... t0227491 21 2
.....................................................................TGGCGTATGAGGAGCCATGCA........ t0015780 21 46
.....................................................................TGGCGTATGAGGAGCCATGC......... t0647943 20 1
.....................................................................TGGCGTATGAGGAGCCATGCAT....... t0900198 22 1
......................................................................GGCGTATGAGGAGCCATGCA........ t0149438 20 3
......................................................................GGCGTATGAGGAGCCATGCAT....... t0297428 21 2
......................................................................GGCGTATGAGGAGCCATGCATATT.... t1756553 24 1
.......................................................................GCGTATGAGGAGCCATGCATA...... t0000193 21 2470
.......................................................................GCGTATGAGGAGCCATGCAT....... t0021076 20 32
.......................................................................GCGTATGAGGAGCCATGCA........ t0054411 19 10
.......................................................................GCGTATGAGGAGCCATGCATAT..... t0084122 22 6
.......................................................................GCGTATGAGGAGCCATGC......... t0793023 18 1
........................................................................CGTATGAGGAGCCATGCATA...... t0054868 20 10
.........................................................................GTATGAGGAGCCATGCATA...... t0064179 19 8
[truncated: 3,009 more rows]

## Sheet: D12
The haripins of the precursors of known miRNA in P.tomentosa.
[truncated: 3,620 more rows]

## Sheet: D16
The haripins of the precursors of known miRNA in P.tomentosa.
[truncated: 3,533 more rows]

[truncated: 2 more sheets: D18, D21]
