# Supplementary material for: Identification of microRNAs Involved in Regeneration of the Secondary Vascular System in Populus tomentosa Carr
Source: Front Plant Sci. 2016 May 31;7:724. doi: 10.3389/fpls.2016.00724 (PMC4885845; doi:10.3389/fpls.2016.00724)
Supplement: Supplementary file 3 [file Table3.XLSX]

## Sheet: novel miRNAs
Supplementary table 3. Summary of novel miRNAs that were identified in P. tomentosa.
"ID" indicates the sequence name generated by the sequencing."miRNA*"indicates the found of miRNA*. "arm" indicates the mature miRNA locus on the hairpin of pre-miRNAs; "mfe" the minimum energy of stem-loop structure in the pre- miRNA; "NM" is the novel miRNA which highly meet two essential requirements were demanded in high-through sequencing data analysis besides the primary criteria used by Mi…
	miRNA families	miRNA	sequence	length	NM	NM-family	miR*	location	pre-seq	struct	seq(5p)	seq(3p)	D07									D10									D12									D16									D18
													ID	NM	miR*	arm	>	mfe	count	count(5p)	count(3p)	ID	NM	miR*	arm		mfe	count	count(5p)	count(3p)	ID	NM	miR*	arm		mfe	count	count(5p)	count(3p)	ID	NM	miR*	arm		mfe	count	count(5p)	count(3p)	ID
1	pto-miR001	pto-miR001a	AAAGAGGACAAAAUUGCACAA	21		Y		scaffold_12:2614977:2615119:+	GTTTTTGAGGCTTTTTGTGCAATTTTGTCCTCTTTCTATAAATCTAGTGTACCCAGATATAAAGTAGAGAAGCAAAATACTAGCAAGGACTTGTATGAATTAAGATTAATAGAAAGAGGACAAAATTGCACAAGCCTCAAAAA	.(((((((((((...((((((((((((((((((((((((.(((((.................((((...........)))).((((....))))........))))).)))))))))))))))))))))))))))))))))))	-	AAAGAGGACAAAATTGCACAA										D10-m0011			3		-59	6	-	6
2		pto-miR001b	AAAGAGGACAAAAUUGCACAA	21	Y			scaffold_12:2614981:2615117:-	TTTGAGGCTTGTGCAATTTTGTCCTCTTTCTATTAATCTTAATTCATACAAGTCCTTGCTAGTATTTTGCTTCTCTACTTTATATCTGGGTACACTAGATTTATAGAAAGAGGACAAAATTGCACAAAAAGCCTCAA	.((((((((((((((((((((((((((((((((.(((((......((((.(((....))).))))..........(((((.......)))))....))))).))))))))))))))))))))))))...))))))))	-	AAAGAGGACAAAATTGCACAA										D10-m0013	Y		3		-57.1	6	-	6																			D18-m0013
3	pto-miR002	pto-miR002a	AAAGAUAUCGACAAGAUGAAUU	22	Y	Y		scaffold_18:10147120:10147376:-	AATGTCGTTGAATTCATCTTGTTGGGATCTTTCTAACAATATCAAAGGTGTCATCATCAGAACTTCGGTGTGCCTCCGGTGTCATTTTTCTTTCTTTGTTTGTTTTTTCTATCTTCTCTCTCCTTGTAATTTGTGAAGAGATAGAAGAGAGGAAAAAATAAAATAAAATAAAATAAACTCGGAGGCACATCAAAGTTTCGATGATGATACCGTCAATACTGTTGAAAAGATATCGACAAGATGAATTTAACGACACC	..((((((((((((((((((((((..((((((.(((((.(((....((((((((((((..(((((.((((((((((((((...(((((..(((.....((((((((((((.((((((.((((.(..(.....)..).)))).))))))..))))))))))))..)))..)))))..)).)))))))))))).)))))..))))))))))))....))).))))).))))))..))))))))))))))))))))))..	-	AAAGATATCGACAAGATGAATT	D07-m0055	Y		3		-120.4	19	-	19																			D16-m0054	Y		3		-120.4	24	-	23
4		pto-miR002b	AAAGAUAUCGACAAGAUGAAUU	22	Y			scaffold_3:8038562:8038752:+	GTACTACCGAAAAGATATCGACAAGATGAATTTATAGACACTATGAAAAGCCAACTTCGAAGTTAGTGGTGAGTCAAACCGCAATCTAAAGACAGCGACACGCTCATTTGTTGGCATCTCATCACCAACTTCAAAGTTGGTTTTTCATGGTGTTTATAAATTCGTCTCGCCAATATCTTGCTAGTGGTACT	(((((((....(((((((.(.(.((((((((((((((((((((((((((((((((((.((((((.((((((((......(((..((....))..)))....((.((.....))))..)))))))).)))))).)))))))))))))))))))))))))))))))))).).).)))))))....))))))).	AAAGATATCGACAAGATGAATT	-	D07-m0081	Y		5		-90.8	19	19	-																			D16-m0080	Y		5		-90.8	23	23	-
5	pto-miR003	pto-miR003a	UUUUUGAAUCGUUUUGAUAUG	21				scaffold_14:675549:675759:-	AGGAATTCAGAAATTAACAGCGATTCCAAAAATAAAAAACTATCTGCTTGTTATACATAAAAATTATGTTAAAAAAGGAAAAGATGAAGTCTTGGACATGAAAGGGGTGTTTAAAAGTGAGTTTCAACCTATTTTTTTTGTCAAAAATTATTTATTTTTGTTTTAAATTATTTTTTTATATTTTTGAATCGTTTTGATATGCTGATATTAA	......((((..(((((.((((((((.((((((((((((.......(((.....(((((.....))))).....)))..(((((((((......((((.((((.((((..................)))).))))...))))........)))))))))............)))))))).)))).)))))))))))))...))))......	-	TTTTTGAATCGTTTTGATATG
6		pto-miR003b	UUUUUGAAUCGUUUUGAUAUG	21				scaffold_14:653842:654052:-	AGGAATTCAGAAATTAACAGCGATTCCAAAAATAAAAAAACTATCTGCTTGTTATATATAAAAATTATGTTAAAAAAGGAAAAGATGAAGTCTTGGACATGAAAGGGGTGTTTAAAAGTGAGTTTCAACCTTTTTTTTTGTCAAAAATTATTTATTTTTGTTTTAAATTATTTTTTTATATTTTTGAATCGTTTTGATATGCTGATATTAA	......((((..(((((.((((((((.(((((((((((((.......(((.....(((((.....))))).....)))..(((((((((......((((.(((((((((..................)))))))))..))))........)))))))))...........))))))))).)))).)))))))))))))...))))......	-	TTTTTGAATCGTTTTGATATG
7		pto-miR003c	UUUUUGAAUCGUUUUGAUAUG	21				scaffold_5:21218307:21218563:-	TTTTTTAGTATTTTTGAATCGTTTTGATATGCTTATATCAAAAATAAAAATAAAAATAAACAAGATTATTTTGATATATTTTCAAGAGAAAAACACTTTGAAAAATAATTTTTCCCACAATTTCAAACGAGCTATGCACCATAATATCAAACACACACAAAGAGTTCTATTCAAACTTGATTTTTATTTTTGTTTTTGTTAAATTTTTTTCTTTATTTTTAGATGATATTGAGATATTTCATAAACATACACTTAGT	.......(((((((((((..((((..((((.....((.(((((((((((((((((((...((((.....((((((((.(((((....)))))....(((((((.................)))))))................))))))))..........((((...))))...))))))))))))))))))))))).))........(((........)))..))))..))))..)))).))).)))).......	TTTTTGAATCGTTTTGATATG	-
8		pto-miR003d	UUUUUGAAUCGUUUUGAUAUG	21				scaffold_6:7061156:7061296:-	TTTTTAGTATTTTTTGAATCGTTTTGATATGCTGATATCAAATATAAATTTAAAAAAATAATAAAAAGATAATATTTTTTTTATTTTTTAAAATTTATTTTTTAACAGCAGCATATCAAAACGATACAAACACATAAAAAT	((((((......((((.(((((((((((((((((.....(((.((((((((.(((((((((.(((((.......))))).))))))))).)))))))).)))......))))))))))))))))).))))....)))))).	TTTTTGAATCGTTTTGATATG	-
9	pto-miR004	pto-miR004a	CAAAGGUAACUGAGACAAUCA	21				scaffold_17:7053554:7053659:-	ATTCTTCTGGTATTGTCTCAATTGCCTTTGCAATTGATCAACAATCAAATGTAGATTGTTGTTCTAGATCAATTGCAAAGGTAACTGAGACAATCAAATGTAGAAC	.((((.(..(.(((((((((.(((((((((((((((((((((((((.......)))))))......)))))))))))))))))).))))))))))....).)))).	-	CAAAGGTAACTGAGACAATCA	D07-m0049			3		-46	11	-	10
10		pto-miR004b	UGCAAAGGUAACUGAGACAAU	21				scaffold_17:7053556:7053658:-	TTCTTCTGGTATTGTCTCAATTGCCTTTGCAATTGATCAACAATCAAATGTAGATTGTTGTTCTAGATCAATTGCAAAGGTAACTGAGACAATCAAATGTAGA	.(((.(..(.(((((((((.(((((((((((((((((((((((((.......)))))))......)))))))))))))))))).))))))))))....).)))	-	TGCAAAGGTAACTGAGACAAT										D10-m0056			3		-44.5	10	-	10
11	pto-miR005	pto-miR005a	AAGCCAAUUUGCAGAGCAAGG	21	Y	Y		scaffold_19:3119860:3119953:+	GGGTTTTGTAAAGCCAATTTGCAGAGCAAGGGTGTCGAAAATGGCACAACTTGCATTGAAGGTTGGCAATACTAATAGCAATTCTCCGTGCCTA	((((...(((..((((((((.(((.(((((.(((((......)))))..))))).))).))))))))..))).................)))).	AAGCCAATTTGCAGAGCAAG	-	D07-m0059	Y		5		-27.55	20	20	-	D10-m0067	Y		5		-27.55	14	14	-	D12-m0063	Y		5		-27.55	13	12	-										D18-m0069
12		pto-miR005b	AAGCCAAUUUGCAGAGCAAGG	21	Y			scaffold_78:34926:35019:-	GGGTTTTGTAAAGCCAATTTGCAGAGCAAGGGTGTCGAAAATGGCACAACTTGCATTGAAGGTTGGCAATACTAATAGCAATTCTCCGTGCCTA	((((...(((..((((((((.(((.(((((.(((((......)))))..))))).))).))))))))..))).................)))).	AAGCCAATTTGCAGAGCAAG	-	D07-m0118	Y		5		-27.55	20	20	-	D10-m0121	Y		5		-27.55	14	14	-	D12-m0126	Y		5		-27.55	13	12	-										D18-m0141
13		pto-miR005c	AAGCCAAUUUGCAGAGCAAGG	21	Y			scaffold_78:74772:74865:-	GGGTTTTGTAAAGCCAATTTGCAGAGCAAGGGTGTCGAAAATGGCACAACTTGCATTGAAGGTTGGCAATACTAATAGCAATTCTCCGTGCCTA	((((...(((..((((((((.(((.(((((.(((((......)))))..))))).))).))))))))..))).................)))).	AAGCCAATTTGCAGAGCAAG	-	D07-m0119	Y		5		-27.55	20	20	-	D10-m0122	Y		5		-27.55	14	14	-	D12-m0127	Y		5		-27.55	13	12	-										D18-m0142
14		pto-miR005d	AGCCAAUUUGCAGAGCAAGG	20	Y			scaffold_19:3119861:3119939:+	GGTTTTGTAAAGCCAATTTGCAGAGCAAGGGTGTCGAAAATGGCACAACTTGCATTGAAGGTTGGCAATACTAATAGCA	.(((..(((..((((((((.(((.(((((.(((((......)))))..))))).))).))))))))..)))....))).	AGCCAATTTGCAGAGCAAGG	-																												D16-m0057	Y		5		-27.5	13	13	-	D18-m0071
15		pto-miR005e	AGCCAAUUUGCAGAGCAAGG	20	Y			scaffold_78:34940:35018:-	GGTTTTGTAAAGCCAATTTGCAGAGCAAGGGTGTCGAAAATGGCACAACTTGCATTGAAGGTTGGCAATACTAATAGCA	.(((..(((..((((((((.(((.(((((.(((((......)))))..))))).))).))))))))..)))....))).	AGCCAATTTGCAGAGCAAGG	-																												D16-m0124	Y		5		-27.5	13	13	-
16		pto-miR005f	AGCCAAUUUGCAGAGCAAGG	20	Y			scaffold_78:74786:74864:-	GGTTTTGTAAAGCCAATTTGCAGAGCAAGGGTGTCGAAAATGGCACAACTTGCATTGAAGGTTGGCAATACTAATAGCA	.(((..(((..((((((((.(((.(((((.(((((......)))))..))))).))).))))))))..)))....))).	AGCCAATTTGCAGAGCAAGG	-																												D16-m0125	Y		5		-27.5	13	13	-
17		pto-miR005g	AGCCAAUUUGCAGAGCAAGG	20	Y			scaffold_13:13693449:13693624:-	AAAAGAGAGAAGCCAATTTGCAGAGCAAGGACGTCAAGATAAAAGAGATGGCGTGATTTGCATTGAAGGTTGGCTATATCAATGATAAAATTGGCGATTCTCCGTGCCTGTCAAATCTGTTCATTTTGATCATGGCCTCGAACAAGTCGCTACAAATCGTTTTAAGTCTCTCTTGT	..(((((((((((((((((.(((.(((((.((((((............))))))..))))).))).))))))))).....((((((.....((((((((...((.((((((((((.........))))).)).)))..))....))))))))...)))))).....))))))))..	AGCCAATTTGCAGAGCAAGG	-																												D16-m0023	Y		5		-54	22	21	-
18	pto-miR006	pto-miR006a	AAUCAUCAAUGCAGAGAACUU	21	Y	Y		scaffold_3:18579170:18579429:-	AAATCTATGCAAGTTTTCTGCAATGTTGATTCCAGTGAATTTGTGCATAATCACCTTAATCCGAAAAGGAGAGCTAAACACGCACATCCAAGTCTAAATGAGTGGCACAACATACCTGATAAATTTTGCTAGATTTAACTAAGAGAGAGAGACAAAGAATGTTAAGCAAGTGCAATAAGTTTATTCAAGGACAAATAGAAGGAAAACAAGATCTGTACAGATTCACTGAAATCATCAATGCAGAGAACTTGCACAACTTT	.......(((((((((((((((.((.(((((.(((((((((((((((..(((.......(((.....(((..((.......))...)))..((((...(((((((.((........(((((..(((((((...(((.......)))...)).)))))..))))).((....)).....))))))))).))))........)))......))).))))))))))))))).))))).)).))))))))))))))).......	-	AATCATCAATGCAGAGAACTT	D07-m0088	Y		3		-75.32	75	-	73																			D16-m0086	Y		3		-75.32	50	-	49
19		pto-miR006b	AAUCAUCAAUGCAGAGAACUU	21				scaffold_3:18483704:18483963:-	AAATCTATGCAAGTTTTCTGCAATGTTGATTCCAGTGAATTTGTGCATAATCACCTTAATCCGAAAAGGAGAGCTAAACACACACATCCAAGTCTAAATGAGTGGCACAACATACATGATAAATTTTACTAGATTTAACTAAGAGAGAGAGACAAAGAATGTTAAACAAGTGCAATAAGTTTATTCAAGGACGAATAGAAGGAAAACAAGATCTGTACAAATTCACTGAAATCATCAATGCAGAGAACTTGCACAACTTT	.......(((((((((((((((.((.(((((.(((((((((((((((..(((.......(((.....)))................(((..((((..(((.(((......))).)))..(((((((....)))))))............))))..........................(((((((......))))))).)))......))).))))))))))))))).))))).)).))))))))))))))).......	-	AATCATCAATGCAGAGAACTT	D07-m0086			3		-74.3	75	-	73
20		pto-miR006c	AAUCAUCAAUGCAGAGAACUU	21	Y			scaffold_3:18515475:18515734:-	AAATCTATGCAAGTTTTCTGCAATGTTGATTCCATTGAATTTGTGCATAATCACCTTAATCCAAAAAGGAGAGCTAAACACGCACATCCAAGTCTAAATGAGTGGCACAACATACCTCATAAATTTTGCTAGATTTAACTAAGAGAGAGAGACAAAGAATGTTAAACAAGTGCAATAAGTTTATTCAAGGACAAATAGAAGGAAAACAAGATCTGTACAGATTCACTGAAATCATCAATGCAGAGAACTTGCACAACTTT	.......(((((((((((((((.((.(((((.((.((((((((((((..(((.......(((.....(((..((.......))...)))..((((...((((((((((.......(((.(((((((....))))))).....))).....((((.....))))......))))........)))))).))))........)))......))).)))))))))))).)).))))).)).))))))))))))))).......	-	AATCATCAATGCAGAGAACTT	D07-m0087	Y		3		-69.72	75	-	73																												D18-m0104
21	pto-miR007	pto-miR007a	ACCAUGGCAGGCCUCUAAUC	20				scaffold_17:2267213:2267361:-	GCCCCTCACCACCATGGCAGGCCTCTAATCCCCACCATCCGCAGTTGCATCCGACAGGGCAGAGATTTGAATGACGCGTCGCGGGCCCGAAAACGGGTCATCTCACCCGGCCATTAATTGGAGCGTTTTTGCCTGGGCGAGGATGGGGA	.((((((..(.(((.((((((((((((((..............((((....)))).(((..((((.........(((...)))((((((....)))))).)))).)))........))))))).))..))))))))..)..)).)))).	ACCATGGCAGGCCTCTAATC	-										D10-m0047			5		-49.8	14	13	-
22		pto-miR007b	ACCAUGGCAGGCCUCUAAUC	20				scaffold_17:2277765:2277913:-	GCCCCTCACCACCATGGCAGGCCTCTAATCCCCACCATCCGCAGTTGCATCCGACAGGGCAGAGATTTGAATGACGCGTCGCGGGCCCGAAAACGGGTCATCTCACCCGGCCATTAATTGGAGCGTTTTTGCCTGGGCGAGGATGGGGA	.((((((..(.(((.((((((((((((((..............((((....)))).(((..((((.........(((...)))((((((....)))))).)))).)))........))))))).))..))))))))..)..)).)))).	ACCATGGCAGGCCTCTAATC	-										D10-m0048			5		-49.8	14	13	-
23		pto-miR007c	ACCAUGGCAGGCCUCUAAUC	20				scaffold_17:2315673:2315821:-	GCCCCTCACCACCATGGCAGGCCTCTAATCCCCACCATCCGCAGTTGCATCCGACAGGGCAGAGATTTGAATGACGCGTCGCGGGCCCGAAAACGGGTCATCTCACCCGGCCATTAATTGGAGCGTTTTTGCCTGGGCGAGGATGGGGA	.((((((..(.(((.((((((((((((((..............((((....)))).(((..((((.........(((...)))((((((....)))))).)))).)))........))))))).))..))))))))..)..)).)))).	ACCATGGCAGGCCTCTAATC	-										D10-m0049			5		-49.8	14	13	-
24		pto-miR007d	ACCAUGGCAGGCCUCUAAUC	20				scaffold_17:2326774:2326922:-	GCCCCTCACCACCATGGCAGGCCTCTAATCCCCACCATCCGCAGTTGCATCCGACAGGGCAGAGATTTGAATGACGCGTCGCGGGCCCGAAAACGGGTCATCTCACCCGGCCATTAATTGGAGCGTTTTTGCCTGGGCGAGGATGGGGA	.((((((..(.(((.((((((((((((((..............((((....)))).(((..((((.........(((...)))((((((....)))))).)))).)))........))))))).))..))))))))..)..)).)))).	ACCATGGCAGGCCTCTAATC	-										D10-m0050			5		-49.8	14	13	-
25		pto-miR007e	ACCAUGGCAGGCCUCUAAUC	20				scaffold_17:2342027:2342175:-	GCCCCTCACCACCATGGCAGGCCTCTAATCCCCACCATCCGCAGTTGCATCCGACAGGGCAGAGATTTGAATGACGCGTCGCGGGCCCGAAAACGGGTCATCTCACCCGGCCATTAATTGGAGCGTTTTTGCCTGGGCGAGGATGGGGA	.((((((..(.(((.((((((((((((((..............((((....)))).(((..((((.........(((...)))((((((....)))))).)))).)))........))))))).))..))))))))..)..)).)))).	ACCATGGCAGGCCTCTAATC	-										D10-m0051			5		-49.8	14	13	-
26		pto-miR007f	ACCAUGGCAGGCCUCUAAUC	20				scaffold_17:2353668:2353816:-	GCCCCTCACCACCATGGCAGGCCTCTAATCCCCACCATCCGCAGTTGCATCCGACAGGGCAGAGATTTGAATGACGCGTCGCGGGCCCGAAAACGGGTCATCTCACCCGGCCATTAATTGGAGCGTTTTTGCCTGGGCGAGGATGGGGA	.((((((..(.(((.((((((((((((((..............((((....)))).(((..((((.........(((...)))((((((....)))))).)))).)))........))))))).))..))))))))..)..)).)))).	ACCATGGCAGGCCTCTAATC	-										D10-m0052			5		-49.8	14	13	-
27		pto-miR007g	ACCAUGGCAGGCCUCUAAUC	20				scaffold_17:2365319:2365465:-	GCCCCTCACCACCATGGCAGGCCTCTAATCCCACCATCCGCAGTTGCATCCGACAGGGCAGAGATTTGAATGACGCGTCGCGGGCCCGAAACGGGTCATCTCACCCGGCCATTAATTGGAGCGTTTTTGCCTGGGCGAGGATGGGGA	.((((((..(.(((.((((((((((((((.............((((....)))).(((..((((......((((.(((..((....))..))).)))))))).)))........))))))).))..))))))))..)..)).)))).	ACCATGGCAGGCCTCTAATC	-										D10-m0053			5		-50.5	13	12	-
28		pto-miR007h	ACCAUGGCAGGCCUCUAAUC	20				scaffold_8:16153623:16153771:+	GCCCCTCACCACCATGGCAGGCCTCTAATCCCCACCATCCGCAGTTGCATCCGACAGGGCAGAGATTTGAATGACGCGTCGCGGGCCCGAAAACGGGTCATCTCACCCGGCCATTAATTGGAGCGTTTTTGCCTGGGCGAGGATGGGGA	.((((((..(.(((.((((((((((((((..............((((....)))).(((..((((.........(((...)))((((((....)))))).)))).)))........))))))).))..))))))))..)..)).)))).	ACCATGGCAGGCCTCTAATC	-										D10-m0124			5		-49.8	14	13	-
29	pto-miR008	pto-miR008a	ACGGUACACCGGUGCAGCUGA	21	Y	Y		scaffold_10:9765333:9765491:-	GAACGCTAGAACGGTACACCGGTGCAGCTGAGGCCTGTGATCCGTTGGATCTCTGATGGAAAGATCATGCGGCTGTGATTGGCCCGATCTGCAGGTTAATCGGACGGTCCGGATGAACGGAGGTTTGATCGGGTGTGACGTGGTGCACCGAGAGCTTGG	....(((....((((.((((((((((.((((.((((.((.(((((..(....)..)))))....((((.(((((((((((((((.(.....).))))))))..)))).))).)))).)).))))....)))).))).)).))))).))))..)))....	ACGGTACACCGGTGCAGCTGA	-	D07-m0003	Y		5		-62.7	14	14	-	D10-m0003	Y		5		-62.7	10	10	-	D12-m0003	Y		5		-62.7	12	12	-										D18-m0005
30		pto-miR008b	ACGGUACACCGGUGCAGCUGA	21	Y			scaffold_16:9010048:9010206:+	GAACGCTAGAACGGTACACCGGTGCAGCTGAGGCCTGTGATCCGTTGGATCTCTGATGGAAAGATCATGTGGCTGTGATTGGCCCGATCTGCAGGTTGATCTGACGGTCCGGATGAACGGAGGTTTGATCGGGTGTGACGTGGTGCACCGAGAGCTTGG	....(((....((((.((((((((((.((((.((((.((.(((((..(....)..)))))....((((.((((((((((..(((.(.....).)))..)))..)))).))).)))).)).))))....)))).))).)).))))).))))..)))....	ACGGTACACCGGTGCAGCTGA	-	D07-m0041	Y		5		-61.6	14	14	-	D10-m0040	Y		5		-61.6	11	10	-	D12-m0040	Y		5		-61.6	13	12	-										D18-m0052
31		pto-miR008c	ACGGUACACCGGUGCAGCUGA	21	Y		Y	scaffold_19:2370047:2370229:+	GAACGCAAACACGGTACACCGGTGCAGCTGAGGCCTGTGATCCGTTGGATTTCTGATGGAAAGCTCGTGCGGCTGTGATTGGCCCGATCTGCAGGTTGATCGGACGGTCCGGATGAACAGAGGTGGGATCGGGTGGGACGCGGTACACCGAAATCTCGGTACACCGGGTGACGTGGCGCAACG	....((...((((.(((.((((((..(((((((...((..(((((..(....)..)))))..))..(((..((((((.((.((((((((..(..(((.(((((.....)).))).)))....)..).))))))).)).)))))).))).....))))))).))))))))).))))..))....	ACGGTACACCGGTGCAGCTGA	GGTACACCGGGTGACGTGG	D07-m0057	Y	Y	5	>	-76.4	51	19	32	D10-m0065	Y	Y	5	>	-76.4	59	16	43	D12-m0061	Y	Y	5	>	-76.4	89	18	71										D18-m0067
32		pto-miR008d	ACGGUACACCGGUGCAGCUGA	21	Y		Y	scaffold_19:2381092:2381274:+	GAACGCAAACACGGTACACCGGTGCAGCTGAGGCCTGTGATCCGTTGGATTTCTGATGGAAAGCTCGTGCGGCTGTGATTGGCCCGATCTGCAGGTTGATCGGACGGTCCGGATGAACAGAGGTGGGATCGGGTGGGACGCGGTACACCGAAATCTCGGTACACCGGGTGACGTGGCGCAACG	....((...((((.(((.((((((..(((((((...((..(((((..(....)..)))))..))..(((..((((((.((.((((((((..(..(((.(((((.....)).))).)))....)..).))))))).)).)))))).))).....))))))).))))))))).))))..))....	ACGGTACACCGGTGCAGCTGA	GGTACACCGGGTGACGTGG	D07-m0058	Y	Y	5	>	-76.4	51	19	32	D10-m0066	Y	Y	5	>	-76.4	59	16	43	D12-m0062	Y	Y	5	>	-76.4	89	18	71										D18-m0068
33	pto-miR009	pto-miR009a	AGAAACUAAAGAUAUGAUGG	20	Y	Y	Y	scaffold_12:3768672:3768846:+	AATAAATAATAGAAACTAAAGATATGATGGAGCAAAATATTTCATGACGGAAAAAACAGTTGTGTTGGTGATTAAAACTTAGAGACTGAACAAAATAATTTGTAACAATCCACGGTGTTTTGGGAGGAAATATACAGTGTTTTCGCCACATGATTTAGCTTTTCTGTTAATAAAA	......((((((((((((((..((((.(((..(((((((((.......(((.....(((((.....(((.......)))....))))).(((((....))))).....)))..)))))))))...((((((((...)))))))).))))))).)))))..)))))))))......	AGAAACTAAAGATATGATGG	ACATGATTTAGCTTTTCTGT																			D12-m0013	Y	Y	5		-33.8	61	60	1
34		pto-miR009b	AGAAACUAAAGAUAUGAUGG	20				scaffold_1682:3253:3427:-	GATAATTAATAGAAACTAAAGATATGATGGAGCAAATATTTCATAACAAAAAAAAAAATTATGTTAGTGATAAAAAACTTAGAGACTGAACAAAATAATTTGTAGCAATCTACAGTGTTTTGTGAGGAAAGATACAGTGCTTTCACCATATGATTTAGCTTTTCTGTTAATAAAA	....((((((((((((((((.(((((.(((((((..((((...(((((.((.......)).)))))..)))).............((..((((((((...(((((....))))).))))))))..))..........))).)))).)))))..)))))..)))))))))))....	AGAAACTAAAGATATGATGG	-																			D12-m0033			5		-36.6	61	60	-
35	pto-miR010	pto-miR010a	AGAUCCGACCGUUGGAUCGC	20				scaffold_19:8497577:8497758:-	TCAAATGGGCCATAACTATTGATCCGACCGTTGGATCGCGCTCAAATATTTCCAGAAGCTGTTTTGCTTGGGGTAGCTATGGAATGGCTACTCTGTGCCGAGGATGTCTGGTCGCCCGTACTTGATTATCGGCTCAAAAGGGCAATAACTTTAGATCCGACCGTTGGATCGCGCTCAAAATT	.....(((((.........(((((((((.((((((((..............(((((...(.(((.((.((((((((((((...)))))))))))).)).))).)..)))))..((((....((((........))))..))))..........)))))))).))))))))).))))).....	-	AGATCCGACCGTTGGATCGC																			D12-m0068			3		-63.4	5	-	5
36		pto-miR010b	AGAUCCGACCGUUGGAUCGC	20				scaffold_18:8680121:8680447:-	CGATAACATTAGATCCGACCGTTGGATCGCGCTCAAAGTTTCACAATAGTTTCCGGAGGCCGTTTTCCTTGTAGTACCTATGCAATCCCTAGTCGTTGAAGATGATGTCATGTCGCGCCAGGCCGGAATAAAAGCTGAAAAGGGCCATAAATTTTAATCCGACTGTTGGATCGCGCTCCAAGTTTTACAGTAGTTTCCGGAGGCCGCTTTCCTTGTATTACTTATGGAATCCCTAATCATTGAAGAGGAGGCCTTGTGGAGCCAGACAAGAATAACAGGTGAAAATGGCCATAACATTTGATCCGACCGTTGGATCGCGCTCAAAGC	...........((((((((.((((((((..((.....))..................(((((((((((((((.........((.((((.((((((((((((..(((.....)))......((((..................)))).....))))))..))))))..)))).))((((((.(.....)...........((((((....(((((...........((....))...........))))))))))).))))))............))))).)))))))))).........)))))))).))))))))...........	AGATCCGACCGTTGGATCGC	-																			D12-m0057			5		-91.82	5	5	-
37	pto-miR011	pto-miR011a	AGAUUACGUUAGUUUCCUCUC	21	Y	Y		scaffold_3:15050968:15051134:+	GGCACAAAGATTTGGAGGATGACTGACCGTAAGGTTTGAGTGAGCAAGGCGTCTTTGGCATGATCATTCTCTGCTCTTGCTTTGACTATTTGAAACATTAGATCAAGCCTGAGTTGATTTTCAGAGCTCTGCTTGGAGATTACGTTAGTTTCCTCTCTCAGTTTGGC	.((.((((.....((((((.(((((((.((((..((..(((((((.....(((...((((.((.((.....)).)).))))..)))..(((((((.(((((.(((....))).)))))))))))))))).)))..))..))))))))))))))))).....))))))	-	AGATTACGTTAGTTTCCTCTC	D07-m0084	Y		3		-51.6	56	-	56	D10-m0089	Y		3		-51.6	26	-	26	D12-m0092	Y		3		-51.6	24	-	24	D16-m0084	Y		3		-51.6	30	-	30	D18-m0102
38		pto-miR011b	AGAUUACGUUAGUUUCCUCUC	21	Y			scaffold_3:15044403:15044569:+	GGCACAAAGATTTGGAGGATGACTGACCGTAAGGTTTGAGTGAGCAAGGCGTCTTTGGCATGATCATTCTCTGCTCTTGCTTTGACTATTTGAAACATTAGATCAAGCCTGAGTTGATTTTCAGAGCTCTGCTTGGAGATTACGTTAGTTTCCTCTCTCAGTTTGGC	.((.((((.....((((((.(((((((.((((..((..(((((((.....(((...((((.((.((.....)).)).))))..)))..(((((((.(((((.(((....))).)))))))))))))))).)))..))..))))))))))))))))).....))))))	-	AGATTACGTTAGTTTCCTCTC	D07-m0083	Y		3		-51.6	56	-	56	D10-m0088	Y		3		-51.6	26	-	26	D12-m0091	Y		3		-51.6	24	-	24	D16-m0083	Y		3		-51.6	30	-	30	D18-m0101
39	pto-miR012	pto-miR012a	AAUUGCAAGUUCUAUGACCAU	21	Y	Y	Y	scaffold_4:7569701:7569786:+	GGAGACAACTAATGGTCATAGAACTTGCAATTGTTACCTGAAATTTTAGTGTAACAATTGCAAGTTCTATGACCATTAGTTGTCTC	.((((((((((((((((((((((((((((((((((((((((....)))).))))))))))))))))))))))))))))))))))))	-	AATTGCAAGTTCTATGACCAT																			D12-m0096	Y	Y	3		-62.6	11	3	8	D16-m0091	Y	Y	3		-62.6	13	2	11
40		pto-miR012b	AACAAUUGCAAGUUCUAUGAC	21	Y		Y	scaffold_4:7569704:7569783:+	GACAACTAATGGTCATAGAACTTGCAATTGTTACCTGAAATTTTAGTGTAACAATTGCAAGTTCTATGACCATTAGTTGT	.(((((((((((((((((((((((((((((((((((((....)))).)))))))))))))))))))))))))))))))))	CATAGAACTTGCAATTGTTAC	AACAATTGCAAGTTCTATGAC										D10-m0092	Y	Y	3		-55.6	15	1	14
41	pto-miR013	pto-miR013a	UCGAAUUUGGGCUUGAGAUUG	21	Y	Y	Y	scaffold_3:9383285:9383395:+	CCATTGCAGAGTAGAAGTCGAGCTCAAGCACAAATTCGATCTTGCTTAACAAGGTACCGGCAAAGTCAGATCGAATTTGGGCTTGAGATTGTCTTCTTCGTTGCATTCTAA	....(((((...(((((.(((.(((((((.((((((((((((.((((.....(....)....)))).)))))))))))).))))))).))).)))))...)))))......	AGCTCAAGCACAAATTCGATC	TCGAATTTGGGCTTGAGATTG	D07-m0082	Y	Y	3		-46.6	64	7	57										D12-m0090	Y	Y	3		-46.6	47	6	40	D16-m0081	Y	Y	3		-46.6	45	9	35
42		pto-miR013b	UCGAAUUUGGGCUUGAGAUUG	21	Y		Y	scaffold_3:9383293:9383385:+	GAGTAGAAGTCGAGCTCAAGCACAAATTCGATCTTGCTTAACAAGGTACCGGCAAAGTCAGATCGAATTTGGGCTTGAGATTGTCTTCTTCGT	..(.(((((.(((.(((((((.((((((((((((.((((.....(....)....)))).)))))))))))).))))))).))).))))).)..	AGCTCAAGCACAAATTCGATC	TCGAATTTGGGCTTGAGATTG																																					D18-m0099
43	pto-miR014	pto-miR014a	UAAAUGAUGACAUGGACACCA	21	Y	Y		scaffold_1:35822738:35822928:+	ACATATCCATTAAATGATGACATGGACACCAAAAACTTACAAAAAAATTAGGTCTTTATCACTCTAGGTATGCCATGACACCAATTAACCCAAGAAACACATATTCACATCCCAAATTTTATGCTCACTCACAACATTAACCATTATTCTTGTAAGATTTTGGTGTCCATGTCATCATTTTAAAAAAAAAA	...........(((((((((((((((((((((((.(((((((........(((...((((......)))).)))...................(((.......)))...........................................))))))).)))))))))))))))))))))))...........	TAAATGATGACATGGACACCA	-	D07-m0065	Y		5		-49	542	541	-	D10-m0072	Y		5		-49	426	423	-	D12-m0076	Y		5		-49	387	387	-	D16-m0061	Y		5		-49	553	553	-	D18-m0076
44		pto-miR014b	AAUGAUGACAUGGACACCAAA	21	Y			scaffold_1:35822740:35822926:-	TTTTTTTTAAAATGATGACATGGACACCAAAATCTTACAAGAATAATGGTTAATGTTGTGAGTGAGCATAAAATTTGGGATGTGAATATGTGTTTCTTGGGTTAATTGGTGTCATGGCATACCTAGAGTGATAAAGACCTAATTTTTTTGTAAGTTTTTGGTGTCCATGTCATCATTTAATGGATAT	.........(((((((((((((((((((((((.((((((((((....((((.((((..(((....((....((((..(((..............)))..)))).....)).)))..))))..(......).....)))).....)))))))))).))))))))))))))))))))))).........	AATGATGACATGGACACCAAA	-	D07-m0072	Y		5		-64.84	9	9	-	D10-m0075	Y		5		-64.84	8	8	-										D16-m0068	Y		5		-64.84	7	7	-
45	pto-miR015	pto-miR015a	AGGAGUUUCCGGAGGCUGUUUUC	23				scaffold_57:127113:127305:-	CTCGCTCAAATTAATGCAAGAGTCTCCGGAGGCTGTTTTCCTTTGGGTTCTTATGTAATCGCAACTCGGTGATGAAGAGGTCTGGGCGTCCAGACTTGATTAACGGGTCAAAATGGCCATAACTTTTGATTCAACCCTTGGATCGCGCTTAAATTTTGGCAGGAGTTTCCGGAGGCTGTTTTCCTTGGGCTTT	...((((((........((.((((((((((((((....(((...((((.........(((((......)))))....((((((((....)))))))).......(((((((((.(.......)))))))))).))))..)))....(((........)))...)))))))))))))).))....))))))...	-	AGGAGTTTCCGGAGGCTGTTTTC																																					D18-m0120
46		pto-miR015b	AGGAGUUUCCGGAGGCUGUUUUC	23				scaffold_5:14055989:14056126:+	AAATTTTTATAGGAGTTTCCGGAGGCTGTTTTCCTTAGTGTAGCATGGAATCGCTACTCCAACCATCGAATCTTTAGATTCTGAAAATGCCATGAGGCCTCGGTTTTGGCAGTTTTTGTGATTTTCCTTATTATTTTC	..........(((((..(((((((((((((.........(((((........)))))...((((...(((((....))))).......(((....)))...))))..))))))))))).))..)))))..........	AGGAGTTTCCGGAGGCTGTTTTC	-																																					D18-m0124
47	pto-miR016	pto-miR016a	CAAGUUGAGGUGUUGGAAUGA	21	Y	Y		scaffold_14:323172:323285:+	GGGACTCACTCAAGTTGAGGTGTTGGAATGAATTTAAAACTCCAGCAGGAAAAGCCTCCATCTCCTCTGAGAAACCACCCATTCTCAAATACTTCAGCTGTGTGAGGCTGCCTG	(((.(((((...((((((((((((((((((.................(((......))).((((....)))).......))))))..))))))))))))..)))))....))).	CAAGTTGAGGTGTTGGAATGA	-										D10-m0026	Y		5		-36.7	8	7	-																			D18-m0025
48		pto-miR016b	UCAAGUUGAGGUGUUGGAAUG	21	Y			scaffold_14:323171:323285:+	AGGGACTCACTCAAGTTGAGGTGTTGGAATGAATTTAAAACTCCAGCAGGAAAAGCCTCCATCTCCTCTGAGAAACCACCCATTCTCAAATACTTCAGCTGTGTGAGGCTGCCTG	.(((.(((((...((((((((((((((((((.................(((......))).((((....)))).......))))))..))))))))))))..)))))....))).	TCAAGTTGAGGTGTTGGAATG	-										D10-m0026	Y		5		-36.7	8	7	-																			D18-m0025
49	pto-miR017	pto-miR017a	AGGGGCAAAAAUGGCAUAAGA	21	Y	Y	Y	scaffold_5:24265938:24266059:+	GGGATCAGCGAGGGGCAAAAATGGCATAAGAGAGATGTACAAGGGTGTGGAAGGGGAAGAGAAAGATCGATATCTACTACCCTACTTTTTCTCTTATGCATTTTTGTCCCTCGCCAGTCTCG	(((((..((((((((((((((((.(((((((((((.((...((((((((((.......((......))....))))).)))))))..)))))))))))))))))))))))))))..))))).	AGGGGCAAAAATGGCATAAGA	TTATGCATTTTTGTCCCTCG																			D12-m0109	Y	Y	5	>	-60.6	28	10	18
50		pto-miR017b	GACAAAAAUGGCAUAAGAGAGG	22	Y		Y	scaffold_5:24266244:24266354:+	GGATCGGCAGGGGACAAAAATGGCATAAGAGAGGTACAGTGGGAGGCAGGAGAAAGACCAATATCTGCCACCCTTCTTTCTCTCTTATGCGTTTTTGTCTCTCGCCGGTCA	.(((((((..((((((((((((.(((((((((((......(((.((((((.............)))))).))).....)))))))))))))))))))))))..))))))).	GACAAAAATGGCATAAGAGAGG	TCTCTTATGCGTTTTTGTCTC																												D16-m0106	Y	Y	5		-60.72	107	58	47
51		pto-miR017c	AGGGGCAAAAAUGGCAUAAGA	21	Y		Y	scaffold_5:24270131:24270252:+	GGGATCAGCGAGGGGCAAAAATGGCATAAGAGAGATGTACAGCGGTTGGGAAGGGGAAGAGAAAGATCGATATCTACTACCCTTCCTTTTCTCTTATGCATTTTTGTCCCTCGCCAGTCTCG	(((((..((((((((((((((((.(((((((((((............((((((((....(((.(......).)))....)))))))))))))))))))))))))))))))))))..))))).	AGGGGCAAAAATGGCATAAGA	TTATGCATTTTTGTCCCTCG																			D12-m0111	Y	Y	5	>	-62.3	28	10	18
52		pto-miR017d	GACAAAAAUGGCAUAAGAGAGG	22	Y		Y	scaffold_5:24270441:24270551:+	GGATCGGCAGGAGACAAAAATGGCATAAGAGAGGTACAGTGGGAGGCAGGAGAAAGACCAATATCTGCCACCCTTCTTTCTCTCTTATGCGTTTTTGTCTCTCGCCGGTCA	.(((((((..((((((((((((.(((((((((((......(((.((((((.............)))))).))).....)))))))))))))))))))))))..))))))).	GACAAAAATGGCATAAGAGAGG	TCTCTTATGCGTTTTTGTCTC																			D12-m0112	Y	Y	5	>	-61.62	20	1	19	D16-m0107	Y		5
53		pto-miR017e	GGGGACAAAAAUGGCAUAAGA	21	Y			scaffold_5:24276639:24276755:+	GGGATCGGCAGGGGACAAAAATGGCATAAGAGAGGTACAGTGGGAGGCAGGAGAAAGACCAATATCTCTGCTACCCTTCTTTTTCTCTTATACGTTTTTGTCTCTCGCCGGTCTCA	(((((((((..((((((((((((..((((((((((......(((.(((((.(((.(......).)))))))).))).....)))))))))).))))))))))))..))))))))).	GGGGACAAAAAUGGCAUAAGA	-	D07-m0102	Y		5		-59.4	20	20	-	D10-m0106	Y		5		-59.4	25	25	-	D12-m0113	Y		5		-59.4	92	92	-	D16-m0108	Y		5		-59.4	59	59	-	D18-m0126
54		pto-miR017f	AGGGACAAAAAUGGCAUAAGA	21	Y		Y	scaffold_5:24282856:24282979:+	GCGACCGGCAAGGGACAAAAAUGGCAUAAGAGAGAUGUACAGGGGUAGGGAAGGGGAAGAGAAAGAUCGAUAUCUACGCCCCUUCUUUUUCUCUUAUGCAUUUUUGUCCCUCGCCAGUCUCG	(.(((.(((.(((((((((((((.(((((((((((..(((....))).((((((((...(((.(......).)))...)))))))).)))))))))))))))))))))))).))).))).).	AGGGACAAAAAUGGCAUAAGA	UUAUGCAUUUUUGUCCCUCG										D10-m0107	Y	Y	5		-60	19	12	6	D12-m0114	Y	Y	5		-60	72	53	18
55	pto-miR018	pto-miR018a	UUAUGCAUUUUUGUCCCUCG	20	Y	Y	Y	scaffold_5:24266011:24266283:+	CTACTACCCTACTTTTTCTCTTATGCATTTTTGTCCCTCGCCAGTCTCGCCCATATTGTTAATTTGCTCTGATAAGGCTGGTGCAATTCACTGAAATGAGCTACGTTCTTGTTTTCTTTTTTAAAGATGTTTATAATTTGCTCCCTCTCAAAAAGGGGAGGGGTTCTTTGTTAGGTGGAAAGAAGACAAGAACATGCTGCTTGGTGTCAGTTATTGTGCGCTATTGATGGATGGGATCGGCAGGGGACAAAAATGGCATAAGAGAGGTACAGT	....((((........(((((((((((((((((((((..(((.((((((.((((...........((.((....)))).((((((....(((((..(((((...(((((((((((((((((((((((............((.(((((((......)))))))))))))))......))))))))))))))))).....)))))...))))).....))))))....)))).)))))).)))..))))))))))).))))))))))))))....	TTATGCATTTTTGTCCCTCG	GGGGACAAAAATGGCATAAGA	D07-m0101	Y	Y	3		-106.6	24	3	20	D10-m0105	Y	Y	3		-106.6	31	6	25	D12-m0110	Y	Y	3		-106.6	110	18	92	D16-m0105	Y	Y	3		-106.6	113	52	59	D18-m0125
56		pto-miR018b	UCUAUGCGUUUUUGUCCCUGG	21	Y			scaffold_5:24283158:24283266:+	CTGTCCCTCTTCTATGCGTTTTTGTCCCTGGCCAATCCCATCCATGTCATCTGAGATCTAGAAAGGCATGGCTTTACAGGGAACGAAAGAATTTGTTGAAAGGAATGGT	((((.(((.(((.(((.((((((.((((((...........(((((((.((((.....))))..))))))).....))))))....)))))).))).)))))).)))).	TCTATGCGTTTTTGTCCCTGG	-																			D12-m0115	Y		5		-27.49	16	16	-	D16-m0109	Y		5		-27.49	35	35	-
57	pto-miR019	pto-miR019a	AGUGUUUAACGCUUGUCUCUGG	22				scaffold_18:10434603:10434919:-	CCATCCTCTTCTAGAAGATAGGCTGTAAATGCTCTATGATTGCTGCACATAATGGCAACAATCCTAACAATCACCCCCTTTGCCATTCATGTGGGCAATTGTCCTCTTGCTTCTTCAGCACATGCTTGCATTCTGCAGCTCTTCGAAGCTTACCATTCCGAGAGCGTCTTTGGCCAAGTTTCCAAGTACTTGCCAAACCTTTCAATCACCAGAGTCATCCAAGCACCCCTTTGCTCACTCCAAAGGATCACTTCAACCAGATGGTTTGTCATATCTCATCTGAAGAGTGTTTAACGCTTGTCTCTGGAACAACATCC	........(((((((.(((((((..((((((((((..(((((((.(((((((((((((.....................)))))))).)))))))))))).......((((.....))))..((((((.((((((..((((((.(((........))).))))))...((((((.((((........))))))))))............))))))....))))))..((((((.......))))))...........(((((((...........))))))).))))))))))..))))))))))))))........	-	AGTGTTTAACGCTTGTCTCTGG										D10-m0063			3		-92.9	7	-	7
58		pto-miR019b	AGUGUUUAACGCUUGUCUCUGG	22				scaffold_17:4744933:4745249:-	CCATCCTCTTCTAGAAGATAGGCTGTAAATGCTCTATGATTGCTGCACATAATGGCAACAATCCTAACAATCACCCCCTTTGCCATTCATGTGGGCAATTGTCCTCTTGCTTCTTCAGCACATGCTTGCATTCTGCAGCTCTTCCAAGCTTACCATTCCGAGAGCGTCTTTGGCCAAGTTTCTAGGTACTTGCCAAACCTTTCAATCACCAGAGTCATCCAAGCACCCCTTTGCTCACTCCAAAGGATCACTTCAACCAGATGGTTTGTCATATCTCATCTGAAGAGTGTTTAACGCTTGTCTCTGGAACAACATCC	........(((((((.(((((((..((((((((((..(((((((.(((((((((((((.....................)))))))).)))))))))))).......((((.....))))..((((((.((((((.((((......)))).........(((((.((..(((((.((((........))))))))))))))))......))))))....))))))..((((((.......))))))...........(((((((...........))))))).))))))))))..))))))))))))))........	-	AGTGTTTAACGCTTGTCTCTGG										D10-m0054			3		-89.3	7	-	7
59		pto-miR019c	AGUGUUUAACGCUUGUCUCUGG	22				scaffold_17:429792:430110:+	CCATCCTCTTCTAGAAGATAGGCTGTAAATGCTCTATGATTGCTGCACATAATGATGCTCTATGATTGCTGCACATAATGACAACAATCCTAACAATCACCCCCTTTGCCATTCATGTGGGCAATGCTTGCATTCTGCAGCTCTTCCAAGCTTACCATTCCGAGAGCGTCTTTGGCCAAGTTTCCAGGTACTTGCCAAACCTTTCAATCACCAGAGTCATCCAAGCACCCCTTTGCTCACTCCAAAGGATCACTTCAACCAGATGGTTTGTCATATCTCATCTGAAGAGTGTTTAACGCTTGTCTCTGGAACAACATCC	........(((((((.(((((((..((((((((((.((((((..((((.....).))).....(((((.((((.....)).)).)))))....))))))...((((((........((((((((((((((.((((((.((((......)))).........(((((.((..(((((.((((........))))))))))))))))......))))))....)))))).....))))))))..))))))...........(((((((...........))))))).))))))))))..))))))))))))))........	-	AGTGTTTAACGCTTGTCTCTGG										D10-m0044			3		-87.2	8	-	7
60		pto-miR019d	AGUGUUUAACGCUUGUCUCUGG	22				scaffold_15:4154051:4154367:-	CCATCTTCTTCTAGAAGATAGGCTGTAAATGCTCTATGATTGCTGCACATAATGGCAACAATCCTAACAATCACCCCCTTTGCCATTCATGTGGGCAATTGTCCTCTTGCTTCTTCAGCACATGCTTGCATTCTGCAGCTCTTCCAAGCTTACCATTCCGAGAGCGTCTTTGGCCAAGTTTCCAGGTACTTGCCAAACCTTTCAATCACCAGAGTCATCCAAGCACCCCTTTGCTAACTCCAAAGGATCACTTCAACCAGATGGTTTGTCATATCTCATCTGAAGAGTGTTTAACGCTTGTCTCTGGAACAACATCC	........(((((((.(((((((..((((((((((..(((((((.(((((((((((((.....................)))))))).)))))))))))).......((((.....))))..((((((.((((((.((((......)))).........(((((.((..(((((.((((........))))))))))))))))......))))))....))))))..((((((.......))))))...........(((((((...........))))))).))))))))))..))))))))))))))........	-	AGTGTTTAACGCTTGTCTCTGG										D10-m0038			3		-89.3	7	-	7
61		pto-miR019e	AGUGUUUAACGCUUGUCUCUGG	22				scaffold_14:102333:102649:+	TCATCCTCTTCTAGAAGATAGGCTGTAAATGCTCTATGATTGCTGCACATAATGGCAACAATCCTAACAATCACCCCCTTTGCCATTCATGTGGGCAATTGTCCTCTTGCTTCTTCAGCACATGCTTGCATTCTGCAGCTCTTCCAAGCTTACCATTCCGAGAGCGTCTTTGGCCAAGTTTCCAGGTACTTGCCAAACCTTTCAATCACCAGAGTCATCCAAGCACCCCTTTGCTCACTCCAAAGGATCACTTCAACCAGATGGTTTGTCATATCTCATCTGAAGAGTGTTTAACGCTTGTCTCTGGAACAACATCC	........(((((((.(((((((..((((((((((..(((((((.(((((((((((((.....................)))))))).)))))))))))).......((((.....))))..((((((.((((((.((((......)))).........(((((.((..(((((.((((........))))))))))))))))......))))))....))))))..((((((.......))))))...........(((((((...........))))))).))))))))))..))))))))))))))........	-	AGTGTTTAACGCTTGTCTCTGG										D10-m0025			3		-89.3	8	-	7
62		pto-miR019f	AGUGUUUAACGCUUGUCUCUGG	22				scaffold_13:15263260:15263576:+	CCATCCTCTTCTAGAAGATAGGCTGTAAATGCTCTATGATTGCTGCACATAATGGCAACAATCCTAACAATCACCCCCTTTGCCATTCATGTGGGCAATTGTCCTCTTGCTTCTTCAGCACATGCTTGCATTCTGCAGCTCTTCGAAGCTTACCATTCCGAGAGCGTCTTTGGCCAAGTTTTCAAGTACTTGCCAAACCTTTCAATCACCAGAGTCATCCAAGCACCCCTTTGCTCACTCCAAAGGATCACTTCAACCAGATGGTTTGTCATATCTCATCTGAAGAGTGTTTAACGCTTGTCTCTGGAACAACATCC	........(((((((.(((((((..((((((((((..(((((((.(((((((((((((.....................)))))))).)))))))))))).......((((.....))))..((((((.((((((..((((((.(((........))).))))))...((((((.((((........))))))))))............))))))....))))))..((((((.......))))))...........(((((((...........))))))).))))))))))..))))))))))))))........	-	AGTGTTTAACGCTTGTCTCTGG										D10-m0021			3		-92.9	8	-	7
63		pto-miR019g	AGUGUUUAACGCUUGUCUCUGG	22				scaffold_13:15027022:15027338:+	CCATCCTCTTCTAGAAGATAGGCTGTAAATGCTCTATGATTGCTGCACATAATGGCAACAATCCTAACAATCACCCCCTTTGCCATTCATGTGGGCAATTGTCCTCTTGCTTCTTCAGCACATGCTTGCATTCTGCAGCTCTTCCAAGCTTACCATTCCGAGAGCGTCTTTGGCCAAGTTTCTAGGTACTTGCCAAACCTTTCAATCACCAGAGTCATCCAAGCACCCCTTTGCTCACTCCAAAGGATCACTTCAACCAGATGGTTTGTCATATCTCATCTGAAGAGTGTTTAACGCTTGTCTCTGGAACAACATCC	........(((((((.(((((((..((((((((((..(((((((.(((((((((((((.....................)))))))).)))))))))))).......((((.....))))..((((((.((((((.((((......)))).........(((((.((..(((((.((((........))))))))))))))))......))))))....))))))..((((((.......))))))...........(((((((...........))))))).))))))))))..))))))))))))))........	-	AGTGTTTAACGCTTGTCTCTGG										D10-m0020			3		-89.3	8	-	7
64		pto-miR019h	AGUGUUUAACGCUUGUCUCUGG	22				scaffold_11:1307461:1307777:-	CCATCCTCTTCTAGAAGATAGGCTGTAAATGCTCTATGATTGCTGCACATAATGGCAACAATCCTAACAATCACCCCCTTTGCCATTCATGTGGGCAATTGTCCTCTTGCTTCTTCAGCACATGCTTGCATTCTGCAGCTCTTCCAAGCTTACCATTCCGAGAGCGTCTTTGGCCAAGTTTCCAGGTACTTGCCAAACCTTTCAATCACCAGAGTCATCCAAGCACCCCTTTGCTCACTCCAAAGGATCACTTCAACCAGATGGTTTGTCATATCTCATCTGAAGAGTGTTTAACGCTTGTCTCTGGAACAACATCC	........(((((((.(((((((..((((((((((..(((((((.(((((((((((((.....................)))))))).)))))))))))).......((((.....))))..((((((.((((((.((((......)))).........(((((.((..(((((.((((........))))))))))))))))......))))))....))))))..((((((.......))))))...........(((((((...........))))))).))))))))))..))))))))))))))........	-	AGTGTTTAACGCTTGTCTCTGG										D10-m0007			3		-89.3	7	-	7
65		pto-miR019i	AGUGUUUAACGCUUGUCUCUGGA	23				scaffold_18:10434602:10434920:-	GCCATCCTCTTCTAGAAGATAGGCTGTAAATGCTCTATGATTGCTGCACATAATGGCAACAATCCTAACAATCACCCCCTTTGCCATTCATGTGGGCAATTGTCCTCTTGCTTCTTCAGCACATGCTTGCATTCTGCAGCTCTTCGAAGCTTACCATTCCGAGAGCGTCTTTGGCCAAGTTTCCAAGTACTTGCCAAACCTTTCAATCACCAGAGTCATCCAAGCACCCCTTTGCTCACTCCAAAGGATCACTTCAACCAGATGGTTTGTCATATCTCATCTGAAGAGTGTTTAACGCTTGTCTCTGGAACAACATCCC	.........(((((((.(((((((..((((((((((..(((((((.(((((((((((((.....................)))))))).)))))))))))).......((((.....))))..((((((.((((((..((((((.(((........))).))))))...((((((.((((........))))))))))............))))))....))))))..((((((.......))))))...........(((((((...........))))))).))))))))))..)))))))))))))).........	-	AGTGTTTAACGCTTGTCTCTGGA																			D12-m0058			3		-92.9	14	-	13
66		pto-miR019j	AGUGUUUAACGCUUGUCUCUGGA	23				scaffold_17:4744932:4745250:-	GCCATCCTCTTCTAGAAGATAGGCTGTAAATGCTCTATGATTGCTGCACATAATGGCAACAATCCTAACAATCACCCCCTTTGCCATTCATGTGGGCAATTGTCCTCTTGCTTCTTCAGCACATGCTTGCATTCTGCAGCTCTTCCAAGCTTACCATTCCGAGAGCGTCTTTGGCCAAGTTTCTAGGTACTTGCCAAACCTTTCAATCACCAGAGTCATCCAAGCACCCCTTTGCTCACTCCAAAGGATCACTTCAACCAGATGGTTTGTCATATCTCATCTGAAGAGTGTTTAACGCTTGTCTCTGGAACAACATCCC	.........(((((((.(((((((..((((((((((..(((((((.(((((((((((((.....................)))))))).)))))))))))).......((((.....))))..((((((.((((((.((((......)))).........(((((.((..(((((.((((........))))))))))))))))......))))))....))))))..((((((.......))))))...........(((((((...........))))))).))))))))))..)))))))))))))).........	-	AGTGTTTAACGCTTGTCTCTGGA																			D12-m0051			3		-89.3	14	-	13
67		pto-miR019k	AGUGUUUAACGCUUGUCUCUGGA	23				scaffold_11:1307460:1307778:-	GCCATCCTCTTCTAGAAGATAGGCTGTAAATGCTCTATGATTGCTGCACATAATGGCAACAATCCTAACAATCACCCCCTTTGCCATTCATGTGGGCAATTGTCCTCTTGCTTCTTCAGCACATGCTTGCATTCTGCAGCTCTTCCAAGCTTACCATTCCGAGAGCGTCTTTGGCCAAGTTTCCAGGTACTTGCCAAACCTTTCAATCACCAGAGTCATCCAAGCACCCCTTTGCTCACTCCAAAGGATCACTTCAACCAGATGGTTTGTCATATCTCATCTGAAGAGTGTTTAACGCTTGTCTCTGGAACAACATCCC	.........(((((((.(((((((..((((((((((..(((((((.(((((((((((((.....................)))))))).)))))))))))).......((((.....))))..((((((.((((((.((((......)))).........(((((.((..(((((.((((........))))))))))))))))......))))))....))))))..((((((.......))))))...........(((((((...........))))))).))))))))))..)))))))))))))).........	-	AGTGTTTAACGCTTGTCTCTGGA																			D12-m0009			3		-89.3	14	-	13
68	pto-miR020	pto-miR020a	AUAUAAACCGAACCGAACCGA	21		Y		scaffold_1586:1838:1950:+	AGAACTAGGGGTGTTCACGGTCCGGTTCGGTCTGGTTTTAACCCAAAAATTCAACCAAACCAAAAAATAATAGTCCTGGTTAATATAAACCGAACCGAACCGAGAACCGGTTC	.(((((....(.((((.((((.(((((((((.((...((((((..................................))))))..)).))))))))).)))).))))))))))	-	ATATAAACCGAACCGAACCGA										D10-m0036			3		-33.18	12	-	12
69		pto-miR020b	AUAUAAACCGAACCGAACCGA	21	Y		Y	scaffold_1586:1910:2005:+	GTCCTGGTTAATATAAACCGAACCGAACCGAGAACCGGTTCAAACCGAACCGGTTTTGTTCGGTTCAGGTCGGTTTTTAGCATCCAAAACCAGAAA	...((((((..((.(((((((.(((((((((((((((((((.....))))))))))...))))))).))))))))).))........))))))...	ATATAAACCGAACCGAACCGA	-	D07-m0034	Y		5		-42.6	17	17	-										D12-m0030	Y		5		-42.6	14	13	-	D16-m0033	Y		5		-42.6	15	14	-	D18-m0039
70	pto-miR021	pto-miR021a	UGUUUAGGAGUGUGGUUGCGGUU	23				scaffold_2:19611800:19611878:+	TTTGAAAAGTAATTGCTACTACAATGTCAAACAGGCACTTAAAGGGTGTTTAGGAGTGTGGTTGCGGTTACTTTTTAAA	.(((((((((((((((.((((((...((....(((((((.....)))))))..)).)))))).))))))))))))))).	-	TGTTTAGGAGTGTGGTTGCGGTT																																					D18-m0090
71		pto-miR021b	UGUUUGGAAGUGUGGUAACGGUU	23				scaffold_7:14878618:14878872:+	TGCAAGGAATTATTGGTGCCGACTCTTCCAAAAACAATGTTTGTTTTTTCTTTCTTTGACACTGACTGGCAGTTTTATTATCATTGAAATCAACTTACATGTAATGCGATCTGCACCTGCAATTACACATATAATTGAAAGTTGGACTTGGTTTTTTTTTTTTTTGGGAGTGCAAAAGAGAGAACCAATGAAAAAAGAAAAAGGTAGAAAAGAGTGGCTATGTGTTTGGAAGTGTGGTAACGGTTGTTTTTCAAA	....((((((.((((.((((.((.((((((((.(((..(((..((((((((.(((((....(..(((..(((((.(((.....(((....)))......(((((((((.........))).)))))).))).)))))..)))..)..(((((((((((((((...........)))))))))))))))...........))))).))))))))..)))..))).)))))))).)))))).)))).))))))....	-	TGTTTGGAAGTGTGGTAACGGTT																																					D18-m0147
72		pto-miR021c	UGUUUGGAAGUGUGGUUACGGUU	23				scaffold_1:42763813:42764026:+	ATTATTTGATAACTTTACTAGACTCTCCAAAAATGTCAAATGGATGAAGCATAGTTATTGTTTGCCGAAGATCGCCGTGGTGGATTGGCAATCTCTCATTGATTGAACGGCTTCGGTTGCCACCTACTGCTTTGTTGAATTTCTTGTTCTTAGGGCAGCATATGGTCGTGGCTTTTAGAGATGTTTGGAAGTGTGGTTACGGTTGTTTTTTAAA	.(((...(((((((..((((.(((.((((((.((.((........(((((.((((((.((.(((((((...((((....)))).))))))).....)).))))))....))))).((..(.(((..((((((((..((((.....)))).)))))))).....))).)..)).....)).)).))))))))).))))...)))))))...))).	-	TGTTTGGAAGTGTGGTTACGGTT																																					D18-m0078
73	pto-miR022	pto-miR022a	AAAUACUGGACAUUUAUUAG	20	Y	Y		scaffold_12:8806376:8806629:-	ATCATCTCTTAAATACTGGACATTTATTAGAGTCGTAGAGACTGGTACATATTATGTTCTTTTCTTTATGAAAGGAAGCAATTGTTCTCATAAGGTGAGGTATAAGGGATACCTAAAATTAATACATAGGTGCTTGTCATAAGACATGTACACTGAACTGACCCATATGAAAATTCCATTTGTAGAGATCACCTATGTCTATGAAAAGACTCACGTCACGGTTTTGTAAGTGATCCTTAGATTTAAGATCACTA	......((((((((...((((((((((.(((.(((((((.(..(((((((...)))).....((((((..((.(((.......(((.(((((.(((.((.....(((....)))............(((((((.((((....)))).)))).)))..)).)))..))))).)))))).))..))))))..)))..).)))))))...(((....)))....))).))))))).)))....))))))))......	AAATACTGGACATTTATTAG	-																												D16-m0011	Y		5		-62.01	14	13	-
74		pto-miR022b	AAAUAUUGGACAUUCAUUAG	20				scaffold_4:7489038:7489231:+	AATATTAGATCAATGAATCTAATATTTGATTTATGAATCTAGAGTTAAGATAAAGTTCATGAAACAAAAGTGATTTGCAAAGAAAATTATAAAGTTGTTATAATTATGAGATTCATATTGCATCAAAACATTGTTCCTAAAATATTCTCGGTCAATGCTCTCTTAAATATTGGACATTCATTAGAGCCGTAGAA	.........((((((((((((((((((((..(((((((((..(((((.((......))....(((((..(((((((.......)))))))....))))).)))))...)))))))))...........(((((..((............)).))))).....))))))))))))..)))))).)).........	-	AAATATTGGACATTCATTAG
75	pto-miR023	pto-miR023a	AUGGAAAGGCUCACGUGAUGGUU	23				scaffold_3:5966875:5967005:+	TAAGGGATACATAAAACTAATATGTAGGTGTTTATCATAAAACATGTATATTGAACTGACCCACATGAAAATTTCATATAGAGATATCATTTATGTCTATGGAAAGGCTCACGTGATGGTTGTATAAGTGA	......((((...........(((((.((((((......)))))).)))))......(((((((.(((...((((.((((((.(((.....))).))))))))))...))).)))..))))))))......	-	ATGGAAAGGCTCACGTGATGGTT																																					D18-m0098
76		pto-miR023b	AUGGAAAGGCUCAUGUGACGGUU	23				scaffold_8:18326118:18326201:+	ACACTGAACCTACCCACATGAGAATTCCATATGGAGAGATCACCTATGTCTATGGAAAGGCTCATGTGACGGTTACATAAGTGA	.((((......(((((((((((..(((((((.((..((.....))...)))))))))...))))))))..)))......)))).	-	ATGGAAAGGCTCATGTGACGGTT
77	pto-miR024	pto-miR024a	CAAAUUUAAUGGACCAUGACA	21	Y	Y		scaffold_1602:86:187:+	ATCATCCGGTCAAATTTAATGGACCATGACAGGATATCATTCTGTTTTTGGCTGGATTTCTATGAAATTCTGTCATGGTCCAGTAAAATTTGACTGGGTGCT	..(((((((((((((((..((((((((((((((((.((((...((((......))))....)))).))))))))))))))))...)))))))))))))))..	CAAATTTAATGGACCATGACA	-	D07-m0036	Y		5		-52.2	7	7	-										D12-m0032	Y		5		-52.2	6	6	-
78		pto-miR024b	CAAAUUUAAUGGACCAUGACA	21	Y			scaffold_1:5070642:5070753:+	ATCATCCGGTCAAATTTAATGGACCATGACAGGATATCATTCTGTTTTTGGCTGGATTTCTATGGATTTCTATGAAATTCTGTCATGGTCCAGTAAAATTTGACTGGGTGCT	..(((((((((((((((..((((((((((((((((.((((...(((..(((........)))..)))....)))).))))))))))))))))...)))))))))))))))..	CAAATTTAATGGACCATGACA	-	D07-m0062	Y		5		-53.6	7	7	-										D12-m0070	Y		5		-53.6	6	6	-
79	pto-miR025	pto-miR025a	CACUUAAGUGGACAGUGGAGA	21	Y	Y		scaffold_1:10895436:10895497:+	CTCCACTGTTCACTTAAGTGGACAGTGGAGAGTTCCTCCACTGTTCACGTGAACAGTGGAGA	(((((((((((((....(((((((((((((.....)))))))))))))))))))))))))).	CACTTAAGTGGACAGTGGAGA	-																			D12-m0071	Y		5		-45.1	14	14	-	D16-m0059	Y		5		-45.1	8	8	-	D18-m0074
80		pto-miR025b	CACUUAAGUGGACAGUGGAGA	21	Y			scaffold_4:7540890:7540951:-	CTCCACTGTTCACTTAAGTGGACAGTGGAGAGTTCCTCCACTGTTCACGTGAACAGTGGAGA	(((((((((((((....(((((((((((((.....)))))))))))))))))))))))))).	CACTTAAGTGGACAGTGGAGA	-	D07-m0096	Y		5		-45.1	7	7	-										D12-m0102	Y		5		-45.1	14	14	-	D16-m0099	Y		5		-45.1	8	8	-	D18-m0115
81		pto-miR025c	CACUUAAGUGGACAGUGGAGA	21	Y		Y	scaffold_4:3353499:3353594:+	TGTGGAGAATGAACTCTCCACTGTCCACTTAAGTGAACAGTGAATTAAATTCACTCTCCACTGTTCACTTAAGTGGACAGTGGAGAGTTACTCCAT	.((((((....(((((((((((((((((((((((((((((((................))))))))))))))))))))))))))))))).))))))	-	CACTTAAGTGGACAGTGGAGA	D07-m0090	Y	Y	3		-64.29	8	1	7										D12-m0095	Y		3		-64.29	15	-	14	D16-m0090	Y		3		-64.29	8	-	8	D18-m0107
82	pto-miR026	pto-miR026a	CGAAUGGAUGACCGGGAUGAA	21	Y	Y		scaffold_13:7967750:7967854:+	TTGATTAGCTTCGGCTAATGTCATCCGATTGGATGATCGGGATAAATTATTGATTAGCTCCAGCTAATGGCATCCGAATGGATGACCGGGATGAACAAATGATTA	.((((((..((((.((...((((((((.(((((((.....((((...)))).((((((....))))))..))))))).))))))))..)).))))....))))))	-	CGAATGGATGACCGGGATGAA																			D12-m0016	Y		3		-30.6	13	-	13										D18-m0018
83		pto-miR026b	CGAAUGGAUGACCGGGAUGAA	21	Y			scaffold_238:8574:8739:-	TAATGGCATCCGAATGGATGACCGGGATGAACGAATGATTAGCTTCGGCCAATGGCATCCGAATGGATGACTTCGCTTCGGCCAATGGCATCCGAATGGATGACCGGGACCAATGAATGATTAGCTTCGGCTAATGGCATCCGAATGGATGATTCGGATGCCTGGG	...(((((((((..((((((.((.((.((((((((..(((.((....)).)))..(((((....)))))..)))).)))).))...))))))))..)))))).)))...((........((((((....))))))(((((((((((.....))))))))))).)).	CGAATGGATGACCGGGATGAA	-																			D12-m0083	Y		5		-63.2	13	13	-										D18-m0087
84		pto-miR026c	CGAAUGGAUGACCGGGAUGAAG	22	Y			scaffold_14:16194901:16195055:+	TTGATTAGCTTCGGCCAATGGCATCCGAATGGATGATCGGGACGAACAAATGATTAGTTTCGGCCAATGGCATCCGAATGGATGACCGGGACCAATGAATGATTAGCTTCGGCTAATGGCATCCGAATGGATGACCGGGATGAAGGAATGATTAG	.((((((.(((((.((...((((((((..((((((....((.((((....((((((.((..((((...(((((((....))))).)).)).))...)).))))))..)))).)).....))))))..)))))).)).)).)))))...)))))).	-	CGAATGGATGACCGGGATGAAG	D07-m0027	Y		3		-49.6	11	-	11	D10-m0031	Y		3		-49.6	16	-	16	D12-m0024	Y		3		-49.6	29	-	28	D16-m0027	Y		3		-49.6	22	-	21	D18-m0030
85	pto-miR027	pto-miR027a	CGGGUCGUGACAAACUUGGUAU	22	Y	Y		scaffold_1:43280039:43280267:-	ATCCGGGATTCGGGTCGTGACAAACTTGGTATCAGAGCTTTAGGTTAAAAAACAATAATATAATTAAATTCGTAATAAGTGGAGCATTAGGATCCGTGTTGTCTTGTTTGTTGTCTTTGAAATTCTGAATTCTCATTAAGCATGTCTTCTTCCTTGTGATAGATATGCTTTTCTATAATTCTGTGGTAATTATCATGCTATTGTTCTAGCATGACTTGAGTGCTCTCAT	....(((((((((((((((...(((.((((((..(((.((((((...(((.(((((((................(((((.(.(((((........))))).))))))))))))).))).....))))))..)))...((((((((((((........)).))))))))))..(((((....)))))........))))))..)))....)))))))))))).)))....	CGGGTCGTGACAAACTTGGTAT	-	D07-m0073	Y		5		-50.39	11	11	-	D10-m0076	Y		5		-50.39	8	8	-	D12-m0080	Y		5		-50.39	16	16	-	D16-m0069	Y		5		-50.39	13	13	-	D18-m0084
86		pto-miR027b	CGGGUCGUGACAAACUUGGUAU	22	Y			scaffold_1:46106394:46106623:-	ATCCGGGATTCGGGTCGTGACAAACTTGGTATCAGAGCTTTAGGTTAAAGAAACAATAATATAATTAATTTCATAATAAGTGGAGCATTAGGATCCGTGTTGTCTTGTTTGTTGTCTTTGAAATTCTGAATTCTCATTAAGCATGTCTTCTTCCTTGTGATAGATATGCTTTCCTATAATTCTGTGGTAATTATCATGCTATTGTTCTAGCATGACTTGAGTGCTCTCAT	....(((((((((((((((...(((.((((((..(((.((((((((((((((((((............((((((.....))))))...((((((.......)))))).))))).)))))))...))))))..)))...((((((((((((........)).))))))))))..(((((....)))))........))))))..)))....)))))))))))).)))....	CGGGTCGTGACAAACTTGGTAT	-	D07-m0074	Y		5		-53.8	11	11	-	D10-m0077	Y		5		-53.8	8	8	-	D12-m0081	Y		5		-53.8	16	16	-	D16-m0070	Y		5		-53.8	13	13	-	D18-m0085
87		pto-miR027c	CGGGUCGUGACAAACUUGGUAU	22	Y			scaffold_31:237674:237904:-	ATCCGGGATTCGGGTCGTGACAAACTTGGTATCAGAGCTTTAGGTTAAAAAAAACAATAATATAATTAAATTCGTAATAAGTGGAGCATTAGGATCCGTGTTGTCTTGTTTGTTGTCTTTGAAATTCTGAATTCTCATTAAGCATGTCTTCTTCCTTGTGATAGATATGCTTTCCTATAATTCTGTGGTAATTATCATGCTATTGTTCTAGCATGACTTGAGTGCTCTCAC	....(((((((((((((((...(((.((((((..(((.((((((.....(((.(((((((................(((((.(.(((((........))))).))))))))))))).))).....))))))..)))...((((((((((((........)).))))))))))..(((((....)))))........))))))..)))....)))))))))))).)))....	CGGGTCGTGACAAACTTGGTAT	-	D07-m0079	Y		5		-51.39	11	11	-	D10-m0087	Y		5		-51.39	8	8	-	D12-m0089	Y		5		-51.39	16	16	-	D16-m0079	Y		5		-51.39	13	13	-	D18-m0096
88		pto-miR027d	CGGGUCGUGACAAACUUGGUAU	22	Y			scaffold_4:22703272:22703502:-	ATCCGGGATTCGGGTCGTGACAAACTTGGTATCAGAGCTTTAGGTTAAAGAAACAATAATATAATTAAGTTTCGTAATAAGTGGAGCATTAGGATCCGTGTTGTCTTGTTTGTTGTCTTTGAAATTCTGAATTCTCATTAAGCATGTCTTCTTCCTTGTGATAGATATGCTTTCCTATAATTCTGTGGTAATTATCATGCTATTGTTCTAGCATGACTTGAGTGCTCTCAT	....(((((((((((((((...(((.((((((..(((.(((((((((((((((((((((.(((((...(..((.((((.........)))).))..)..))))).))).))))).)))))))...))))))..)))...((((((((((((........)).))))))))))..(((((....)))))........))))))..)))....)))))))))))).)))....	CGGGTCGTGACAAACTTGGTAT	-	D07-m0098	Y		5		-56.4	11	11	-	D10-m0101	Y		5		-56.4	8	8	-	D12-m0106	Y		5		-56.4	16	16	-	D16-m0102	Y		5		-56.4	13	13	-	D18-m0118
89		pto-miR027e	CGGGUCGUGACAAACUUGGUAU	22	Y			scaffold_6:21608253:21608482:-	ATCCGGGATTCGGGTCGTGACAAACTTGGTATCAGAGCTTTAGGTTAAAAAAACAATAATATAATTAAATTCGTAATAAGTGGAGCATTAGGATCCGTGTTGTCTTGTTTGTTGTCTTTGAAATTCTGAATTCTCATTAAGCATGTCTTCTTCCTTGTGATAGATATGCTTTCCTATAATTCTGTGGTAATTATCATGCTATTGTTCTAGCATGACTTGAGTGCTCTCAC	....(((((((((((((((...(((.((((((..(((.((((((....(((.(((((((................(((((.(.(((((........))))).))))))))))))).))).....))))))..)))...((((((((((((........)).))))))))))..(((((....)))))........))))))..)))....)))))))))))).)))....	CGGGTCGTGACAAACTTGGTAT	-	D07-m0116	Y		5		-50.99	11	11	-	D10-m0118	Y		5		-50.99	8	8	-	D12-m0124	Y		5		-50.99	16	16	-	D16-m0121	Y		5		-50.99	13	13	-	D18-m0138
90		pto-miR027f	CGGGUCGUGACAAACUUGGUAU	22	Y			scaffold_90:41360:41615:+	ATCCGGGTTTCGGGTCGTGACAAACTTGGTATCAGAGCTTTAGGTTAAAGAAACAATAATATAAGTAAATTTCATAATAAGTGGAGCATTAGGATCCGTATCGTCTTGTTTGTTATTTTTGAAATTTTGAATTCTCATCAAGCATGTCTTCTTCCTTGTGATAGATATGCTTTCCTATAATTCTGTGATAATTATCATGCTATTGTTCTAGCATGACTTGAGTGCTCTCACTTTTATTTTAGGAAATGCCGAGGAA	.((..(((((((((..(((((((((.((((((....((((...((((.........))))..))))...((((((.....))))))...........))))))....))))))))).)))))))))..)).(((((....(((((((((((........)).)))))))))((((((.(((...((((..(((.((((((((......))))))))....)))....))))....))).)))))).....))))).	CGGGTCGTGACAAACTTGGTAT	-	D07-m0127	Y		5		-59.7	11	11	-	D10-m0132	Y		5		-59.7	8	8	-	D12-m0139	Y		5		-59.7	16	16	-	D16-m0136	Y		5		-59.7	13	13	-	D18-m0159
91	pto-miR028	pto-miR028a	CUGCUCUGAUACCAACUGACGU	22				scaffold_13:11075525:11075596:-	CGCTTTCGTTGCGTGGGTTTGCCATCTGACAGGATTAAGCCTGCTCTGATACCAACTGACGTAGCGGAAGCT	.(((((((((((((.((((.(..(((.((((((......)))).)).)))..))))).))))))))))))).	-	CTGCTCTGATACCAACTGACGT										D10-m0023			3		-33.6	10	-	9
92		pto-miR028b	CUGCUCUGAUACCAACUGACGU	22				scaffold_12:1511546:1511617:-	CGCTTTCGTTGCGTGGGTTTGCCATCTGACAGGATTAGGCCTGCTCTGATACCAACTGACGTAGCGGAAGCT	.(((((((((((((.((((.(..(((.((((((......)))).)).)))..))))).))))))))))))).	-	CTGCTCTGATACCAACTGACGT										D10-m0012			3		-33.6	10	-	9
93	pto-miR029	pto-miR029a	CGCAAGCUGGCCCGGACACCCC	22				scaffold_3:18605382:18605669:+	GTTCCAACCCCGGGTTCCGGGTTAGCCTGCCGGCCGGACCGGATTTCAAAATTATAGTTCAAATACCCCTACTCATGAACGCAAGAAAGCAAGAAAATGACACTTGAGGATCGAGCTCAGTGGTCAACTGTGTGACTTGTTCCGCCCCCGTCCCGAGTTCGATCCTCTATGTGCACGCCTGTCACCCCCGCGGTGCCTTACCTGCTCATTGGGCTTGCAGGATGCTCAGTGGGCCGTGGGGAATAGTCGTGGTGCCCGCAAGCTGGCCCGGACACCCCACGATAATTA	...........(((((((((((((((.(((.(((..(((.((.((((.........(((((..............)))))((......))..)))).((.(((..(((((((((((((.(.((.(....(((..(....)..)))....).))))))))))))))))...)))))..)).)))....(((((((.((((((..(((((((((((.........))))))))))).))))))....))))))).))).))).))))))))))).))))...........	-	CGCAAGCTGGCCCGGACACCCC																												D16-m0085			3		-111.54	10	-	10
94		pto-miR029b	CAAGCUGGCCCGGACACCCCA	21				scaffold_3:18605381:18605670:+	GGTTCCAACCCCGGGTTCCGGGTTAGCCTGCCGGCCGGACCGGATTTCAAAATTATAGTTCAAATACCCCTACTCATGAACGCAAGAAAGCAAGAAAATGACACTTGAGGATCGAGCTCAGTGGTCAACTGTGTGACTTGTTCCGCCCCCGTCCCGAGTTCGATCCTCTATGTGCACGCCTGTCACCCCCGCGGTGCCTTACCTGCTCATTGGGCTTGCAGGATGCTCAGTGGGCCGTGGGGAATAGTCGTGGTGCCCGCAAGCTGGCCCGGACACCCCACGATAATTAA	(((....)))..(((((((((((((((.(((.(((..(((.((.((((.........(((((..............)))))((......))..)))).((.(((..(((((((((((((.(.((.(....(((..(....)..)))....).))))))))))))))))...)))))..)).)))....(((((((.((((((..(((((((((((.........))))))))))).))))))....))))))).))).))).))))))))))).))))............	-	CAAGCTGGCCCGGACACCCCA
95	pto-miR030	pto-miR030a	GACCGUUUGGUCAUCAAGGCU	21		Y		scaffold_6:12143227:12143438:+	TAATACTTCTCAACTCAATGACTTAAACGGTTAGGTGAAATTTCAAGATATTATTTATATTATTCTATAGCATACATCCTCAAGTGAAAATCTTTTGAGTTTAAAACTTGTACAGACCCACATTACCTTGTACTTAATTTTTTTTTATCAAATAAATGAAGATGATAAGATTCGAATTCGTGACCGTTTGGTCATCAAGGCTCTGATACAAT	.............((..((((((.(((((((((.(...(((((.((..((((((((.(((((((..((((........((((((.(.....).))))))..........((((((............))))))...........))))..))).)))).))))))))...)).)))))).)))))))))))))))..)).............	-	GACCGTTTGGTCATCAAGGCT	D07-m0107			3		-34.3	10	-	9
96		pto-miR030b	GACCGUUUGGUCAUCAAGGCU	21	Y			scaffold_6:2906102:2906369:-	TCAAACTCATGACCGTTTGGTCATCAAGGCTATGATACCATGTCAAAGAATCATCTCAACCCAATAATTTAAATTGTTAGGTGAGGTCTCAATAAATAATATATATTATTCTCTAACAAGTAGCTATTCACTAAATTATGTTATTTTTTAAAATATTTTATGAATTATATTATTTTTTAAAAATAATAATGTAATAAATTCCAAAAAAAAACTCGTGAAAATGAAGGTCTGTTAATTTTGATGGGCAAACTTTTGTTTTGAGTGTTGT	.((((((((.(((.(((((.(((((((((.((....(((...(((..((...((((((.((.((((((....)))))).)))))))).)).......................(((.(((((((...............))))))).))).....(((((((((((((((((((..........))))))))))).................)))))))).))).)))....)).))))))))).)))))....))).))))).))).	GACCGTTTGGTCATCAAGGCT	-	D07-m0110	Y		5		-48.28	8	8	-
97	pto-miR031	pto-miR031a	GAUUCUGGAUCGGCAGCGACG	21				scaffold_8:14460088:14460191:-	TGGCCGGGACAAAGAATGATTAGCTTTGATTTCGCTGCCGATTGTGGATCGGCAGCGACGCAGTTCCGCTGCCGATTCTGGATCGGCAGCGACGCAGTTCCGCT	.(((.(((((.......(((((....)))))((((((((((((..((((((((((((.........))))))))))))..))))))))))))....))))))))	-	GATTCTGGATCGGCAGCGACG																																					D18-m0156
98		pto-miR031b	GAUUCUGGAUCGGCAGCGACG	21				scaffold_50:113650:113734:-	AAAGGGATGATTTCGCTGCCGATTGTGGATCGGCAGCGACGCAGTTCCGCTGCCGATTCTGGATCGGCAGCGACGCAGTTCCGCT	...(((((....((((((((((((..((((((((((((.........))))))))))))..))))))))))))....)))))...	-	GATTCTGGATCGGCAGCGACG																																					D18-m0119
99		pto-miR031c	GAUUCUGGAUCGGCAGCGACG	21				scaffold_19:7645659:7645724:-	TTCCGCTGCCGATTCTGGATCGGCAGCGACGCAGTATTCGCTGCCGATTCTGGATCGGCAGCGATG	...((((((((((((.(((((((((((((........))))))))))))).))))))))))))...	GATTCTGGATCGGCAGCGACG	-																																					D18-m0071
100		pto-miR031d	CGAUUCUGGAUCGGCAGCGACG	22				scaffold_10:4671210:4671294:+	AAAGGGATGATTTCGCTGCCGATTGTGGATCGGCAGCGACGCAGTTCCGCTGCCGATTCTGGATCGGCAGCGACGCAGTTCCGCT	...(((((....((((((((((((..((((((((((((.........))))))))))))..))))))))))))....)))))...	-	CGATTCTGGATCGGCAGCGACG																																					D18-m0001
101	pto-miR032	pto-miR032a	AAACUGUAGUUAAAAUUGAGGUU	23		Y		scaffold_763:6171:6324:-	TATTTGGTTAAAACTGTAGTTAAAATTGAGGTTGAACAAAAAGTAGTTTAATATGTTTGGTTAAAAGAATGCTTTTTAAATTGAGGTTATATATATATATATATATATATATTTTGATGGTTTTTAATTTAAATATTGTAAATTTAACTAATAT	...(((((((((((.(((....(((((((((......((((((((.((((((.......))))))....))))))))..((..((((.(((((((((....)))))))))))))..))...)))))))))...))).))...)))))))))...	AAACTGTAGTTAAAATTGAGGTT	-	D07-m0117			5		-26.1	14	13	-
102		pto-miR032b	AAACUGUGGUUAAAAUUAAGGUU	23	Y		Y	scaffold_18:7350653:7350936:-	TGTTTAATTAAAACTGTGGTTAAAATTAAGGTTAAATAAAAAATAGTTTAATGTGTTTGGTTAAACATGCTTTTCAAATTGAAGTTATAAAATAATTAAAAAAGATATATATTAATATTGATGGTTTTTAATTTAAATATTGTAGATTTAACTACCATTATTACATCATTAAATAAATAATATTTTATATCAAATATTTTTTATTATTTCATTAACTTATCTACAATTTCATCACGTATGAAATTCATCTGATAAAGACTATAGTTTCCATGGTTTTTTGAGCG	.((((((..((((((((((...((((((.((((.(((((((((((((((((((((((((((((.....(((((.......))))).......)))))))...................(((((((....((((((.......)))))).....)))))))..))).))))))))..((((....))))......)))))))))))...........(((((...((((((((.....)))))))).....))))).)))).)))))))))))))))))))))).	AAACTGTGGTTAAAATTAAGGTT	-																												D16-m0053	Y	Y	5		-48.3	11	9	1
103		pto-miR032c	UGGGCGCGUUGGGGCUGCUUAU	22				scaffold_10:4798123:4798253:-	TCCAAGCCGCTGGGCGCGTTGGGGCTGCTTATCCGCGGCGTGGGCGTGGCATTCATTTGTCGTGCTTGTGCCAAGGTGCTGGCAGCTGCTGCGCGCCCGTTTGCTTGCCATGACGTCACGGCGGCGGTGGC	.....(((((.((((((((.(.(((((((...((..((((..(((((((((......)))))))))..))))..))....))))))).).))))))))....(((.(((.((....)).)))))).)))))	TGGGCGCGTTGGGGCTGCTTAT	-										D10-m0002			5		-74	66	64	-
104		pto-miR032d	UGGGCGCGUUGGGGCUGCUUAU	22	Y			scaffold_9:242557:242687:-	TCCAAGCCGCTGGGCGCGTTGGGGCTGCTTATCCGCGGCGTGGGCGTGGCATTCATTTGCCGTGCTCGTGCCAAGGTGCTGGCAGCTGCGAAGCGCCCGTCTGCTTGCCGCGACGTCACGGCGGCGGTGGC	.....(((((.((((((.(((.(((((((...((..(((((((((((((((......)))))))))))))))..))....))))))).))).))))))....(((.((((.(....).))))))).)))))	TGGGCGCGTTGGGGCTGCTTA	-										D10-m0133	Y		5		-75.4	66	64	-																			D18-m0162
105	pto-miR033	pto-miR033a	GGGAAUGAAGCCUGGUCCGAA	21				scaffold_5:4841691:4841794:+	ATTGGTTGAGGGGAATGAAGCCTGGTCCGAAGCCTTAACAGTTGTTTCTTGAGAGAAAACTCTTTGCTTAAGCTTCGAGCCAGCCAACATTCCCCTCAACTCAC	...((((((((((((((..(.((((..((((((.(((((((...(((((....))))).....))).))))))))))..)))).)..))))))))))))))...	GGGAATGAAGCCTGGTCCGAA	-																																					D18-m0122
106		pto-miR033b	GGGAAUGAAGCCUGGUCCGAA	21				scaffold_7:3117083:3117187:+	TATGTTTGAGGGGAATGAAGCCTGGTCCGAAGCCTTAACAGTTGTTTCATGTTAGGAAACTCTTTGCTTAAGCTTCGAGCCAGCCAACATTCCCCTCAACACACC	..(((((((((((((((..(.((((..((((((.(((((((..(((((.......)))))...))).))))))))))..)))).)..)))))))))))).)))..	GGGAATGAAGCCTGGTCCGAA	-																																					D18-m0143
107	pto-miR034	pto-miR034a	GUGCUUAUCGACGGUCUUGUGC	22	Y	Y		scaffold_5:432057:432336:-	TTAGGTGCATGTGCTTATCGACGGTCTTGTGCTGGCTAGTTGTCTTCCACCAGCACACAACATATTCGTAAGCTACATTAACAAATCCACAGTTTTATTTTAGTTTCTCCTGTCTTTGTGAGGAAAAGCTTTCAATGCTGTGGTGTACACCATAAATCATATATCAATGTTTGATTATGTTTTGTGAAATGCATTGATTTGGTTGCATTATCTTTAATGCTGATCAACTAAGGATGTAATTCAAGTTGAACTGGAAGCATGTGTGGAAAAAACCACCTGC	.((((((.(((((((((.(((..((..((((((((..((....))....))))))))..))....)))))))).)))).......((((((............(((((((.......).))))))..(((((((....((((((....))))))(((((...((((((((....((((.....))))...)))))))).)))))((((((....))))))...((((((...((......)).))))))..)))))))...))))))......)))))).	GTGCTTATCGACGGTCTTGTG	-	D07-m0103	Y		5		-79.3	26	26	-	D10-m0108	Y		5		-79.3	18	17	-	D12-m0116	Y		5		-79.3	11	11	-	D16-m0110	Y		5		-79.3	10	10	-	D18-m0127
108		pto-miR034b	GUGCUUAUCGACGGUCUUGUGC	22	Y			scaffold_5:436860:437139:-	TTAGGTGCATGTGCTTATCGACGGTCTTGTGCTGGCTAGTTGTCTTCCACCAGCACACAACATATTCGTAAGCTACATTAACAAATCCACAGTTTTATTTTAGTTTCTCCTGTCTTTGTGAGGAAAAGCTTTCAATGCTGTGGTGTACACCATAAATCATATATCAATGTTTGATTATGTTTTGTGAAATGCATTGATTTGGTTGCATTATCTTTAATGCTGATCAACTAAGGATGTAATTCAAGTTGAACTGGAAGCATGTGTGGAAAAAACCACCTGC	.((((((.(((((((((.(((..((..((((((((..((....))....))))))))..))....)))))))).)))).......((((((............(((((((.......).))))))..(((((((....((((((....))))))(((((...((((((((....((((.....))))...)))))))).)))))((((((....))))))...((((((...((......)).))))))..)))))))...))))))......)))))).	GTGCTTATCGACGGTCTTGTG	-	D07-m0104	Y		5		-79.3	26	26	-	D10-m0109	Y		5		-79.3	18	17	-	D12-m0117	Y		5		-79.3	11	11	-	D16-m0111	Y		5		-79.3	10	10	-	D18-m0128
109		pto-miR034c	GUGCUUAUCGACGGUCUUGUGC	22	Y			scaffold_13:338386:338473:+	GGTTGTTTATGTGCTTATCGACGGTCTTGTGCTGGCTCGTTGAATTCCACCAGCACATAACATATTCGTAAGCTACATTAATGAACCC	(((((((.(((((((((.(((..((..((((((((..............))))))))..))....)))))))).)))).))).)))).	GTGCTTATCGACGGTCTTGTG	-																												D16-m0013	Y		5		-29.44	10	10	-
110		pto-miR034d	GUGCUUAUCGACGGUCUUGUGC	22	Y			scaffold_13:338830:338917:+	GGTTGTTTATGTGCTTATCGACGGTCTTGTGCTGGCTCGTTGAATTCCACCAGCACATAACATATTCGTAAGCTACATTAATGAACCC	(((((((.(((((((((.(((..((..((((((((..............))))))))..))....)))))))).)))).))).)))).	GTGCTTATCGACGGTCTTGTG	-																												D16-m0014	Y		5		-29.44	10	10	-
111		pto-miR034e	GUGCUUAUCGACGGUCUUGUGC	22	Y			scaffold_13:339277:339364:+	GGTTGTTTATGTGCTTATCGACGGTCTTGTGCTGGTTAGTTGAATTCCACCAGCACATAACATATTCGTAAGCTACATTAATGAACCC	(((((((.(((((((((.(((..((..(((((((((............)))))))))..))....)))))))).)))).))).)))).	GTGCTTATCGACGGTCTTGTG	-																												D16-m0015	Y		5		-30.8	10	10	-
112	pto-miR035	pto-miR035a	GUUUGGGAUUGUGGUAGCGGUA	22				scaffold_15:6316761:6316975:+	TAAAGAGACGGTTTGGGATTGTGGTAGCGGTAGCGGTTTAAAGTACTTTTCGTTTAGAAATGCATCAAAATAAATTTTTTTATTTTTTTTAAATTATTTTTAACATCAGTATATCAAAAAGATTTTAAAATATAAAAAAAATTATTTTAAATAAAAAAACAAGATTCAAAATTTTTTAGAATACGGTTTACACCACTTTGCCAATTGTAATAGCG	.......((((((.((.(..((((((((.(((....(((((((....((((.....))))......(((((((.(((((((((...(((((((...(((((..............)))))...))))))).))))))))).))))))).........................))))))).))).)))...)))))..).)))))))).......	GTTTGGGATTGTGGTAGCGGTA	-																																					D18-m0040
113		pto-miR035b	GUUUGGGAUUGUGGUAGCGGUA	22				scaffold_17:13765126:13765396:-	AGTTGATAAAGTTTGGGATTGTGGTAGCGGTAGCAATTCAAAGTGTTTTTCGTTTAGAAATACATCAAAATAATATTTTTTTATTTTTTTAAAAAATTATTTTTGACATTAACACATCAAAACGATATGACAATATAAGAAAAAAATTTTATTTCTATTAATTTTTATTTAATGAATTTTGCTTCTTATAAAAAAAAAATATTTTGTCAAAAAAATCACATGAATCGCAAAAAAATGCATTTTTGCTCCATAATCTTATTCATTGTCTTTT	....(((((.(..(((((((((((.(((((.....(((((..((((.((((.....)))).))))...........(((((((......)))))))...(((((((((....((.(((.....))).))....((((((((..(((.((((((...((........))..)))))).)))..))))))))..............))))))))).......))))).(((......)))....))))))))))))))))..).)))))....	GTTTGGGATTGTGGTAGCGGTA	-																																					D18-m0060
114	pto-miR036	pto-miR036a	GUUUUGGAUUGUUUUGAUGCGCU	23		Y		scaffold_8:14594311:14594426:+	ATTTTAAGGCAGCGTTTGGAAATACAGGCCAATCATGTTTTCAAAAAATTCAATTTTTTTGTTAAAAATTAATATTTTTTTATGTTTTGGATTGTTTTGATGCGCTGATCTTAAAA	.((((((((((((((.(.((((((....((((.((((.....(((((((..(((((((.....)))))))...)))))))))))..))))..)))))).).)))))).))))))))	-	GTTTTGGATTGTTTTGATGCGCT
115		pto-miR036b	GUUUUGGAUUGUUUUGAUGCGCU	23	Y		Y	scaffold_7:11402349:11402464:+	TTTTTGGTATGTTTTGGATTGTTTTGATGCGCTGATCTTAAAAATGATTTTAAAAAATGAAAAACATCATTTTGATATATTTTAGCATGAAAAACACTTTGAAAAGCAACCACAAT	....((((.(((((..((.((((((.((((...((((........))))....(((((((......)))))))...........))))..)))))).))..))..)))))))....	GTTTTGGATTGTTTTGATGCGCT	AGCATGAAAAACACTTTGAAAAGCAA
116	pto-miR037	pto-miR037a	UAACAUCUUGAUCAAUGGCCA	21	Y	Y		scaffold_17:1876674:1876823:+	TTCATAGTTATAACATCTTGATCAATGGCCATTGTAAGAGTAGAAGGATCCATGAAGCAATAATTCTCTTTGCTAAAATGTGTGATAAAACATTGACTCCTGGTATTTCACTCTTACAGTGCCCATTGATTAAGATGGTATAATGTTGTT	......((((((.(((((((((((((((.((((((((((((.((((...(((.(((((((.........)))))..(((((........)))))...)).)))..)))))))))))))))).))))))))))))))).))))))......	TAACATCTTGATCAATGGCCA	-	D07-m0048	Y		5		-57	523	523	-	D10-m0045	Y		5		-57	554	554	-	D12-m0047	Y		5		-57	505	505	-										D18-m0055
117		pto-miR037b	UAACAUCUUGAUCAAUGGCCA	21	Y		Y	scaffold_8:14223463:14223610:-	TTCATAGTCATAACATCTTGATCAATGGCCATTGTAAGAGTAGAAGGATCCATGAAGCAATAACTCTCTTTGCTGAAATGTGCGACCAAATAGACTCTTGATATTTCATTCTTACAGTGCCCATTGATTAAGATGTTATAACATTGTT	......((.(((((((((((((((((((.((((((((((((.((((.((((((..(((((.........)))))...)))...................))).)))))))))))))))).))))))))))))))))))).))......	TAACATCTTGATCAATGGCCA	CCCATTGATTAAGATGTTATA	D07-m0124	Y	Y	5		-51.8	529	525	4	D10-m0128	Y	Y	5		-51.8	556	555	1	D12-m0136	Y	Y	5		-51.8	511	507	3	D16-m0134	Y	Y	5		-51.8	825	817	8	D18-m0155
118	pto-miR038	pto-miR038a	AUUAGUCGAGAUACACGCAAAC	22	Y	Y		scaffold_10:9315094:9315382:+	GACCCGTGAAATTAGTCGAGATACACGCAAACTGGTCAGACAACCAAATTAATCAAACATAAATAAAAAGTTAATCATTAGTTTTAAAAGGTCATTCATGTCTCAATCAAAAAAGAAAGAAAGAAAGCTTCAATTATTATGGTTATGCTTTAGAAAAGAGAAATTAAAAGTTTTTCCCCGAAGGACTCTTGGAAATTTCCTCTTTTTTTTTTGTTTGGAATTATAAGCTTTATTTTTTTAGATTAACGTAAGTGTTTGGGTCAGCTTGTGCGCATCTTGACTAGGGGTG	.((((......(((((((((((.(.(((((.(((..((((((......((((((...........((((.(........).))))..(((((........((.(((.(((((((((((((..((((..(((((......(((((...((((.....)))).)))))..((((((((...)))))))).)))))..)))).))))))))))))).))))).......))))).........))))))......))))).)..))).))))).).))))))))))))))).	ATTAGTCGAGATACACGCAAAC	-																			D12-m0001	Y		5		-66.76	8	8	-	D16-m0002	Y		5		-66.76	6	6	-
119		pto-miR038b	AUUAGUCGAGAUACAUGCAAGc	22	Y			scaffold_6:19049538:19049793:+	AATTTATGTAATTAGTCGAGATACATGCAAGCTAATTTAAATATCTATATTAATAATAATAATAATAAAATAAATTAATCGAGATATGCGCAAGCTAATCTAAATACCCATGTTAATAATAATAAAAAAAAAGTAATGATTTGAAGATGATTCTATATTAACTATTATTAATTTTATTGATAGATTAGCTTAAAAACCGATGCAAAAAAAAGACTTGAAAAACGTTTGCAAATGATTAATTCGACCTGCATGAGTC	.(((((((((....((((((.(((((((((((........((((((..((((((...................))))))..))))))..(((((((((((((.........((((((((((..........((.(((.(((....))).)))))........))))))))))........))))))))))..........)))....................)))))))..))..)).)))))).))))))))).	ATTAGTCGAGATACATGCAAG	-	D7-m0108	Y		5		-43.91	17	17	-	D10-m0114	Y		5		-43.91	17	17	-	D12-m0120	Y		5		-43.91	32	32	-	D16-m0117	Y		5		-43.91	20	20	-	D18-m0131
120		pto-miR038c	AUUAGUCGAGAUAUACGCAAGC	22	Y			scaffold_3:18723919:18724261:+	ATCCATTTAATCTTGAAAAATATCTTAATTAATCAGGCTATAAATTTACTATTTAATAATTATAAGTTTAAGTATTTTTAGGATAATTTAAAACTTATATAATTATTAATTTTATAACTTATAAAATTAATTGATATATACACAAGCTGACCGGAATAATCAGCTAATTAAAAAAAAAATTTCCATTTAGTTTTAGTTTCATGTTATACTGTTTTTTTTTTTAATTTATCTAAAACGATTGATATGATTTTTGTGACTTACATAAAGACTTATATAAAACTTATATAATCATTAACTTTATAGTCCGTAAGATTAGTCGAGATATACGCAAGCTAACCCGGAC	.(((.......((((....((((((..(((((((.(((((((((.(((....(((.....(((((((((...........(((.(((((......((((((...((((((((((((...))))))))))))...))))))....((((((.........))))))...........)))))))).....(((((((......((((...............))))....))))))).....((((((((((((((.....)))))))).)))))).))))))))))))....))).))))))).))....)))))))..))))))...)))).......))).	-	ATTAGTCGAGATATACGCAAGC																																					D18-m0103
121	pto-miR039	pto-miR039a	UAAGUGAACAGUGGAGAGUGA	21				scaffold_12:12262006:12262075:+	ACTGTCCACTTAAGTGAACAGTGGAGAGTGAATTTAATTCACTCTCCACTGTTCACTTAAGTGGACAGTG	(((((((((((((((((((((((((((((((((...))))))))))))))))))))))))))))))))).	TAAGTGAACAGTGGAGAGTGA	-	D07-m0014			5		-59.2	19	18	-
122		pto-miR039b	UAAGUGAACAGUGGAGAGUGA	21				scaffold_12:12262005:12262074:-	ACTGTCCACTTAAGTGAACAGTGGAGAGTGAATTAAATTCACTCTCCACTGTTCACTTAAGTGGACAGTG	(((((((((((((((((((((((((((((((((...))))))))))))))))))))))))))))))))).	TAAGTGAACAGTGGAGAGTGA	-	D07-m0016			5		-59.2	19	18	-
123		pto-miR039c	UAAGUGAACAGUGGAGAGUGA	21				scaffold_1:10895393:10895462:+	ACTGTCCACTTAAGTGAACAGTGGAGAGTGAATTAAATTCACTCTCCACTGTTCACTTAAGTGGACAGTG	(((((((((((((((((((((((((((((((((...))))))))))))))))))))))))))))))))).	TAAGTGAACAGTGGAGAGTGA	-	D07-m0063			5		-59.2	19	18	-
124		pto-miR039d	UAAGUGAACAGUGGAGAGUGA	21				scaffold_1:47115926:47115995:+	ACTGTCCACTTAAGTGAACAGTGGAGAGTGAATTTAATTCACTCTCCACTGTTCACTTAAGTGGACAGTG	(((((((((((((((((((((((((((((((((...))))))))))))))))))))))))))))))))).	TAAGTGAACAGTGGAGAGTGA	-	D07-m0067			5		-59.2	19	18	-
125		pto-miR039e	UAAGUGAACAGUGGAGAGUGA	21				scaffold_1:10895392:10895461:-	ACTGTCCACTTAAGTGAACAGTGGAGAGTGAATTTAATTCACTCTCCACTGTTCACTTAAGTGGACAGTG	(((((((((((((((((((((((((((((((((...))))))))))))))))))))))))))))))))).	TAAGTGAACAGTGGAGAGTGA	-	D07-m0069			5		-59.2	19	18	-
126		pto-miR039f	UAAGUGAACAGUGGAGAGUGA	21				scaffold_1:47115925:47115994:-	ACTGTCCACTTAAGTGAACAGTGGAGAGTGAATTAAATTCACTCTCCACTGTTCACTTAAGTGGACAGTG	(((((((((((((((((((((((((((((((((...))))))))))))))))))))))))))))))))).	TAAGTGAACAGTGGAGAGTGA	-	D07-m0075			5		-59.2	19	18	-
127		pto-miR039g	UAAGUGAACAGUGGAGAGUGA	21				scaffold_4:21767230:21767317:+	ACTATTCTCTTAAGTGAACAGTGGAGAGTGAAACTCCACTGTTCACGTGAACAGTAGAGTCACTCTCCATTGTTCCGACTGGATCAGG	.((..(((.....(.((((((((((((((((..(((.(((((((....))))))).))))))))))))))))))))....)))..)).	TAAGTGAACAGTGGAGAGTGA	-	D07-m0093	Y		5		-42.6	16	16	-																												D18-m0113
128		pto-miR039h	UAAGUGAACAGUGGAGAGUGA	21				scaffold_6:20057631:20057697:-	ACTATGCACTTAAGTGAACAGTGGAGAGTGAATTATTACTCTCTACTGTTCACTTAAGTGCACAGTG	(((.(((((((((((((((((((((((((((....))))))))))))))))))))))))))).))).	TAAGTGAACAGTGGAGAGTGA	-	D07-m0115			5		-47.4	19	18	-
129	pto-miR040	pto-miR040a	UAAUCUGCAUCCUGAGGUUUG	21	Y	Y	Y	scaffold_6:6828108:6828189:-	CAGGATTGGGTAATCTGCATCCTGAGGTTTGGATCACCACATGTTTTGATCTAGTCCTTGGGTTGCAGATTACCTCTTCCTC	.((((..((((((((((((.((..(((.((((((((..........)))))))).)))..)).))))))))))))..)))).	TAATCTGCATCCTGAGGTTTG	-	D07-m0112	Y		5		-44.8	25	25	-	D10-m0116	Y	Y	5		-44.8	21	18	3	D12-m0122	Y	Y	5		-44.8	30	27	3										D18-m0135
130		pto-miR040b	UAAUCUGCAUCCUGAGGUUUG	21	Y		Y	scaffold_6:6828096:6828199:-	GATATTGGGTCAGGATTGGGTAATCTGCATCCTGAGGTTTGGATCACCACATGTTTTGATCTAGTCCTTGGGTTGCAGATTACCTCTTCCTCACTGACAATGTA	.(((((((((.((((..((((((((((((.((..(((.((((((((..........)))))))).)))..)).))))))))))))..)))).)))..)))))).	TAATCTGCATCCTGAGGTTTG	GTCCTTGGGTTGCAGATTACC																												D16-m0119	Y	Y	5		-51.3	33	26	7
131	pto-miR041	pto-miR041a	UAAUUGUUGGAUUUUGGUUGG	21				scaffold_8:15917397:15917612:-	GTCGGGGAGCTAGCAAGCAAAGGTAACAAATTTAGATTTGATTATTGGAAAAAAAAAATCATATAAAAAACAATCAATGGCTGGTTTTACCGCCTAAAAAAATAAAAAAAATCAAATGGCTGGTTTTACCGCCTAAAAAAAAATTGACCTCAACTTTTCGGATATTGGACTGTGGACTGGACTCCTAATTGTTGGATTTTGGTTGGTTTAACCGTT	..(((.((((((((...(((((.((((((...(((.((..((.(((.(((((..........................(((.(((...((((((.......................))).)))...))))))..........(((....))).))))).)))))..))))).(((......)))...))))))..)))))))))))))..)))..	-	TAATTGTTGGATTTTGGTTGG																																					D18-m0157
132		pto-miR041b	UAAUUGUUGGAUUUUGGUUGG	21				scaffold_8:15917349:15917437:-	ACTGGACTCCTAATTGTTGGATTTTGGTTGGTTTAACCGTTTTTCTTTTAATGTCTATTCTAATTAGTTTCTAATATTTATTGTTTATA	..(((((...(((.(((((((..((((((((..((..((((........))))..))..))))))))..))))))).)))..)))))..	TAATTGTTGGATTTTGGTTGG	-										D10-m0129			5		-19.1	18	18	-
133	pto-miR042	pto-miR042a	CUGAGUCAGCAUUCACUUGU	21	Y	Y	Y	scaffold_14:9038526:9038628:+	CCCCTTGACTTAGCTGGATGCTGACTCATCATGGCAAATATGATGGCATTTGGATGCTATGACATTTGGCATGCTGAGTCAGCATTCACTTGTAGTTAAGCAC	...(((((((.((.((((((((((((((.((((.(((((.(.(((((((....))))))).).))))).)))).))))))))))))))))...)))))))...	TAGCTGGATGCTGACTCATCA	CTGAGTCAGCATTCACTTGT	D07-m0025	Y	Y	3		-50.7	11	2	9																			D16-m0026	Y	Y	3		-50.7	43	1	42
134		pto-miR042b	CUGAGUCAGCAUUCACUUGU	21	Y		Y	scaffold_5:4125032:4125134:+	CCCCTTGACTTAGCTGGATGCTGACTCATCAAGGCACATGTGATGGCATTTGGATGCGATGACATATGGCATGCTGAGTCAGCATTCACTTGTAGTCAAGCAC	...(((((((.((.((((((((((((((.((.(.((.((((.((.((((....)))).)).)))).)).).)).))))))))))))))))...)))))))...	TAGCTGGATGCTGACTCATCA	CTGAGTCAGCATTCACTTGT	D07-m0100	Y	Y	3		-49	10	1	9																			D16-m0104	Y	Y	3		-49	44	1	42
135		pto-miR042c	CUGAGUCAGCAUUCACUUGUAG	21	Y		Y	scaffold_14:9038519:9038630:+	TGGTGGGCCCCTTGACTTAGCTGGATGCTGACTCATCATGGCAAATATGATGGCATTTGGATGCTATGACATTTGGCATGCTGAGTCAGCATTCACTTGTAGTTAAGCACTC	.((((.....(((((((.((.((((((((((((((.((((.(((((.(.(((((((....))))))).).))))).)))).))))))))))))))))...))))))))))).	TAGCTGGATGCTGACTCATCA	CTGAGTCAGCATTCACTTGTAG										D10-m0029	Y	Y	3		-52.2	39	4	35																			D18-m0028
136		pto-miR042d	CUGAGUCAGCAUUCACUUGUAG	21	Y		Y	scaffold_5:4125025:4125136:+	TGGTGGGCCCCTTGACTTAGCTGGATGCTGACTCATCAAGGCACATGTGATGGCATTTGGATGCGATGACATATGGCATGCTGAGTCAGCATTCACTTGTAGTCAAGCACTC	.((((.....(((((((.((.((((((((((((((.((.(.((.((((.((.((((....)))).)).)))).)).).)).))))))))))))))))...))))))))))).	TAGCTGGATGCTGACTCATCA	CTGAGTCAGCATTCACTTGTAG										D10-m0103	Y	Y	3		-50.5	38	2	35
137	pto-miR043	pto-miR043a	UCAGUUGGUUUUCGUGAUAUU	21	Y	Y		scaffold_16:2852880:2853012:+	TGGAGAGTCTACATATATCACAAAAGTAGCTGAGCCCACGAGAAACTTGATTACACACATGACAGTAGTACAGATCATGTGACCCTCGGTTCCATGAAAGAATCAGTTGGTTTTCGTGATATTGCCACTTTTT	.(((((((...((.(((((((((((.(((((((.............((((((((..........))))).))).(((((..(((...)))..))))).....))))))).)))).)))))))))..)))))))	-	TCAGTTGGTTTTCGTGATATT	D07-m0039	Y		3		-33.1	109	-	109										D12-m0037	Y		3		-33.1	123	-	120	D16-m0038	Y		3		-33.1	155	-	151	D18-m0049
138		pto-miR043b	UCAGUUGGUUUUCGUGAUAUU	21	Y			scaffold_16:2844875:2845007:+	TGGAGAGTCTACATATATCACAAAAGTAGCTGAGCCCACGAGAAACTTGATTACACACATGACAGTAGTACAGATCATGTGACCCTCGGTTCCATGAAAGAATCAGTTGGTTTTCGTGATATTGCCACTTTTT	.(((((((...((.(((((((((((.(((((((.............((((((((..........))))).))).(((((..(((...)))..))))).....))))))).)))).)))))))))..)))))))	-	TCAGTTGGTTTTCGTGATATT	D07-m0038	Y		3		-33.1	109	-	109										D12-m0036	Y		3		-33.1	123	-	120	D16-m0037	Y		3		-33.1	155	-	151	D18-m0048
139		pto-miR043c	UCAGUUGGUUUUCGUGAUAUU	21	Y			scaffold_16:2828857:2828989:+	TGGAGAGTCTACATATATCACAAAAGTAGCTGAGCCCACGAGAAACTTGATTACACACATGACAGTAGAACAGCTCATATGGCCCTCGGCTCCGTGAAAGAATCAGTTGGTTTTCGTGATATTGCCACTTTTT	.(((((((...((.(((((((((((.(((((((.....((((...)))).........................((((..((((...))))..)))).....))))))).)))).)))))))))..)))))))	-	TCAGTTGGTTTTCGTGATATT	D07-m0037	Y		3		-29.8	109	-	109										D12-m0035	Y		3		-29.8	123	-	120	D16-m0036	Y		3		-29.8	154	-	151	D18-m0047
140	pto-miR044	pto-miR044a	UCAUAGGUUCUUGACUUGGCAU	22	Y	Y		scaffold_14:16522345:16522451:+	TTTTTGCGAGTCATAGGTTCTTGACTTGGCATGAAACTAGACTTGGAGGATGGACTTTCCAAGGTAGCAAAAATACAGCTGGAATGTCAATGGAGGGCTGGCATTTA	.........((((...((((((.(.(((((((.........((((((((......)))))))).((((.........))))..)))))))).)))))))))).....	TCATAGGTTCTTGACTTGGCAT	-	D07-m0028	Y		5		-26.7	10	10	-	D10-m0032	Y		5		-26.7	14	14	-																			D18-m0031
141		pto-miR044b	UCAUAGGUUCUUGACUUGGCAU	22	Y			scaffold_14:4269738:4270110:-	TTTGTGTGAGTCATAGGTTCTTGACTTGGCATGAAACTGGACTAGGATGATGGACTTTTTAAGGTAACAAAAACATAGCTAGAATGTCAGTAAAGGGCTAACATTTAGATAAACAGATTGTGGGTTATAATTACAGTAGTGTGGTGGGTAGTTATGACAGTTATGATCATGACATCTTGAGAAAAATGGATGTACAAATCATGGGGACATAGCTGCTGAACATGGGGCATGACTGAGATTGCTTCTCAAAATACTAAGATCATGAGATCATGAATCAAAACCAACCATTAAATTCATGGGAACATGGGGGAGAAAATCAGTAGATGTCAAGTATTGCCAACCCTGAGACGAGGTACTTATAGCTCAAAAAAAA	(((((.(((((....(((((((.(((.(((((....((((.(((.........((((....))))..........))))))).)))))))).)))))))...))))).))))).......((((((((((.(((.((..((.(((.((((((..(((((.(((((((....((((((..........))))))....)))))))........(((((((..((((........(((((.....))))).........(((((((....)))).)))........))))....((((((....))))))........))))))).)))))...)))))).))).))..))...))).)))))))))).......	TCATAGGTTCTTGACTTGGCAT	-	D07-m0031	Y		5		-94.81	10	10	-	D10-m0033	Y		5		-94.81	14	14	-																			D18-m0035
142	pto-miR045	pto-miR045a	UCCGUUGUAGUCUAGUUGGUUAG	23	Y	Y		scaffold_4:17294033:17294212:+	TTCGAACCGCTCAATTAACTGGGCTCAATACAGGATCTATTCCAAAAGCTGAAAAGGAAATGTCCAAATCGCTCAACATCAATGAATAGGAATAATTTCTTAATGAAAATTAAATTTCAAATTTACCTGCCAGCAACTTGTCAGCAATCCGTTGTAGTCTAGTTGGTTAGGATACTCGGC	.((((....(..(((((((((((((((((...(((.....)))....(((((...(((....))).....(((.............((((((....)))))).(((((......)))))............)))......))))).....)))).)))))))))))))..)....)))).	-	TCCGTTGTAGTCTAGTTGGTTAG	D07-m0092	Y		3		-43.3	1803	-	1770																												D18-m0110
143		pto-miR045b	UCCGUUGUAGUCUAGUUGGUUAG	23	Y			scaffold_11:6066544:6066887:+	TTCAGGTAAACAACACAACTGGATGTAGATAGGAGTTGAGACTATTCATATTTTCTTGGTCTCCAACTTAAAGTGAACTTCATCAAAATACCAACCACTTAGATATGCAGTGTAGTAGATCTGATGTTAAGCGGACAATTTTGGTTTGGTCCCCTCAAAAGGAGTTGAAGTGCTGCCGTTTTCAAACTATATTTGGCAACGACAATATCATTTTAGCTTCTGATGCACATTACCACCAAAACTTTGATTGAATTACAACTTTCACTATTTTATATTATTTATGCCAAAAAATATTATAAAGTTGTCAACACTCCGTTGTAGTCTAGTTGGTTAGGATACTCGGC	.((..(((..((((.(((((((((...(((.(((((.(((((((............))))))).........((((..(((((((((.......((.(((.(((((.(((..........))))))))))).))....(((((((..(((.....((..(((((((((((((.((.((((.(((((.....))))).)))).))....)))))))))))))..))......)))))))))).))))).)))))))).......((.((((((((.(((((........))))).)))))))).))....))))))))...)))))))))))).)..)))..)).	-	TCCGTTGTAGTCTAGTTGGTTAG	D07-m0009	Y		3		-82.7	1801	-	1768																												D18-m0008
144	pto-miR046	pto-miR046a	UGAAAUGCCAUGAACAACGAUC	22	Y	Y		scaffold_13:11997337:11997424:+	GCTATAAATGGATCGTGTTCATGGCACTTCATGTATTTCTGCAGCAATTAGAAATATGAAATGCCATGAACAACGATCTCTTTATGGG	.(((((((.(((((((((((((((((.(((((((..(((((.......)))))))))))).)))))))))).))))))).))))))).	-	TGAAATGCCATGAACAACGATC										D10-m0019	Y		3		-41.7	12	-	12	D12-m0019	Y		3		-41.7	32	-	32	D16-m0020	Y		3		-41.7	34	-	34	D18-m0022
145		pto-miR046b	UGAAAUGCCAUGAACAACGAUC	22	Y			scaffold_13:11993441:11993536:-	GCTACAAATGGATCGTGTTCATGGCACTTCATGTCTTCTGTGGCAATTCAAGTTACAGGGTAGATGAAATGCCATGAACAACGATCTCTTTATGGG	.(((.(((.(((((((((((((((((.(((((.(.(((((((((.......))))))))).).))))).)))))))))).))))))).))).))).	-	TGAAATGCCATGAACAACGATC										D10-m0024	Y		3		-45	12	-	12	D12-m0021	Y		3		-45	32	-	32	D16-m0022	Y		3		-45	34	-	34	D18-m0024
146		pto-miR046c	UAGAAUGUCAUGAACAAGCAUC	22				scaffold_13:11993290:11993392:-	GCTGTAGATGGATGGTGTTCATGGCATTCCATGTATTTTATAGTTCGACATTAATAATAATATAAGATATATAGAATGTCATGAACAAGCATCTCTTTATAGA	.(((((((.(((((.((((((((((((((.((((((((((((..................)))))))))))).))))))))))))))..))))).))))))).	-	TAGAATGTCATGAACAAGCATC
147	pto-miR047	pto-miR047a	UGAAGAGGUAGAGAGUGUGAUU	22	Y	Y	Y	scaffold_18:3350184:3350347:-	GGGGCTTGCATGAAGAGGTAGAGAGTGTGATTCAGCCAAGGATGACTTGCCGGCAGCAGGTAAGAGCAAAGCTCCGTTTTTGGAAGTTCAAGGATATCTTAACTTTTCCGGCCGGCAAGCTGTCCTTGGCTACATTGTACTCTCTTCTTCTCATGCAAGAACTA	((..(((((((((.((((.((((((((..((..((((((((((..(((((((((....((.(((((..(((....((((((((....))))))))..)))..))))))).)))))))))..))))))))))..))..)))))))).)))))))))))))..)).	TGAAGAGGTAGAGAGTGTGATT	TTGTACTCTCTTCTTCTCATG	D07-m0054	Y	Y	5		-85.5	3807	3758	2	D10-m0062	Y	Y	5		-85.5	1071	1044	2	D12-m0056	Y	Y	5		-85.5	1057	1031	4										D18-m0064
148		pto-miR047b	UGAAGAGGUAGAGAGUGUGAUU	22				scaffold_18:3350306:3350511:-	CCCTTGGCTAACACTATGGTCACTTGCTTTTTATATATATTCTCCACCTCTATGTATATTCGTCATCATTTTCTTTCCGGTCTATAAATATACACGGTGTTTTCAGTTTACAAGGGCATTCCAAATATATAAAGAAAAGATCGAGAGGACGAATGTTTGCCTTGGGGGCTTGCATGAAGAGGTAGAGAGTGTGATTCAGCCAAGGA	.((((((((........(((.....))).......(((((((((.(((((((((((((((((((.((.(((((((((((((.((....)).)).)))................((.....))........))))))))....))...)))))))))..(((.....)))..))))..)))))).)))))))))....)))))))).	-	TGAAGAGGTAGAGAGTGTGATT																												D16-m0052			3		-57.2	607	-	605
149	pto-miR048	pto-miR048a	UGACGGAAGGACUACAUUGCU	21	Y	Y		scaffold_11:18360520:18360635:-	GGTCCTGAACCAGCAATGTAGTCCTTCCGTCAACTTTGAGATACGTGTTACACTTCTGCATGTCACGTGACCACGCTGTCAAAGTTGACGGAAGGACTACATTGCTGATCAAAAAA	.....(((..(((((((((((((((((((((((((((((.(..((((((((((........))...)))).)))).).))))))))))))))))))))))))))))).))).....	-	TGACGGAAGGACTACATTGCT	D07-m0013	Y		3		-60.1	363	-	362	D10-m0009	Y		3		-60.1	172	-	171	D12-m0012	Y		3		-60.1	194	-	194	D16-m0009	Y		3		-60.1	169	-	168	D18-m0012
150		pto-miR048b	UGACGGAAGGACUACAUUGCU	21	Y			scaffold_11:18360507:18360634:+	GGTCCTGAGTCTATTTTTTGATCAGCAATGTAGTCCTTCCGTCAACTTTGACAGCGTGGTCACGTGACATGCAGAAGTGTAACACGTATCTCAAAGTTGACGGAAGGACTACATTGCTGGTTCAGGAC	.(((((((............(((((((((((((((((((((((((((((((..(((((..(((.((.....))...)))...)))))...))))))))))))))))))))))))))))))))))))))	-	TGACGGAAGGACTACATTGCT	D07-m0010	Y		3		-72.7	361	-	361	D10-m0005	Y		3		-72.7	172	-	171	D12-m0007	Y		3		-72.7	193	-	193	D16-m0007	Y		3		-72.7	169	-	168	D18-m0009
151	pto-miR049	pto-miR049a	UGAUGACUGAUCUUGAGCAUG	21	Y	Y	Y	scaffold_10:16376109:16376229:+	AAGGAACGAAGCATTATGCTTGATGACTGATCTTGAGCATGCTTTCGGGAAGCCAGCATATCCCTTTCAATAGTAGCATGCTCAAGATCGGTCATCGAGCATGATGCTAGTGGCAACTCTT	..(..((..((((((((((((((((((((((((((((((((((....(((((...........)))))......)))))))))))))))))))))))))))))))))).))..).......	TGATGACTGATCTTGAGCATG	CTCAAGATCGGTCATCGAGCA																			D12-m0002	Y	Y	5	>	-64.9	17	7	9
152		pto-miR049b	UGAUGACUGAUCUUGAGCAUG	21	Y		Y	scaffold_10:16376119:16376216:+	GCATTATGCTTGATGACTGATCTTGAGCATGCTTTCGGGAAGCCAGCATATCCCTTTCAATAGTAGCATGCTCAAGATCGGTCATCGAGCATGATGCT	(((((((((((((((((((((((((((((((((....(((((...........)))))......))))))))))))))))))))))))))))))))).	TGATGACTGATCTTGAGCATG	TGCTCAAGATCGGTCATCGAG																												D16-m0003	Y	Y	5		-62.4	17	8	8
153	pto-miR050	pto-miR050a	UACGGUCUCGUGGUUUUUCCC	21	Y	Y	Y	scaffold_16:8086783:8086939:+	AGAACAACACTACGGTCTCGTGGTTTTTCCCCACATCAGGATTTTCTAAATCAAAATCTTGGTGTTGATTTATTATGATTGTTTACTTAGTTTGTTAGTTGGTTGACCTTATTTTTAATTGCATAAGGAAAAGAGTTGGGACTTGTGGATTATGATT	.........(((((((((((...(((((((..(((((((((((((.......))))))))))))).(((..((((.(((((......)))))...))))..)))......................)))))))...)))))).))))).........	TACGGTCTCGTGGTTTTTCCC	-	D07-m0040	Y		5		-43	25	25	-	D10-m0039	Y	Y	5		-43	21	18	3	D12-m0039	Y	Y	5		-43	30	27	3										D18-m0051
154		pto-miR050b	CUACGGUCUCGUGGUUUUUCC	21				scaffold_16:8086782:8086940:+	TAGAACAACACTACGGTCTCGTGGTTTTTCCCCACATCAGGATTTTCTAAATCAAAATCTTGGTGTTGATTTATTATGATTGTTTACTTAGTTTGTTAGTTGGTTGACCTTATTTTTAATTGCATAAGGAAAAGAGTTGGGACTTGTGGATTATGATTT	..........(((((((((((...(((((((..(((((((((((((.......))))))))))))).(((..((((.(((((......)))))...))))..)))......................)))))))...)))))).)))))..........	CTACGGTCTCGTGGTTTTTCC	-																																					D18-m0050
155	pto-miR051	pto-miR051a	UGGGCGUGCCGGAGUGGUUAUCG	23	Y	Y	Y	scaffold_4:7381511:7381586:-	ACATAACTCGTGGGCGTGCCGGAGTGGTTATCGGGCATGACTAGAAATCATGTGGGCTTTGCCCGCGCAGGTTCGA	......((((((((((.(((.(.((((((.(..(......)..).)))))).).)))..)))))))).))......	TGGGCGTGCCGGAGTGGTTATC	AAATCATGTGGGCTTTGCCCGCG	D07-m0095	Y	Y	5		-27.9	16	11	5																			D16-m0098	Y	Y	5		-27.9	16	10	5
156		pto-miR051b	UGGGCGUGCCGGAGUGGUUAUCG	23	Y			scaffold_5:11440144:11440217:-	TCAACTGTTGTGGGCGTGCCGGAGTGGTTATCGGGCATGACTAGAAATCATGTGGGCTCTGCCCGCGCAGGTTC	....((((.(((((((.(((.(.((((((.(..(......)..).)))))).).)))..)))))))))))....	TGGGCGTGCCGGAGTGGTTATC	-	D07-m0106	Y		5		-28.6	10	10	-																			D16-m0112	Y		5		-28.6	9	9	-
157		pto-miR051c	UGGGCGUGCCGGAGUGGUUAUCG	23	Y			scaffold_8:8438745:8438818:+	GACCATCGCGTGGGCGTGCCGGAGTGGTTATCGGGCATGACTAGAAATCATGTGGGCTCTGCCCGCGCAGGTTC	((((...(((((((((.(((.(.((((((.(..(......)..).)))))).).)))..))))))))).)))).	TGGGCGTGCCGGAGTGGTTATC	-	D07-m0122	Y		5		-32	11	11	-																			D16-m0129	Y		5		-32	9	9	-
158	pto-miR052	pto-miR052a	UGUGUUUGUUUUUCGGAAAG	20		Y		scaffold_6:5258636:5258732:-	ACGGAAAACACTTTCTGATCAAAGAAAAATTTAGTTTGGTTTCCAGGAAAGTGTTTTCCCTTTTGACTGTGTTTGTTTTTCGGAAAGTGGTTTCCGG	.((((((.((((((((((...((((.((((.(((((.((...)).(((((....))))).....))))).)))).)))))))))))))).)))))).	-	TGTGTTTGTTTTTCGGAAAG																												D16-m0118			3		-29.1	10	-	9
159		pto-miR052b	UGUGUUUGUUUUUCGGAAAG	20	Y		Y	scaffold_220:7242:7376:+	AGATTAAGGTTGTGTTTGTTTTTCGGAAAGTGATTTTCGGAAAACTACTTTCTAAACTTTTCTCTGTTTGTTTGCTATTAGAAAAGATGGCCAACAGAAAATACTTTCCGGTCAACGAAAAACACTTTCAAGTCA	.((((..((..(((((((((..((((((((((......(((((.....))))).............((((((.((((((......)))))).))))))...))))))))))..)))))...))))..)).)))).	TGTGTTTGTTTTTCGGAAAG	TTCCGGTCAACGAAAAACACTTT																												D16-m0073	Y	Y	5		-35.8	11	9	1
160		pto-miR052c	UGUGUUUGUUUUUCGGAAAGUG	22				scaffold_10:8303374:8303606:-	CCCGGAATTTACTTTCCGAGAAATCACTTTCCAAACTTTCCTGTGTTTGTTTGCCATTAGGAAAGTTGGTCAACGGAAAACACTTTCCGGTCAACGGAAAACATTTTCCAGTCAACAGAAACACTTTCCGGTCAACGGAAAACACTTTCCCGTCAAATAAAAATTTGGTTTGGTTTCCAGGAAAGTGTTTTCCCTTTTGGCTGTGTTTGTTTTTCGGAAAGTGGTTTTCTGGA	.((((((.(((((((((((((((((((......((((((((((.((......))...)))))))))).(((((.((((((((((((((.((..(((((((....))))).))..)).(((((..((((((.....))))))...........((((((....))))))....)))))..))))))))))))))...))))).)))...))))))))))))))))..)))))).	-	TGTGTTTGTTTTTCGGAAAGTG																																					D18-m0004
161	pto-miR053	pto-miR053a	UGUUACCGGCUGCAUCUUUCA	21	Y	Y		scaffold_16:13147888:13147988:+	TTGACAAGGGTGTTACCGGCTGCATCTTTCAGAAAACGACGATCATGTAGGGTTAAGAGTTTACTCTTGACCTGGAAGATGAGGGTGCCATTAATGTCAGA	((((((..((((.((((..((.((((((((.......(.....).....((((((((((....)))))))))))))))))))))))).))))..)))))).	TGTTACCGGCTGCATCTTTCA	-	D07-m0042	Y		5		-35.8	11	11	-										D12-m0041	Y		5		-35.8	17	16	-	D16-m0039	Y		5		-35.8	26	25	-
162		pto-miR053b	UGUUACCGGCUGCAUCUUUCA	21	Y			scaffold_16:12982491:12982591:-	TTGACAAGGGTGTTACCGGCTGCATCTTTCAGAAAACGACGATCATGTAGGGTTAAGAGTTTACTCTTGACCTGGAAGATGAGGGTGCCATTAATGTCAGA	((((((..((((.((((..((.((((((((.......(.....).....((((((((((....)))))))))))))))))))))))).))))..)))))).	TGTTACCGGCTGCATCTTTCA	-	D07-m0044	Y		5		-35.8	11	11	-										D12-m0043	Y		5		-35.8	17	16	-	D16-m0041	Y		5		-35.8	26	25	-
163		pto-miR053c	UGUUACCGGCUGCAUCUUUCA	21	Y		Y	scaffold_16:13018348:13018447:-	TGGACAACGGTGTTACCGGCTGCATCTTTCAGAAAACGACGATCATGGAGGCTTAATAGTTTACTTTTGACCTGGAAGATGAGGGTGCCATTAATGTCAG	..((((..((((.((((..((.((((((((((........(.(((.(((((((....))))).))..)))))))))))))))))))).))))..))))..	TGTTACCGGCTGCATCTTTCA	-	D07-m0045	Y		5		-25.6	11	11	-	D10-m0042	Y	Y	5		-25.6	19	17	1	D12-m0044	Y		5		-25.6	16	16	-	D16-m0042	Y		5		-25.6	25	25	-
164		pto-miR053d	UGUUACCGGCUGCAUCUUUCA	21	Y			scaffold_16:13043906:13044006:-	TTGACAAGGGTGTTACCGGCTGCATCTTTCAGAAAACGACGATCATGGGGGCTTAATAGTTTACTTTTGACCTGGAAGATGAGGGTGCCATTAATGTCAGA	((((((..((((.((((..((.((((((((((.....(.....)..(..((((....))))..).......)))))))))))))))).))))..)))))).	TGTTACCGGCTGCATCTTTCA	-	D07-m0046	Y		5		-28.6	11	11	-										D12-m0045	Y		5		-28.6	17	16	-	D16-m0043	Y		5		-28.6	26	25	-
165	pto-miR054	pto-miR054a	UGUUUGUUUACGCGGUAGCUUC	22				scaffold_14:8212106:8212192:+	TTTTAGAGGGTGTTTGTTTACGCGGTAGCTTCTGCTTTTAAAGCTCACCGCGTAAACATTACGTTTGGTAACATAAAAACTCAACCT	.....(((.(((..(((((((((((((((((.........))))).)))))))))))).)))...((....))......))).....	TGTTTGTTTACGCGGTAGCTTC	-										D10-m0028			5		-28.1	15	15	-
166		pto-miR054b	UGUUUGUUUACGCGGUAGCUUC	22				scaffold_1722:805:874:-	TTTAAGACGGTGTTTGTTTACGCGGTAGCTTCTGCTTTTAAAGCTCACCGCGTAAACATCAAGTTTGGTA	....((((..((..(((((((((((((((((.........))))).)))))))))))).)).))))....	TGTTTGTTTACGCGGTAGCTTC	-										D10-m0043			5		-26.6	14	14	-
167		pto-miR054c	UGUUUGUUUACGCGGUAGCUUC	22				scaffold_1:1905957:1906029:+	ATTTAGAGGGTGTTTGTTTACGCGGTAGCTTCTGCTTTTAAAGCTCACCGCGTAAACATTACGTTTGCTAACC	..((((.(..(((.(((((((((((((((((.........))))).))))))))))))..)))..).))))..	TGTTTGTTTACGCGGTAGCTTC	-										D10-m0069			5		-28.5	15	15	-
168		pto-miR054d	UGUUUGUUUACGCGGUAGCUUC	22				scaffold_4:19378697:19378766:+	ATGTAGATAGTGTTTGTTTACGCGGTAGCTTCTGCTTTTAAAGCTAACCGCGTAAATATGATGTTTGGTA	...((((((.....(((((((((((((((((.........))))).))))))))))))...))))))...	TGTTTGTTTACGCGGTAGCTTC	-										D10-m0095			5		-24.1	14	14	-
169		pto-miR054e	UGUUUGUUUACGCGGUAGCUUC	22				scaffold_5:4814771:4814871:+	TCTACGAGGGTGTTTGTTTACGCGGTAGCTTCTGCTTTTAAAGTTTACCGCGTAAACATTACGTTTGGTAACATAAAAACTCACCTGCTTTTCATGTGGGA	....((((.(((..(((((((((((((((((.........))).)))))))))))))).))).))))................((..(.......)..)).	TGTTTGTTTACGCGGTAGCTTC	-										D10-m0104			5		-32.7	15	15	-
170		pto-miR054f	UGUUUGUUUACGCGGUAGCUUC	22				scaffold_8:5238484:5238556:-	GACACTAAGTTGTTTGTTTACGCGGTAGCTTCTACTTTTAAAGCTCACCGCGTAAACTTTACATTTAGTAGCA	(..(((((((.((..((((((((((((((((.........))))).)))))))))))...)))))))))..).	TGTTTGTTTACGCGGTAGCTTC	-										D10-m0126	Y		5		-29.4	11	11	-	D12-m0133	Y		5		-29.4	11	10	-										D18-m0152
171	pto-miR055	pto-miR055a	UUAAUGCUGGUAUCCUGUGAA	21				scaffold_19:783648:783801:-	CTGCAATCTATTAATGCTGGTATCCTGTGAAACAGTAACCCAGTAAACATGAGTGTCTGGTCTTTCTAGAAGCTGATTATAAATGTGCGTCACCAATGTGGTCTTTCCCACTCCGCCCATCCCATAGATACCAATACTTGAAACTTCATTGCGC	..(((((...((((((.(((((((.((((...((((...((((...((....))..))))(((....))).)))).......(((.(((........((((......))))..))).)))..))))))))))).)).))))......)))))..	TTAATGCTGGTATCCTGTGAA	-																			D12-m0067			5		-31.1	7	7	-
172		pto-miR055b	UUAAUGCUGGUAUCCUGUGAA	21				scaffold_31:14105:14275:+	CTGCAATCTATTAATGCTGGTATCCTGTGAACCAGTAATCCAGTAAACATGAGTGTCTCGTCTTTCTAGAAGCTGATTATAAATGTGTGTCACCAATGTGGTCTTTCCCACTCCGCCCATCCCATAGATGCCAATGCTTGAAACTTCATTGTGCTCCAACAAAGATTGGAT	...((((((.((((.(((((((((.((((...((((..((.((.(((.(((((...))))).))))).)).)))).......(((.(((........((((......))))..))).)))..)))))))))))..)))))).......((((......))))))))))...	TTAATGCTGGTATCCTGTGAA	-																			D12-m0087			5		-33.4	7	7	-
173	pto-miR056	pto-miR056a	UUCAUUCCUCUUCCUAAAAUGG	22	Y	Y	Y	scaffold_12:7706153:7706297:-	ATTTTCTCTTTGCCACGTTGTTCATTCCTCTTCCTAAAATGGCTTCTCCTTCAATTTTAAAAAAAATAAAAATTAAAGGAGAATCCAATATGAAATGAGAAGCTATTTTAGGAAGGGAATGAATACGGTGTCGGTGTTATAAGAG	.....(((((.((((((..(((((((((.(((((((((((((((((((.((((.(((((.......)))))......((.....))....))))..))))))))))))))))))))))))))..))..))).))).....)))))	TTCATTCCTCTTCCTAAAATGG	ATTTTAGGAAGGGAATGAATA	D07-m0015	Y	Y	5	>	-53.4	450	171	279	D10-m0014	Y	Y	5		-53.4	281	161	120	D12-m0015	Y	Y	5		-53.4	239	157	81	D16-m0010	Y	Y	5		-53.4	208	116	92	D18-m0014
174		pto-miR056b	UUCAUUCCUCUUCCUAAAAUGG	22	Y		Y	scaffold_15:8556706:8556831:+	TTTTCTCTCTGGGCACGTTGTTCATTCCTCTTCCTAAAATGGCTTCTTCTCCTTTAGTTGTTGCAATTATAGGAGAGGAGAATCCATTTTAGGAAGGGAATGAATACTGTGTCGGTTTTACGAGGG	....((((((.((((((.((((((((((.(((((((((((((.((((((((((.((((((...)))))).))))))))))...))))))))))))))))))))))).)))))).)......)))))	TTCATTCCTCTTCCTAAAATGG	ATTTTAGGAAGGGAATGAATA	D07-m0035	Y	Y	5	>	-62.3	474	171	299	D10-m0037	Y	Y	5		-62.3	295	161	128	D12-m0031	Y	Y	5		-62.3	248	157	89	D16-m0034	Y	Y	5		-62.3	227	116	106	D18-m0041
175	pto-miR057	pto-miR057a	UUCUUGAUGGUGAUUGUCUGA	21				scaffold_11:1357696:1357855:+	AGTTACGACTTTCTTGATGGTGATTGTCTGAAGAACTTATTCCTTGATATCGCATGTTTCTTCAATGGAATGGATGTGGATGATGCAGTTAGGATACTGGATGGGCTCGCTAAAGGTGCAAGATTTGGGATTGACAATCTCATCGATAAATGTCTTGCTG	(((...((((((.(((((((.(((((((..........(((((....((((.((((((..(((....)))..)))))))))).((((.((((((..((....))..)).))))...))))......))))).)))))))))))))).))).)))..))).	TTCTTGATGGTGATTGTCTGA	-	D07-m0007			5		-40	11	10	-
176		pto-miR057b	UUCUUGAUGGUGAUUGUCUGA	21				scaffold_11:1373102:1373261:+	AGTTACGACTTTCTTGATGGTGATTGTCTGAAGAACTTATTCCTTGATATCGCATGTTTCTTCAATGGAATGGATGTGGATGATGCAGTTAGGATACTGGATGGGCTCGATAAAGGTGCAAGATTTGGGATTGACAATCTCATCGATAGATGTCTTGTTG	......((((((.(((((((.(((((((....((((((...((((..(((((((((((..(((....)))..))))))..(.((.((((......)))).)).)...)))))))))...))).)))......)))))))))))))).))).)))......	TTCTTGATGGTGATTGTCTGA	-	D07-m0008			5		-38.7	11	10	-
177	pto-miR058	pto-miR058a	UUGGUGUCCGGUUAUUUGUUC	21				scaffold_46:177164:177240:+	AGGGAAAAGAATTGGAACTTGTGAATTGTGAATTGGTCCGGCTAGATTGGTGTCCGGTTATTTGTTCCTAGTTTTCC	.((((((......(((((..((((.(((.((((..(((......)))..)).)))))))))..)))))...))))))	-	TTGGTGTCCGGTTATTTGTTC																												D16-m0088			3		-19.7	9	-	9
178		pto-miR058b	UUGGUGUCCGGUUAUUUGUUC	21				scaffold_10:9118218:9118294:+	AGGAAAAAGAATTGGAACTTGTGAATTGTGAATTGATCCGGCTAGATTGGTGTCCGGTTATTTGTTCCTAGTTTTCC	.((((((......(((((..((((.(((.((((..(((......)))..)).)))))))))..)))))...))))))	-	TTGGTGTCCGGTTATTTGTTC																												D16-m0001			3		-19.9	9	-	9
179	pto-miR059	pto-miR059a	UUUGAGUCGACGUUGAUAUUG	21		Y		scaffold_18:13783889:13784020:-	TCATTTTTAGTATTTTCAACGTCATTTTAGAAGAATTTAAATTTTCAAAGGTATTTTAAACGCGTTCAACTTTTAACGCGTTAATTTTACAATCACTGATTTTTGAGTCGACGTTGATATTGCTCGCTTTAA	........((((...((((((((..((((((((((........)))....(((.....((((((((........)))))))).....)))..........)))))))..))))))))...))))........	-	TTTGAGTCGACGTTGATATTG																			D12-m0059			3		-28.8	9	-	8
180		pto-miR059b	UUUGAGUCGACGUUGAUAUUG	21				scaffold_17:532855:532987:-	TCATTTTTAGCATTTTCAACGTCATCTTAGAAGAATTAAAATTTTTAAAGATATTTTGAACACGTTCAACTTTTAACGCGTTAATTTTACAATCACCGATTTTTTGAGTCGACGTTGATATTGCTCGCTTTAA	........((((...((((((((..(((((((((..((((((.((....)).))))))(((.((((........)))).))).................)))))))))..))))))))...))))........	-	TTTGAGTCGACGTTGATATTG																			D12-m0050			3		-28	8	-	8
181		pto-miR059c	UUUGAGUCGACGUUGAUAUUGC	22	Y			scaffold_18:13783888:13784021:-	ATCATTTTTAGTATTTTCAACGTCATTTTAGAAGAATTTAAATTTTCAAAGGTATTTTAAACGCGTTCAACTTTTAACGCGTTAATTTTACAATCACTGATTTTTGAGTCGACGTTGATATTGCTCGCTTTAAA	.........((((...((((((((..((((((((((........)))....(((.....((((((((........)))))))).....)))..........)))))))..))))))))...)))).........	-	TTTGAGTCGACGTTGATATTGC																												D16-m0055	Y		3		-28.8	20	-	19	D18-m0065
182		pto-miR059d	UUUGAGUCGACGUUGAUAUUGC	22	Y			scaffold_17:532854:532988:-	ATCATTTTTAGCATTTTCAACGTCATCTTAGAAGAATTAAAATTTTTAAAGATATTTTGAACACGTTCAACTTTTAACGCGTTAATTTTACAATCACCGATTTTTTGAGTCGACGTTGATATTGCTCGCTTTAAA	.........((((...((((((((..(((((((((..((((((.((....)).))))))(((.((((........)))).))).................)))))))))..))))))))...)))).........	-	TTTGAGTCGACGTTGATATTGC																												D16-m0047	Y		3		-28	19	-	19	D18-m0056
183	pto-miR060	pto-miR060a	UUUUGAGACAAUGCUGAAAAUG	22		Y		scaffold_65:42500:42637:-	TTAAAATGAGCAATATCAACGTTGACTCAATAAGAAAAATCAATGATTTTAAAAATGATGCGTGAAAAGTCGAACGCGTTCAAAAGACCTTTGAAAATTTAAATTCTTTTGAGACAATGCTGAAAATGCTAAAAACGA	........((((.(.(((.(((((.(((((.(((((.....................((((((..........))))))(((((.....))))).........)))))))))).))))).))).).))))........	-	TTTTGAGACAATGCTGAAAATG										D10-m0113			3		-27.2	66	-	64
184		pto-miR060b	UUUUGAGACAAUGCUGAAAAUG	22	Y			scaffold_13:9696663:9696894:+	ATTTAAATTCTTTTGAGACAATGCTGAAAATGCTAAAAACAATGCAAATATATTAAAAAAACATATTTTTTGGATTTTTGTTGTTTTTTGCTATTTTTGGGTTTTTCAAAAATTTTATAAAAAAGATGGGTAAAAAATTGGGTAGCAACAAATGCCCCCTCTTTATAGTGCTTACGAAGCAAAACTCCTCAATGTTTTGCACATTAAGCTTTGTAAAGAAAAGAAAAAGAAA	..........((((((((.(((.(..(((((((.(((((((..(((((.((.((((((((.....)))))))))).)))))))))))).)).)))))..))))))))))))............................(((((........)))))..(((((((((.(((((....(((((((........)))))))....))))).))))))))).............	TTTTGAGACAATGCTGAAAATG	-	D07-m0019	Y		5		-50.6	62	62	-	D10-m0017	Y		5		-50.6	65	64	-	D12-m0017	Y		5		-50.6	65	65	-	D16-m0018	Y		5		-50.6	47	46	-	D18-m0019
185		pto-miR060c	UUUUGAGACAAUGCUGAAAAUG	22	Y			scaffold_13:9718444:9718594:+	ATTTAAATTCTTTTGAGACAATGCTGAAAATGCTAAAAATAATGCAAATATAGTAAAAAAACATATTTTTTGGATTTTTGGATTTTCGTTGTTTTTCTCTATTTTTGGATTTTGTTTTTTGCTATTTTTGGATTTTTCAAAAAATTTATAA	...((((((.((((((((.(((.(..(((((((.(((((((((.((((.((((...(((((((.....((..(....)..)).......)))))))..)))).)))).))..))))))).)).)))))..))))))))))))))))))...	TTTTGAGACAATGCTGAAAATG	-										D10-m0018	Y		5		-29.2	64	64	-	D12-m0018	Y		5		-29.2	65	65	-	D16-m0019	Y		5		-29.2	47	46	-	D18-m0020
186		pto-miR060d	UUUUGAGACAAUGCUGAAAAUG	22	Y			scaffold_7:4084325:4084445:+	ATTTAAATTCTTTTGAGACAATGCTGAAAATGCTAAAAATGATGCAAATATATTTAAAAAAACGTATTTTTTGGATTTTTGTTTTTTTTTGTTATTTTTGGATTTTTCGAAAATTTTATCA	..........((((((((.(((.(..((((((.((((((....(((((...((((((((((.....)))))))))).)))))...)))))).))))))..)))))))))))).........	TTTTGAGACAATGCTGAAAATG	-	D07-m0120	Y		5		-22.2	62	62	-	D10-m0123	Y		5		-22.2	64	64	-	D12-m0128	Y		5		-22.2	65	65	-	D16-m0126	Y		5		-22.2	47	46	-	D18-m0144
187	pto-miR061	pto-miR061	AAAGAUUGAUGCAGCCAAGGA	21	Y	Y	Y	scaffold_13:4145198:4145356:+	AGCCTTGCATGGAGGATCATAAAGATTGATGCAGCCAAGGATGACTTGCCGACGACTCGTTTTTGCTTCCATCAATATACGCATAATTAAGAAGAGATGAATCCGTTGGCAGGTTGTTCTTGGCTACATTTTTCTTTCTGCTCCTCATGCCAGGCTTAT	(((((.(((((.((((.((.(((((..((((.(((((((((..(((((((((((..((((((((.(((....................))).))))))))...)))))))))))..))))))))).))))..))))).)).))))))))).)))))...	AAAGATTGATGCAGCCAAGGA	CTTGGCTACATTTTTCTTTCT	D07-m0018	Y	Y	5	>	-73.55	26	10	15	D10-m0016	Y	Y	5		-73.55	55	27	27										D16-m0017	Y	Y	5	>	-73.55	137	32	103
188	pto-miR062	pto-miR062	AUGCGAUGAUGAUAGAACAG	20	Y	Y		scaffold_14:6462123:6462210:+	TCGTGGCCGCCTTTCTTCTTTTTCTCTTCTGTATTATCATGTTGCGTGTTTCCAGTAGATGCGATGATGATAGAACAGTAGGTTAAAA	...(((((....................((((.((((((((((((((.(.......).))))))).))))))).))))..)))))...	-	ATGCGATGATGATAGAACAG	D7-m0024	Y		3		-19.35	17	-	17										D12-m0022	Y		3		-19.35	6	-	6	D16-m0025	Y		3		-19.35	8	-	8
189	pto-miR063	pto-miR063	CUGCGGCUGCAUCCACGUUUC	21	Y	Y		scaffold_16:952406:952502:+	ACACGCAGATCTGCGGCTGCATCCACGTTTCCGAACCAAAATTATAAATATTATATTTTTTATTTGGAAACATGGGTGTAATCACAGTCATGCCGGC	....(((((.(((.(..((((((((.(((((((((..((((.((((.....)))).))))..))))))))).))))))))..).))))).)))....	CTGCGGCTGCATCCACGTTTC	-																			D12-m0034	Y		5		-34.6	6	6	-										D18-m0044
190	pto-miR064	pto-miR064	AAUCAUCAAUGCAGAGAACU	20	Y	Y		scaffold_178:25670:25927:+	AATCTATACAAGTTTTCTGCAATGTTGATTCCAGTGAATTTGTGCATAATCACCTTAATCCGAAAAGGAGAGCTAAACACGCACATCCAAGTCTAAATGAGTGGCACAACATACATGATAGATTTTGCTAGATTTAACTAAGAGAGAAAGACAAAGAATGTTAAGCAAGTGCAATAAGTTTATTCAAGGTCAAATAGAAGGAAAACAAGATCTGTACAGATTCACTGAAATCATCAATGCAGAGAACTCAAACTTTAG	..........(((((((((((.((.(((((.(((((((((((((((..(((.......(((.....)))..((.......))...(((...((((.(((.(((......))).)))....(((((((.((((((((.............((((.....))))..((....))..))))))))..)))))))...)))).)))......))).))))))))))))))).))))).)).)))))))))))..........	-	AATCATCAATGCAGAGAACT	D7-m0047	Y		3															D12-m0046	Y		3		-69.8	11	-	10
191	pto-miR065	pto-miR065	AUGUCCAUGAUCGUAGUGUUA	21	Y	Y	Y	scaffold_6:12179530:12179665:+	CACAAATCTTATGTCCATGATCGTAGTGTTAGTGGGTTAACATAGTTTGACTTGGGGTTTTTTTGTTACTTTTTTAAAAAATATTTTTTTTAGTTTTTCCTTTCAACATTGGATTGTTTGATAACTGAGTTTTATA	...(((.((((((((.(..(((.(((((((...(((.(((((......(((.....)))....))))).....((((((((....)))))))).....)))...))))))))))..)..))))..)))).)))...	ATGTCCATGATCGTAGTGTTA	ACATTGGATTGTTTGATAACTGA																			D12-m0119	Y	Y	5		-19.9	13	11	1
192	pto-miR066	pto-miR066	UUUUUUAUCGGUUCGGUUUUU	21				scaffold_1:35328160:35328314:+	TCAATCGGTTTTTTTTATCGGTTCGGTTTTTTCGGGTAATTTTTTTCCGGTTTTCTCAGTTAAATCGGTTTTCCGGTTTTTTTGCTCACCCCTACAAAAAATAGATTTTTTATAAAAAAACTCAAAGAAAAAAACTAGTGAGAAAAACATTGTTA	.......(((((((((((..(((...((((((.((((..((((((...(((.....(((..(((((((....)))))))..)))...))).....((((((....))))))..)))))))))).))))))..)))..))))))))))).......	TTTTTTATCGGTTCGGTTTTT	-																			D12-m0075			5		-30.4	14	14	-
193	pto-miR067	pto-miR067	AGAUAUGGUAGAGGGGCGCA	20	Y	Y		scaffold_19:10832196:10832279:+	GATCATAGAGGAGCCTCTTTACCGTTCTGTATAAATATGCTATTCTATTTATATAGATATGGTAGAGGGGCGCATTCAATCCTT	.......(((..(((((((((((((((((((((((((........)))))))))))).)))))))))))))...))).......	-	AGATATGGTAGAGGGGCGCA																			D12-m0064	Y		3		-34.6	15	-	14										D18-m0070
194	pto-miR068	pto-miR068	UCUGUGUACAAUAAGCCGAUGCU	23				scaffold_19:15701744:15701856:+	GTTTTGTGGTTCTGTGTACAATAAGCCGATGCTCTGGATTGAAAAAAGAAATGAAGGAAGCATGGTAATGTGCACAGAAATTGATCCAGTGATGGAGGGTCACCATGTCTGCT	((..((((((((((((((((....(((.(((((((..(((.........)))...)).))))))))..)))))))))))..((((((.........)))))))))))...)).	TCTGTGTACAATAAGCCGATGCT	-																			D12-m0066			5		-32.2	16	15	-
195	pto-miR069	pto-miR069	AUGUGUUGAGCAGAGGAAUUC	21	Y	Y		scaffold_1:19847219:19847479:+	CAAGTCTGTAGGAATTCCTCCTGCCCAACACATGGCAGTCTCTCAAGATATCATGTGTGGGTAGCATTGGTTACATTTCATTTTTTAGTTAATGAAGATATTTTGTTTTATTATAATCTTTTTATCTATAAGGAAACTTTTTTATTTTTTTGTTGTGGCTGAGTGCTTTGGATTTTCACTATATTTGCAAAATAATATATGTTGTCCAACTCGTGGAACAAGAGATTGTCATGTGTTGAGCAGAGGAATTCCTAACGTCTT	.(((.(..((((((((((((.(((.(((((((((((((((((((((((((((........(((((....)))))..((((((........))))))))))))))).....(((((((............(((....)))............)))))))..((((....(((((...((.((((((........))))))))..)))))))))........)))))))))))))))))).)))))))))))))))..).)))	-	ATGTGTTGAGCAGAGGAATTC	D7-m0064	Y		3		-85.85	11	-	11	D10-m0071	Y		3		-85.85	9	-	9																			D18-m0075
196	pto-miR070	pto-miR070	ACGAACAUGGGCUGGACGCU	20	Y	Y		scaffold_14:17518362:17518453:+	CGGTAGTGCAGATTTGTGCAGCTGCAGGTTCGTCGGGGAAAATCGGTAGCGCAGATTTTTCGACGAACATGGGCTGGACGCTGGACTGGCCA	.((((((.(((....((.(((((.((.((((((((..(((..(((....)).)..)))..)))))))).))))))).)).))).))).))).	-	ACGAACATGGGCTGGACGCT	D07-m0029	Y		3		-39.8	333	-	332										D12-m0025	Y		3		-39.8	161	-	160										D18-m0032
197	pto-miR071	pto-miR071	AGUAGGAUUUUCGGAAGGUUAUC	23	Y	Y	Y	scaffold_5:119602:119736:+	ATGGAGAGGGAGTAGGATTTTCGGAAGGTTATCGGGTGGGTGAGCGGGGAAGATAACTTTGGTTTTTGAGATAGTACTTGTTATTTTCCCTACTCCACCCATCCCATAGGTTTCCGATCATTCCTCCCTCTCCTC	..((((((((((..((((..(((((((.((((.(((((((((((..(((((((((((...(((.((......)).))).)))))))))))..)).))))))))).)))).)))))))..))))))))))))))..	AGTAGGATTTTCGGAAGGTTATC	TAGGTTTCCGATCATTCCTCC	D07-m0099	Y	Y	5		-73.7	5545	5310	14	D10-m0102	Y	Y	5		-73.7	2543	2431	11	D12-m0107	Y	Y	5		-73.7	2691	2588	7	D16-m0103	Y	Y	5		-73.7	2880	2805	11	D18-m0121
198	pto-miR072	pto-miR072	CAGAACUCCGCAGUUAAACGU	21	Y	Y		scaffold_17:8687412:8687569:-	TTTGCCACATTAGATAAGATTTTGAGGGTGGATGTTTTCGCCGCCACGCCGCACACGTGCTTATAGGAATCGCGCGTGCATGGGCAAACAGGTGCGATCATACCAGCACTAATGCACGGGATCCCATCAGAACTCCGCAGTTAAACGTGTTTGGGCAA	.(((((....((((((....(((((..(((((.(((((.((.(((.((..((((.((((.((.....)).)))).)))).))))).....(((((..........)))))...))..((....))...))))))))))..)))))..)))))))))))	-	CAGAACTCCGCAGTTAAACGT	D07-m0050	Y		3		-45.4	889	-	888	D10-m0058	Y		3		-45.4	903	-	903	D12-m0052	Y		3		-45.4	1476	-	1474	D16-m0048	Y		3		-45.4	2325	-	2324	D18-m0057
199	pto-miR073	pto-miR073	UGAAGAAGCUGUUUUGGUAAU	21	Y	Y		scaffold_11:1025176:1025334:-	GCAACACTTGCATTACCAAAGTAACTTCTTCAAGGATCTACAAACTCCTTACAAGATTTATAATCGGAGACTGTCCAAGCATTAGAGAGTTGCCAGAGTGCATTGGTACTTTAAAGAACTTCAAACGTTGAAGAAGCTGTTTTGGTAATGCAAGTGTTG	.((((((((((((((((((((((.(((((((((.(....(((..((((.................))))..)))..........(((..((...(((((((....)))))))...))..)))...).))))))))).))))))))))))))))))))))	-	TGAAGAAGCTGTTTTGGTAAT	D07-m0011	Y		3		-56.23	1217	-	1175	D10-m0006	Y		3		-56.23	1428	-	1378	D12-m0008	Y		3		-56.23	1244	-	1185										D18-m0010
200	pto-miR074	pto-miR074	AGUAGGGUUUUCGGAAGGUUAC	22	Y	Y	Y	scaffold_13:103684:103808:+	ATGGAGAGGGAGTAGGGTTTTCGGAAGGTTACTGGATGGGTGAGTGGGGAAGATAACTAAGCTCTGTTTGTTATTTTCCCAACTCCACCCATCCCATAGGTTTCCGATCATTCCTCCCTCTCCTC	..((((((((((..((((..(((((((.(((..((((((((((((.(((((((((((.((((...))))))))))))))).))).)))))))))..))).)))))))..))))))))))))))..	AGTAGGGTTTTCGGAAGGTTAC	AGGTTTCCGATCATTCCTCC										D10-m0015	Y	Y	5		-71.5	242	226	11										D16-m0012	Y	Y	5		-71.5	189	176	11	D18-m0017
201	pto-miR075	pto-miR075	GCGUUUGUAGUCCAACGGUCAGG	23	Y	Y		scaffold_18:1497592:1497707:+	CGGCCTTTGCTTTCTTGTCTGTCCGTTTCTTTACGATAGCTCATATGCATTATATTAAACATATATTAACAGTACATCAGCAGGCGTTTGTAGTCCAACGGTCAGGATAATTGCCT	.(((..(((........((((.(((((...((((((..(((....(((..(((((.....)))))......(.....).))))))..))))))...))))).)))).)))..))).	-	GCGTTTGTAGTCCAACGGTCAGG	D07-m0052	Y		3		-21.8	391	-	383	D10-m0060	Y		3		-21.8	222	-	220	D12-m0053	Y		3		-21.8	297	-	296	D16-m0050	Y		3		-21.8	255	-	254	D18-m0061
202	pto-miR076	pto-miR076	CCGACCUUAGCUCAGUUGGCAGA	23	Y	Y		scaffold_8:9843858:9844151:-	AAGTTTTAATTACGTGATTATGTGGCAATTGACTATAGTTGAGCACAATTTTGCAGAATTTTGAATTCTTATATTTGAAAGCATTTTTGAATAATAGACAAATTAAATTAAAATGAGTAAAAATAAATCAAAACCTCAAATCTATGTCATAATATAGGTCTTAATGGATTAGCCCAACATCCAAACCCAACCCAGCCCACTCGCCCAGTTCATCCACTAACTATTTATTTGTAGCATTAGATCTGAGCCATCAATAAATTTCCGACCTTAGCTCAGTTGGCAGAGCGGAGGACT	.((((((.....(((.....(.((.((((((((((..((((.......((((((....(((..(((......)))..))).((((((....((((......))))....)))))).))))))............((((.(((((((..((((.((((((.(((.(((((.(((..................................))).))))).)))..))))))))))..)).))))).))))...............))))..))).))))))).)).)))).))))))	-	CCGACCTTAGCTCAGTTGGCAGA	D07-m0123	Y		3		-48.18	839	-	834	D10-m0127	Y		3		-48.18	1077	-	1075	D12-m0135	Y		3		-48.18	809	-	805	D16-m0132	Y		3		-48.18	548	-	547	D18-m0154
203	pto-miR077	pto-miR077	UGGAAGAAAGAAUUAGAUGUCA	22	Y	Y		scaffold_8:16887652:16887814:-	AATCAATTCATGGAAGAAAGAATTAGATGTCACATACAAGGAGCCAGAAAATTTCAATGTAACCATGTAAAATAGTTTCAAGAATTTCATAAAAAATCTAGCTTTTTCCCAATCTTCTAAAACAGGAGGACATAAGTTTTTTTATTTCCCTTTTGAATCAACC	.....(((((.(((((((((((((..(((((......(((((((.(((((((((...((.(((.((.....)).))).)).)))))).........))).)))))))......(((((.....)))))))))).)))))))))..))))....))))).....	TGGAAGAAAGAATTAGATGTCA	-	D07-m0125	Y		5		-24.6	200	196	-	D10-m0130	Y		5		-24.6	96	96	-	D12-m0137	Y		5		-24.6	204	203	-	D16-m0135	Y		5		-24.6	145	140	-	D18-m0158
204	pto-miR078	pto-miR078	GCUGGAGUAGCUCAGUUGGU	20	Y	Y		scaffold_4:16304187:16304406:+	CATCAACAGTGCTGGAGTAGCTCAGTTGGTTAGAGCGTGTGGCTGTTAACCACAAGGTCGAAGGTTCAAGCCCTTCTTCTAGCGTTTTTATTAATTTTATTTATTATCCTTTAACTTAATCTTAATTTCTATTTCTAAGCACTTTGCATTTGTGAATAGCCCAACTCATTCGATCCAACGAGTAAATAAACCCCACTGGATCTGGTCCAGACCCAATCAT	........((.(((((.(((.(((((.((((.(((..((.(((((((...((((((...(((((.......)))))..............................................................((.....)).))))))))))))))).))).((((......))))......))))..)))))..))).)))))))........	GCTGGAGTAGCTCAGTTGGT	-	D07-m0091	Y		5		-44.8	606	604	-										D12-m0099	Y		5		-44.8	286	284	-	D16-m0094	Y		5		-44.8	400	399	-	D18-m0109
205	pto-miR079	pto-miR079	GUGGGAAUGAACAUUAUGAGA	21	Y	Y	Y	scaffold_1:22901397:22901524:-	GCTGAAGCTTTTGCACGCTCTCGTAATGCTTCATTCTCACAACGGCAAAGTGTTATTGCATCATCCTAATGATTATCATCAGCCGTCGTGGGAATGAACATTATGAGACTGTGTATACAGATAGATTC	.(((...((..((((((.((((((((((.(((((((((((.(((((...((((....))))........((((....))))))))).))))))))))))))))))))).))))))...)).)))....	TCGTAATGCTTCATTCTCACAA	GTGGGAATGAACATTATGAGA	D07-m0071	Y	Y	3		-48.2	798	136	657	D10-m0074	Y	Y	3		-48.2	565	106	459	D12-m0079	Y	Y	3		-48.2	446	114	329	D16-m0066	Y	Y	3	>	-48.2	608	173	435	D18-m0081
206	pto-miR080	pto-miR080	AGUUAAUGACCAUAUAAACCU	21	Y	Y		scaffold_427:13347:13543:-	CGTGTCTTGAAGTTAATGACCATATAAACCTTTAATAGCCATTATATTAATAATTATAAATTTAAATTTAAAATTCTAAAAATAACAAACTCTTTAAATTTAAAATTTTTTATTACTAAACCACCTGCGTGACGGTTTTATTTTCTGACTTTACTCGTTCAGATGTTTGTTGAGTGTTGATTTATCACTGTGATACA	.(((((.(((((((((((..((.((((((.......((((.......((((((....((.((((((((((((....................)))))))))))).))..))))))......(((....)))..))))......((((((.......).))))).))))))))..))))))))..)))....))))).	AGTTAATGACCATATAAACCT	-	D07-m0089	Y		5		-27.75	22	22	-	D10-m0090	Y		5		-27.75	20	20	-	D12-m0093	Y		5		-27.75	25	25	-	D16-m0087	Y		5		-27.75	52	52	-	D18-m0105
207	pto-miR081	pto-miR081	UUUGAUCUGGUGUGGCGCGGU	21	Y	Y	Y	scaffold_1:4299996:4300063:+	TGGGCTGCGTTTTGATCTGGTGTGGCGCGGTGTACCAAGAGCTGGGTACACCGGGTGACGTGGCGCAA	((.((..((((...((((((((((.(.((((.........))))).))))))))))))))..)).)).	TTTGATCTGGTGTGGCGCGGT	TGGGTACACCGGGTGAC	D07-m0061	Y	Y	5		-31.7	26	25	1	D10-m0070	Y	Y	5		-31.7	47	46	1	D12-m0069	Y	Y	5		-31.7	41	38	3	D16-m0058	Y	Y	5		-31.7	47	45	2	D18-m0072
208	pto-miR082	pto-miR082	GGGUCCUUAGCUCAGUGGUA	20	Y	Y		scaffold_16:3029492:3029788:-	GCAGTCTTTTCAACTACTAGCTAGCTGATCTCATGCTTTTGCAGGGAAGAAAGATGGTTCCATGGAAGTTTGTCCTAAAAGCTGCCCCCCTAGAAAGATGTCCCTTTTCATTTTGAACCTCCAAAGGAAGTGGAAGAGCTTCCGGCAATCGCCACCAGTTCAATCATGCCATTTCGACTACACTTGTCATCCAACATGCAAGTCCAACAAGAGGAAAACTCTATTCCGATGGTTTTGAGAAATAGTAAGAGACAATAAATCCAAAAAGGGTCCTTAGCTCAGTGGTAGAGCATTTGA	.(((....(((.((((((((((((..(((((....(((((..((((.......(((....)))((.(((((.......))))).)).)))).))))).((((.(((..(...((((((.......((((((......))))))(((....)))....))))))(((.((((..(((.....(((((.(((.....))))))))......((((.....))))....)))))))..)))......).))).)))).............))))).)))))).)))))).)))...))).	-	GGGTCCTTAGCTCAGTGGTA	D07-m0043	Y		3		-70.3	40	-	40	D10-m0041	Y		3		-70.3	19	-	19	D12-m0042	Y		3		-70.3	21	-	21	D16-m0040	Y		3		-70.3	18	-	18	D18-m0053
209	pto-miR083	pto-miR083	ACUCUAAAAGUUGAAACUGA	20	Y	Y		scaffold_4:5238170:5238345:-	ATCGTGAATTTCAGTTTCAACTTTTAGAGGTGGATTTCCTCTAGTGTTGTGAGGTTGATGCCTCATGGTTTGATACTTGTTTATCTTGCTTCGATGCCAATTGGTTTAAGACAATAGGAAGATAGAATATAAACAAGAGGAATCCAACTCTAAAAGTTGAAACTGAATTTCTAATT	.....(((.((((((((((((((((((((.((((((.(((((.((.(..((((((....))))))..)...........((((((((.((((...(((....)))....))....)).))))))))......)).))))))))))).)))))))))))))))))))).))).....	-	ACTCTAAAAGTTGAAACTGA	D07-m0094	Y		3		-71	30	-	30	D10-m0098	Y		3		-71	25	-	25	D12-m0101	Y		3		-71	13	-	13	D16-m0097	Y		3		-71	28	-	27	D18-m0114
210	pto-miR084	pto-miR084	AUAAGAUCUUGCAAUUCUUCA	21	Y	Y		scaffold_31:54950:55071:+	ATATTTAGCAATAAGATCTTGCAATTCTTCAATCCTAAAACCTTGAGGAACATTCACCCAGTAAACAATATGAGAAATGTCTCGTCTTTCTAGAAGCTCATTGCAGATATGTTGCAGCATTG	.......((((((..((((.(((((.((((..((((.........))))....................((((((....)))))).......))))...))))))))).)))))).......	ATAAGATCTTGCAATTCTTCA	-	D07-m0078	Y		5		-25.1	9	9	-	D10-m0086	Y		5		-25.1	11	11	-	D12-m0088	Y		5		-25.1	20	20	-	D16-m0078	Y		5		-25.1	19	18	-	D18-m0094
211	pto-miR085	pto-miR085	UUAUGUGGCAUAAAAGAAUCAA	22	Y	Y		scaffold_1:47209780:47209870:-	TTTGATTCTTTTATGTGGCATAAAAGAATCAAAATCGAGTTGGAATCTACCAATTTGATTTTGATTCTTTTATGCCCATAATAAAATCAAC	.((((((...(((((.(((((((((((((((((((((((((((......))))))))))))))))))))))))))))))))...)))))).	TTATGTGGCATAAAAGAATCAA	-	D07-m0076	Y		5		-47.6	8	8	-	D10-m0078	Y		5		-47.6	12	12	-	D12-m0082	Y		5		-47.6	16	15	-	D16-m0071	Y		5		-47.6	16	16	-	D18-m0086
212	pto-miR086	pto-miR086	UGUAAUGUGGAGAGAUGUGAU	21	Y	Y	Y	scaffold_2:12263938:12264037:-	GACAAAAATAGTCATGAAAGTCTCTCTTAAATATATATGTGTGTGTGTGTGTGTGTGTGTGTGTGTGTGTGTAATGTGGAGAGATGTGATCATATATGTG	.(((.(.((.(((((....((((((((....((((((((..((..((..(....)..))..))..))))))))....))))))))))))).)).).))).	-	TGTAATGTGGAGAGATGTGAT										D10-m0081	Y		3		-112.24	9	-	9																			D18-m0092
213	pto-miR087	pto-miR087	ACUGUUUGAGACAUAUCUAG	20	Y	Y		scaffold_2:14907392:14907610:+	TTTTGTGAGATTTAACATATCTCTCAAACTGTACATAAGAAAAAGCTAAAATTTTATAGGAAAATAGTAGACACATGAGAATATATTTTGGTAAATTTTCAGATTAAATGAAGTTCAGGAATATATTATTTCAGATGGTCGAAGTTACTAGATAAATTTTATCAAATCTGTCAAACTAGATCTTTGTATACTGTTTGAGACATATCTAGAGCTACAAAT	.(((((.((.((((..((((.((((((((((((((.((((.....(((........))).....((((.((((.((.(((((.(((((.(((((...(((.(((((..((((((.............))))))..)))))))).)))))))))).))))).....)).))))..))))..))))))))))..)))))))).)))).)))).))))))).	-	ACTGTTTGAGACATATCTAG										D10-m0082	Y		3		-42.22	10	-	10	D12-m0085	Y		3		-42.22	17	-	17	D16-m0075	Y		3		-42.22	15	-	15	D18-m0089
214	pto-miR088	pto-miR088	AAACCGAUUGAACCGGACUAA	21	Y	Y		scaffold_10:17288792:17288857:+	AAGAACTCTGGTTCGGTTTCGGTTTCAAATGTTTAAAACCGATTGAACCGGACTAAACCGGTTCAA	..(((((.(((((((((((((((((.((....)).)))))))...))))))))))....)))))..	-	AAACCGATTGAACCGGACTAA	D07-m0002	Y		3		-23.5	65	-	63	D10-m0001	Y		3		-23.5	60	-	60										D16-m0004	Y		3		-23.5	77	-	76	D18-m0002
215	pto-miR089	pto-miR089	AUUGUAUUACUUAUUUUUACUA	22	Y	Y		scaffold_6:10674001:10674203:-	AATTTAAATAATTGTATTACTTATTTTTACTAGTGTTATATTGGTTGCAACAAGATCTTTTGTAATTTGATTTTGAGTTAATAACTTGTATTTTTTTTTTCTTCTTTGTTTCGACTAGGAAAATAGACAAGTTGAGTGAATAAAAATCAAAAGAAAATTCATGGTTAATGGTAAAGATGTTCGAATAAAGGTTATTTTAGAAT	..((((((((((..((((...(((((((((((......(((..(((...(((((....)))))..(((((((((...(((.((((((((....(((((((..((........))..)))))))...))))))))..)))...)))))))))....)))..))).....)))))))))))....))))...)))).))))))..	ATTGTATTACTTATTTTTACT	-	D07-m0113	Y		5		-34.2	18	18	-	D10-m0117	Y		5		-34.2	21	21	-	D12-m0123	Y		5		-34.2	12	12	-	D16-m0120	Y		5		-34.2	11	11	-	D18-m0136
216	pto-miR090	pto-miR090	UAUUAUUGUAAACAAGCUGAC	21	Y	Y		scaffold_1:38115909:38116118:+	TGAACTCTGCTATTATTGTAAACAAGCTGACCAAGGGTGGTTTTCCCGACTCCACACATACCTACAATAGGAATCACACCAAGGCTTCTGCCATATGCATCATCTGATAATAGCAACTTCACTATAGCTTTCTTATCATTGTTCCTACCGAAAACACCAGATTCATCAACCAAAGAAGTTGTTGGCGTTTTATGTAATGATGGTTTTTCT	.(((....((((((((((((((...((..((....((((.(((((..(....)..............(((((((........(((....)))............((((((.(((............)))...))))))..)))))))..)))))))))...(((..........)))...))..))..)))))..)))))))))..))).	TATTATTGTAAACAAGCTGAC	-	D07-m0066	Y		5		-38.8	9	9	-	D10-m0073	Y		5		-38.8	6	6	-	D12-m0077	Y		5		-38.8	10	10	-	D16-m0062	Y		5		-38.8	13	13	-	D18-m0077
217	pto-miR091	pto-miR091	UGGAGGAGGGGAGCACGUGCA	21	Y	Y		scaffold_14:9081171:9081514:-	CAAGGACTGCAGCACTGCACTCCCTTCGCAATGAAGTATATCTCAACACTTACAGAAACATTAAATAAATGCATGCCCGTTAATTAAGGCTCATAATTCGTTGTGTATATGCAAGGTTTCGATTACAATATCTTTAATTAGCCAGGCAAGCTTTAGTTAATAGTGACAGTACTGATCAGTCTATTAGTTGGGTTGGCCCAGAGACCAAATTAGCCAGAACAGGCTACACAAAAACTAGTGAGGTGATTTTTACCTGCAAAACAATGCTTTCAGCAATGGAGACTGAAGAGAGACAGGGGTGAGGAACTCATGTTGGAGGAGGGGAGCACGTGCAAAGAGTGCTT	.(((.(((...(((((((.((((((((.((((...((...((((......(((....(((((((.((((.((.((((.(((((((((((....((((((.((((......)))).)....)))))......)))))))))))..)))).)))))).))))).))....)))....(((((((((((((((((....)))...........(((((......)))))......))))))).((((((...))))))......((.(((.....))).)).))))))).)))).))..((((.....))))..)))))))).)))).))).))))....))).)))	-	TGGAGGAGGGGAGCACGTGCA	D07-m0033	Y		3		-93.2	21	-	21	D10-m0035	Y		3		-93.2	29	-	29	D12-m0028	Y		3		-93.2	24	-	24	D16-m0031	Y		3		-93.2	10	-	10	D18-m0037
218	pto-miR092	pto-miR092	AAGGAUCUGAUAGAGUGGUG	20	Y	Y		scaffold_4:17782348:17782508:-	TCGTATATTCAAGGATCTGATAGAGTGGTGATTTCTCCAAAGAAGTTAGATTCGGTGACTGTGATTTCTCGAATGGAGAATTGATGAAGACCCTGATAATAGAAGATAAATACAGCAAGGGGTTAAAGATTGACACTCTATTTTGACTTTGATAGGTGTTG	...(((..((((((.((.(((((((((..((((((((((.((((((((.(.((...)).).))))))))....)))))).........((((((........................))))))...))))..)))))))))..))))))))...)))...	AAGGATCTGATAGAGTGGTG	-	D07-m0097	Y		5		-39.86	28	28	-	D10-m0100	Y		5		-39.86	22	21	-	D12-m0104	Y		5		-39.86	18	18	-	D16-m0101	Y		5		-39.86	28	27	-	D18-m0116
219	pto-miR093	pto-miR093	GGCAUGAGGUGUUUGGCAAGA	21	Y	Y	Y	scaffold_5:11901572:11901665:-	ACTGGAAGTTGTGGGCATGAGGTGTTTGGCAAGAAAATGGATCTTTTCCTTATGATGATTTCTTACCAATACCTCTCATGCCAATGATTTCCAG	.((((((((..(.(((((((((.((((((.((((((..(((.....))).........)))))).)))).)).))))))))).)..))))))))	GGCATGAGGTGTTTGGCAAGA	TTACCAATACCTCTCATGCCAA										D10-m0110	Y	Y	5		-38.9	863	668	183
220	pto-miR094	pto-miR094	UCGUGAGAGGGCGUGGGUUCA	21				scaffold_1:6963060:6963142:+	GGAGTGTCAGGAGTCCATGCTCTCCCTCTGAATCGGTTCGCTCTTCTGGTCTTCGTGAGAGGGCGTGGGTTCAAATCCCACTT	.(((((..(.((..((((((((((..((((((((((.........)))))..))).))))))))))))..))...)..)))))	-	TCGTGAGAGGGCGTGGGTTCA																																					D18-m0073
221	pto-miR095	pto-miR095	CAUCAUGAGGGCUCAGUAAAC	21	Y	Y		scaffold_12:13985286:13985469:-	ATATCAGTTCCATCATGAGGGCTCAGTAAACAACATAATTAACATCCTACCAAGGAGCAAGAAGGCTATTAGGAGGTCAATTCCTTTACCTAGCGGAAGTGTTGTTTTGACATGAGTGGCATTTATCTCGATAGTCTTGGATAGAATTATGCTGCTTGCTGGGTCCTGATGATGGAACTAGCAT	.....(((((((((((.((((((((((((.((.(((((((......(((((((((..(.(((..((((...(((((......)))))...))))..((((((..(((......)))..)))))).))).)....)))))).)))))))))).)).)))))))))))).))))))))))).....	CATCATGAGGGCTCAGTAAAC	-																																					D18-m0016
222	pto-miR096	pto-miR096	UUGAGGAGAAUGAGCAAGGGG	21	Y	Y	Y	scaffold_14:5359777:5359978:-	TGGTGAATCTTTGCCTTTGCTCATTCTTCTCAACCTTTGATGAAAGACATTCTAATGATCCATCATGCCTTCATCCCTTTGATGAACCCTGATGTTTCACCCTATAGACCTAAAAAACATAACTTCCTATTAGATGGACAGCTGGAGCAGTAAGACACCATTGATCAAAGGTTGAGGAGAATGAGCAAGGGGAAACATGCTG	.(((..((.(((.((((((((((((((((((((((((((((.((......((((.(((..(((((.(..((((((.....))))))..))))))..))).....))))........((......(((........)))..((....)).)).........)).)))))))))))))))))))))))))))).))).))))).	-	TTGAGGAGAATGAGCAAGGGG	D07-m0032	Y	Y	3		-68.8	85	1	82	D10-m0034	Y		3		-68.8	67	-	65	D12-m0026	Y		3		-68.8	87	-	84	D16-m0030	Y		3		-68.8	73	-	72	D18-m0036
223	pto-miR097	pto-miR097	UUCAAGGGGGAUGGUAGCCAU	21	Y	Y	Y	scaffold_11:11897039:11897138:-	CAGAGTTAACAGGATGTCTACCATGCCCCTTGAATGCCATTCTTTTGGATCATGCGATCTAGAATGGCATTCAAGGGGGATGGTAGCCATCCGAGTTCTA	.(((..(....(((((.(((((((.((((((((((((((((((...(((((....))))))))))))))))))))))).))))))).))))).)..))).	-	TTCAAGGGGGATGGTAGCCAT	D07-m0012	Y		3		-61.4	15	-	15	D10-m0008	Y	Y	3		-61.4	9	1	8	D12-m0010	Y		3		-61.4	8	-	8	D16-m0008	Y		3		-61.4	17	-	17	D18-m0011
224	pto-miR098	pto-miR098	UUGUCUCGUCAAGAUCUUUCCA	22				scaffold_15:10939417:10939623:+	CCAGTACCATTAAAAAGATCTCGACAAGATAAATCCAACATCACTAAAGAAGATTACAAATAGTGAATATAGTGGGTCATACGAGTCGTTCAAAAGCTTGAGACTCACTTGCCTTTGGGCTACTCATGTAGCCCACTCCGATCATCGTTGATGACTTTTCTTGGTATTGTTGGATTTGTCTCGTCAAGATCTTTCCAATGGTACTAG	..(((((((((..((((((((.(((.((((((((((((((..(((((.((((((((..((..((((....((((((..(((.((((.(((((((.((.((.....))...)).))))))).)))).)))..))))))....))))..))..))).))))))))))..)))))))))))))).))).))))))))..)))))))))..	-	TTGTCTCGTCAAGATCTTTCCA
225	pto-miR099	pto-miR099	UUUAACUAACAGAAGGAACUAUU	23	Y	Y	Y	scaffold_6:22432819:22433144:-	TTGAAGAGCTAATTAGATCCTTATGTTAGTTAAATCTAGATTTTCATCCATTATTGTTAACTCAAGCATGTGAGATGCATGTGGTTCTTATACCTCGACTTTTAAAATTAGATCAAATTAGAAATAATGAAAAAAATAAAGAAAAGGAAAATTGAAAAAAGGGAAAAAAAAATCCACTTTTTTTTTATTTATTTTCCTTCTCCTTTTCAGATTTGATCCAATTTAGAGACTGAAATACAATATCTTGTGCATCTCACATGCTTGAGTTAACATTAACACAATGAAAACCTAAGTTTAACTAACAGAAGGAACTATTTAGGTCTTTA	.((((((.((((.(((.(((((.(((((((((((..(((.(((((((...(((.(((((((((((((((((((((((((((.(((......))).)..((((..(((((.(((((((((.((((................((.(((((((((.(((((((((((........))).))))))))......))))))))).))..)))).))))))))).)))))))))..................)))))))))))))))))))))))))).)))....))))))).)))..))))))))))).))))).))).)))).))))))	-	TTTAACTAACAGAAGGAACTATT										D10-m0119	Y		3		-120.07	20	-	19	D12-m0125	Y		3		-120.07	15	-	14	D16-m0122	Y	Y	3		-120.07	15	1	14	D18-m0139
226	pto-miR100	pto-miR100	ACCGGCUUUGCUUGUGCUUUGUU	23	Y	Y	Y	scaffold_9:8169461:8169760:+	ACACAGAGCCCATCAAGTCGTGGGTTCGAAGCCGGTGAGAGAGCTTGAAAGAGAGAGTACATGGTCTGTTTCTTTCTTTTTAGAATAATAATGGTTATTTTTAAAGTGATTTTTATTTTAAAATATATTAAAATAATTTTTTTTTATTTTAAAAAAATATTTTTAATATCAATATATCAAAATAATTTAAAAATCTAAAAATAATTAAAAACAATTGATCGACATCTTTTTTACTCGAACAAGTAGAAAAGTTTAAGAGGAAGGGACACCGGCTTTGCTTGTGCTTTGTTGGCATTGATC	...(((.(((.((.(((.((..(((..((((((((((......((.(((((((((((.(((.....)))))))))))))).))........((((((((((((....((((((((..(((....(((((((((..((((((((.......))))))))..))))))))).............)))..))))))))))))))))))))....(..((..((.....((((((((((......)))))))))).....))..))..).)))))))))))))..))))).)).))).)))...	-	ACCGGCTTTGCTTGTGCTTTGTT	D07-m0128	Y	Y	3		-73.53	9	1	8																			D16-m0137	Y		3		-73.53	5	-	5	D18-m0160
227	pto-miR101	pto-miR101	UGCUUAAACGUUGGCAAUCGA	21				scaffold_1:17551590:17551673:-	AGGCCTTTGGTGCTTAAACGTTGGCAATCGAACATGCAATTTTTGAAAGATGATTTGGCCAAAGTTCCGGTATGGGTTCGGCTG	.((((.((.(((((..(((.(((((.((((......((.....)).....))))...))))).)))..))))).))...)))).	TGCTTAAACGTTGGCAATCGA
228	pto-miR102	pto-miR102	UGACUGCAGCAUUGAAGCAUA	21	Y	Y	Y	scaffold_6:25833658:25834006:-	ATAGAGGTTCCTATGGTTCAATGATTCAGTCACATTGAAACCTGCGGTTTCAAAAGGACTATTGGATTCTTGAAATGACAAAGTTAGTCCCTCCCTCCAAGTTCATTAGAAATTTCTGCTAATGTCAAATTATTAGCTTAAGGGCACATGGCACTCACCGATTGGCTGAGATTTTGGTCAAGTTTGATCATTGACCAAACTTGGCTACAGATTGTAACTTAATGGAAATTGGTTATGGAATTGGATGGAGAGACTAACTCTGTCTGAAATTCAAATCTCAAGACTCAATTGCCCTTTTTTGAACCATGGGGTTCGATGTGACTGCAGCATTGAAGCATAGGGACCCCTG	.(((.((((((((((.(((((((...(((((((((((((.(((..(((((.((((((.(.(((((..((((((...((((.((((((((.((((.(((((.(((((....((((((((((((((......)))))))...(((..(((.....((((((....)).))))....((((((((((((.((...)).)))))))))))).....)))..)))...)))))))....))))).))))).)))).)))))))).)))).(.....).....)))))).))))).).))))))..)))))..))).)))))))))))))...))))))).)))))))))).)))	-	TGACTGCAGCATTGAAGCATA										D10-m0120	Y		3		-142.2	50	-	50										D16-m0123	Y	Y	3		-142.2	26	1	25	D18-m0140
229	pto-miR103	pto-miR103	CUGAGAUGGAUUUGGGUUUUA	21				scaffold_16:12674908:12675213:+	TTTTTAGGGGCTGAGATGGATTTGGGTTTTAATCTAGTGTGGTTTTAATTTTTTTTTTTTTTTTGCAAACATTTTACTGGAAGCCAACTCCGGAGACACGACATTTATGTCCAAGAAATACGACTAGAGACACGGAGTCGTCTTGAAAAAAAATTTCACTTGTACCAACTGCTCTGTTGAAAAAAAAAAAGCTTTTGATTTTTATTAATTTTTCTTTTATATATATATATATATATATATATATATATATATATATATATATATATATTACGGGTAAAACTAAAAATTCAAATCAGTATTAGAAAA	(((((((..(((((..(((((((.(((((((...(((((.((((..((.(((((((((((...(((((........(((((.......)))))....(((((.((..(((((.((........)).).))))..)))))))..(((((.....))))).))))).((((......)))).))))))))))).))..))))..)))))......((...(((((((((((((((((((((((....)))))))))))))))))))))))...)).)))))))..)))))))..))))).))))))).	CTGAGATGGATTTGGGTTTTA	-
230	pto-miR104	pto-miR104	AGGAUAUAGUGGUCGAGGUG	20				scaffold_17:6336770:6336851:-	GTGCTGGTTGCGAAGACGAACCATTATATTGTGAATCGACATAAGATTGATTAGGATATAGTGGTCGAGGTGTAGGTCGATA	...(.(.(((((....(((.((((((((((.(((.(((((....).))))))).)))))))))))))...))))).).)...	-	AGGATATAGTGGTCGAGGTG
231	pto-miR105	pto-miR105	UGUUGAAAUCUCGAGACACGG	21	Y	Y		scaffold_19:1461249:1461585:+	AATGTATTAATGTTGAAATCTCGAGACACGGTCACCTAATAAACATGACGAGAAATATCTGATCTTTTTAGAAGCTCGTTATGGATATATTGCAGCATTGTTGTTTTACCAACTCCCCCCATCCCATAAACACCAATGGTTAAGACTTCATCATCCATTAACCAGGACCATATCATATTCCTATTCTCTTCGAATGCTCGACCCACTAGCTTTGTAGAGCTAGTAGGTAACAGATCTCCTCTAGTCTCACTAGTGTAGTATTTAAGGCCTCCAGAAGAGCTAGCTCCTGCACCAGGCTGCATGAATCCCGTGGCTGGGTTTTCTATGTTATTGCCAA	...(((.((((((.((((.(((.((.(((((.......(((..(((((((((.....(((((.....)))))..)))))))))..)))..((((((.(((.(((............................((..(((((((..............)))))))))..............(((..((((((....(((..(((.((((((((....)))))))).)))...((((((.(.((((.....)))).).)).))))..))).....)))))).))).....))).)))))))))......))))).))))).)))).)))))).)))...	TGTTGAAATCTCGAGACACGG	-	D07-m0056	Y		5		-85.54	12	11	-	D10-m0064	Y		5		-85.54	20	20	-	D12-m0060	Y		5		-85.54	26	25	-
232	pto-miR106	pto-miR106	AUGGAGAUGAAGAGCUAGAGG	21				scaffold_15:12074182:12074356:+	GAGGCCTTGTATGGAGATGAAGAGCTAGAGGGTTGGGTAGCCAAGGACGACTTGCCTATTTCCTCCATGGGGTCCTGAAAAGAATGAAATACTGTCGTTCAGAGCTCATTGGTAGGGTTCATAGGCAGTCTCCTTTGGCTATCCTAACTGGCTCTCATTTTTCATGCTAGACCTA	.(((.((.((((((((((((.(((((((......(((((((((((((.((((.((((((.(((((((..(((..(((((.((.........))....)))))..)))..))).))))...))))))))))))).))))))))))...)))))))))).))))))))).)).))).	ATGGAGATGAAGAGCTAGAGG	-																																					D18-m0042
233	pto-miR107	pto-miR107	UGAUAUGUGGCAUUCAAUCGA	21	Y	Y		scaffold_3:14915775:14915873:+	TTCCAGCATTCTTGATTGAATGCCACATATCATTCATTCCTGCTTTTTATATGAAAAGTCGGAATGAATGATATGTGGCATTCAATCGAGAATGCTGGA	.(((((((((((((((((((((((((((((((((((((((.(((((((....))))))).)))))))))))))))))))))))))))))))))))))))	-	TGATATGTGGCATTCAATCGA																												D16-m0082	Y		3		-75	27	-	27	D18-m0100
234	pto-miR108	pto-miR108	UUGGAGGAAUGAUACAAUCACU	22				scaffold_5:5133778:5134131:-	TTTCACTATATTGGAGGAATGATACAATCACTCGCCAAAACCTCAATACAAAATCAAGACTAAGCTCTCTATCTCTTTTTTCTCTTGTAAGTTGCTCACTTCTCACACACTCAATTAATCTCACTCTCACTTGATTTTTTCAACAATGGAGGGAGCCTCCTATTTATAGGGACTAAATGGTGTCATTACGTGTGAAGTTGGAGGTTTGGAGCTGGAGAGTTAAAGAGATAGTTGGAGAGTGGAAGTTGTTGGTTAGAGGTCGGCATAGTTATGGAGACAGAGGAGGGGGGAAATCTAGACAAACTGCCATAAATCTCTAACCTTGTGAGATTTTTCCATCCAATCCTAGTGATC	..((((((.((((((((((.(((....((((..........................((((..(((((((((((((((...(((((...((((.(..((((((.((.(((.((.(((.((((........((((.....))))....(((((...)))))........)))).))).)))))((((.....)))).)).))))))..).)))).)))))..))))))))....)))))))...))))...((((((((((.((((......((....))..(...(((.....)))...)....))))....))))))))))..)))).))).)))).))))))..))))))..	TTGGAGGAATGATACAATCACT	-	D7-m0105			5		-101.2	8	7	-
235	pto-miR109	pto-miR109	CAGGCAGUGGAGCAAAUAUGA	21	Y	Y		scaffold_13:813939:814017:+	TTTGGATGCACAGGCAGTGGAGCAAATATGAATTCTAACCTTCAGAATTCATATTTGTTCCATTGCCTGTGGATGCATA	..((.((.((((((((((((((((((((((((((((.......)))))))))))))))))))))))))))).)).))..	CAGGCAGTGGAGCAAATATGA	-	D07-m0017	Y		5		-49.4	30	30	-																			D16-m0016	Y		5		-49.4	37	37	-
236	pto-miR110	pto-miR110	GAAUGGGAGGAGUAGGCAAGAA	22				scaffold_8:8028054:8028146:-	AAAGCAGATGGAATGGGAGGAGTAGGCAAGAAGGAATATTAAATCATGAATTTTTCCTTCTTGCATACTCTCCCATCTCCAAAGACTTGCTAG	..(((((.(((((((((((.((((.(((((((((((.(((........)))..))))))))))).))))))))))).)))).....)))))..	GAATGGGAGGAGTAGGCAAGAA	-																			D12-m0134			5		-40.4	34	34	-
237	pto-miR111	pto-miR111	CUCAUUUGAGUCGACGUUGAUA	22				scaffold_6:505016:505146:+	TTTCAGCATTTTCAACGCCGTCTCAAAAGAATTTAAATTTTAAAAGTCTTTTGAATGCGTTCGACTTTTAACGCGTCATTTTCAAAGTTATTGATTTTCCTCATTTGAGTCGACGTTGATAATGCTTGGTT	..((((((((.((((((.((.((((((.((....(((((.(((........(((.((((((........))))))))).........)))..)))))...)).)))))).)).)))))).))))).)))..	-	CTCATTTGAGTCGACGTTGATA																												D16-m0116			3		-34.53	98	-	96
238	pto-miR112	pto-miR112	UCUUUAGACAGGCUAGAAUCG	21				scaffold_2:11607389:11607598:-	GGTGATTTTGTTCACCTTTCTTGGTCTTCTCATCTGGTTTTTTCTTCAATCTACAAAGAACATATTGCCCCTGAAAATGTCAAACACAAAAGTGAAGCAACTACTTAGACCACAATTTCCCAAATGATGCATCAAGCACAGTGTTACTACAACCATGGAGATTAAAGTTGGCATTTACTTCTTTAGACAGGCTAGAATCGGTGATATTAT	(((((......))))).............(((.((((((((..(((...((((..(((((.....((((.........(((...(((....)))(((......))).)))...(((((((....((.(((.....))))).(((....))).....)))))))......)))).....))))))))).)))..)))))))))))......	-	TCTTTAGACAGGCTAGAATCG																												D16-m0076			3		-37.5	73	-	71
239	pto-miR113	pto-miR113	UUGUUGCAGAAUAAUGGGAUG	21				scaffold_17:10485748:10486000:+	GTTTATTTTATTGTTGCAGAATAATGGGATGCCGGTTTTAAAAAGAGTAGTTTCCATTTGCTAAAGTTTTTCCGAGTCACTATATTATTCCACATTTCGTGTTGAGACATACGGGCATTTTCATTTGCAGTAATTTGTTTACTGTTGTATTTATATTAAACTGCTTTTCGGGAGTTAAGATACTTGTATGAGAAATTGTTGGTTTTTAATGTTGTATTTTATCTACAAATTAAACTGTAACTTTGGTTTTTAT	.......(((..(((((((..((((.(((((.(((....((((..(((((.......)))))....)))).)))....((.((((((..(((((((((.........((((((((.(((((.....(((((((.....))))))).............((((.((....)).))))))))).)))))))).)))).)).)))....)))))).))....)))))....))))..)))))))..))).......	TTGTTGCAGAATAATGGGATG	-																												D16-m0045			5		-45	25	24	-
240	pto-miR114	pto-miR114	UGAGUAUUGGACUAUUAAGG	20	Y	Y		scaffold_4:12364418:12364731:+	ATGTCCCTCTTGAGTATTGGACTATTAAGGGGTTGAGCTGTGTAGCGAGTGCTGTTGGAGTCCCCCTTCATGCGGATCATACGACATTGTTGCGTAAAAGGCTTAGTTACGCAAGAGTTTGCGTTGAGATAGATGCTTCGAAGACGTTGGTTAAGGAATATGATCTTCGCTGTCCAAATGGGTTATTCATAACAATTTCAGCTGAGTACGAATGGATACCGTCGAAGTGCAGTAATTGCAATGTCTTTGGACACACCACAACGCTATGTGCTACTAATAACATTGATAATCTTAAAGTGGTGGCAGAGGGTAAG	....(((((((.(.(((((((.(((((((..(((((((.(..(((((.(((.((((((((.....))))).(((.(((..(((..(((.((((((((.........)))))))).)))...)))...)))...))).((((((((((((....((((......)))).((((..(..((((..(((((((......(((....))).....)))))))))))....)..)))).....))))))))))))..))).)))..)))))..))))..))))..).)))))).)))...)))).).).))))))....	TGAGTATTGGACTATTAAGG	-																			D12-m0098	Y		5		-78.9	84	82	-
241	pto-miR115	pto-miR115	UUUGGGAGUGUGGUAGCGGUU	21				scaffold_6:6521002:6521240:+	TTTGAAAAGCAACTACTACCACACTTTCAAACACTCTGAACATATTATAGAAAACTCAACTATAATAATCTATAATTCATCTTAGAAAGAAACAAATATCCATAAAACCTACGAAGGAAACCCGCCTCTTGTGTAACATAACAACACATGGCATTTCTTTTTTTAATCAAGTAGAGAAAAGTGAGGTAGAAAATTAGACTAGGGGGTATTTGGGAGTGTGGTAGCGGTTGATTTTCAAA	.(((((((.((((..((((((((((..((((.(((((.....((((((((.........)))))))).((((...(((((((((...(((((...............(((....)))......(((...(((((.........))))).))).)))))(((((((......)))))))...)))))).)))...))))....))))).))))..))))))))))..)))).))))))).	-	TTTGGGAGTGTGGTAGCGGTT																			D12-m0118			3		-69.8	40	-	40
242	pto-miR116	pto-miR116	GAGCAAUGAUGAAAGCCGAGCCU	23				scaffold_12:1902142:1902351:-	AATTAGGTCTGGGGCACAGGTTTCCATGCATTGTGTTTTGAAAATACAAGACATGAGGTTTTTGAATCCTTATACAATTAAAGGCAGAGAAGTATCAACAAGCACCAGTGGTCTAGTGGTAGAATAGTACCCTGCCACGGTACAGACCCGGGTTCGATTCCCGGCTGGTGCAGAGAAGAGCAATGATGAAAGCCGAGCCTTGGCGATGGT	......(.(..((((...(((((.(((.((((((((((((......)))))).(((..((((((...((((.........))))))))))....)))....(((((((((((((.(((((((.........))))))).....))))).(((.......))).))))))))........))))))))).)))))..))))..))......	-	GAGCAATGATGAAAGCCGAGCCT																			D12-m0014			3		-68	33	-	32
243	pto-miR117	pto-miR117	AAUCGCAAAAAUCGGAUGAAAU	22				scaffold_1476:4304:4378:-	AATCAAGTGAAATCGCAAAAATCGGATGAAATCGTGCAAAATCGTGATTTCAGGACCGATTTTGCGACTTTGATA	.((((((.(...((((((((.((((.((((((((((......))))))))))...))))))))))))))))))).	AATCGCAAAAATCGGATGAAAT	-	D07-m0021			5		-24.7	83	80	-
244	pto-miR118	pto-miR118	UCUGGUAUGAGCAUUUGAUGA	21				scaffold_4:11447553:11447698:+	GTGCCTCATGTCTGGTATGAGCATTTGATGATTGATAATTTCAATTTGTTTACATCTTTTTTCTGCAATCCTAATACCGCGTACTTTCAAATGTAAAGAAATTGAAATTATCAATCATCAAATGTTCGTACCATACGTAAGGCACA	((((((.((((.(((((((((((((((((((((((((((((((((((.(((((((........(((............))).........))))))).))))))))))))))))))))))))))))))))))).)))).)))))).	TCTGGTATGAGCATTTGATGA	-										D10-m0093			5		-73.23	25	24	-
245	pto-miR119	pto-miR119	CAGAAAUUCUCGAAGGCACUG	21	Y	Y	Y	scaffold_4:18450076:18450148:+	GGAGCCCTTCCAGAAATTCTCGAAGGCACTGAGCCAAACCCAGTGCCTAAGAGGGGGTTTGGAAATAGTTTTC	(((((..(((((((..(((((..((((((((.(.....).))))))))..)))))..)))))))...))))).	CAGAAATTCTCGAAGGCACTG	-																												D16-m0095	Y		5		-29.8	10	10	-
246	pto-miR120	pto-miR120	AAUGUCUAUUGAUCGUUGUGAA	22	Y	Y		scaffold_7:8737244:8737520:+	CGAGAGGAAGTTTAATAAGGGGAATTAGATAACAAAACCTAAACATAAAAACATGGATAACACCTCCACCATAGAAAAAGCGTGATTTTTGCCACAATTATTGCTTTATTTTGCTATATTTATAAATGTATATATGTGCTTGTTTTATTTTGCTTTGATTAATTCATGATTAGTGTTTGATTATATTTGTTATTTATGGATCAATTTGTGGGACCATGCCTGTAATTATATGGATTTCATTGCACAATGTCTATTGATCGTTGTGAACTTATGAATT	.......(((((((.(((.((..(.((((((..(((((....(((((.(.(((((((.......)))....((((((((((((((((........))))).)))))).)))))............)))).).)))))....)))))....(((..(((..(((((((((((.(((..((((.......))))..))).))))...(((..((......))..)))....))))))))))..)))...)))))).)..)).)))))))))).......	-	AATGTCTATTGATCGTTGTGAA																			D12-m0130	Y		3		-48.1	14	-	14
247	pto-miR121	pto-miR121	UUAUAAAUGGAAUGUUGGAUGA	22	Y	Y		scaffold_18:2915388:2915531:+	ACTTGTCAGATTATAAATGGAATGTTGGATGACACCTAACTATTAAATAAAAAAATGGTAATTTGTGTTTATGTTATGGATTATTGAAGAAATAAATAAATAAATAACTGATGAAGATCTAAATTCTTGTGAAGCATGGCGGCA	..((((((..(((((...(((((.((((((....((((((...((((((...((((....)))).)))))).)))).)).(((((.....))))).....................))))))))))))))))....))))))..	TTATAAATGGAATGTTGGATGA	-	D07-m0053	Y		5		-20.6	18	18	-	D10-m0061	Y		5		-20.6	20	20	-	D12-m0054	Y		5		-20.6	36	35	-										D18-m0063
248	pto-miR122	pto-miR122	CUCGCGACUGAUGACGUGGCUU	22	Y	Y		scaffold_8:367523:367705:-	CTCAACTCGGCTCGCGACTGATGACGTGGCTTGTGGGTCTCACTATGCTGACGTGTCAGCTGACTGGACGTTGACATGGCATGCTAACTGTGCATGCTAACGTCATGCTTATGTCATGATGGCGTCATCCTTATCCGGGTCTGGTATGTGGGTCGGGTCGTCTAGCATTCGGGTCGGGTTAGC	...(((((((((((...((((((((.(((((..(............(((((....)))))..((..(((..((((.((((((((.......)))))))).((((((((....).)))))))..)))).((......)))))..))..)..))))).)))))).))....)))))))))))...	CTCGCGACTGATGACGTGGCTT	-										D10-m0125	Y		5		-72.8	20	20	-	D12-m0132	Y		5		-72.8	13	13	-	D16-m0130	Y		5		-72.8	26	26	-	D18-m0150
249	pto-miR123	pto-miR123	UCUGUUCUGAGGCUUAGCGUA	21	Y	Y		scaffold_1:14316038:14316131:-	TTTATATATGTCTGTTCTGAGGCTTAGCGTAGATAGGGTGTCCTTACAACACTGCTCCTGCGTTGCCAGTCATGGACCGGATTCGGGTTGTGAT	.(((((...(((((.((((.((((((((((((....(((((.......)))))....))))))))..)))).)))).)))))......))))).	TCTGTTCTGAGGCTTAGCGTA	-	D07-m0070	Y		5		-24.7	10	10	-										D12-m0078	Y		5		-24.7	8	8	-	D16-m0064	Y		5		-24.7	12	12	-	D18-m0079
250	pto-miR124	pto-miR124	UUUGGUGUUAAGGUUUGAUGG	21	Y	Y		scaffold_4:22209589:22209733:+	GTGAAGAGAGTTTGGTGTTAAGGTTTGATGGGAAAGATTTATTTGTAGTGTAAGCAGATGAAGTCTTACATAAATGGTATTGGTATTCAACAATTTACTGGAAGTAGTTCTTTCCCATCAAACCTCAACATTACGCTCTATAAGT	......(((((.(((((((.(((((((((((((((((.((((((.((((((((((.......).))))).........((((........))))..)))).)))))).))))))))))))))))).))))))).)))))......	TTTGGTGTTAAGGTTTGATGG	-										D10-m0097	Y		5		-54.8	35	34	-	D12-m0100	Y		5		-54.8	25	25	-	D16-m0096	Y		5		-54.8	24	23	-
251	pto-miR125	pto-miR125	UAAGGGACUGAUUGUGGUUAA	21	Y	Y		scaffold_4:11835168:11835347:+	TCTACCTTATGCCGCACGTCACCCGCGCGGCGTCGGCTTGGCGATTCTTCGTTTCGTTTGCTTGATTGGTTCTTGGGAGTCACCACCTAGTATTTAATTGAGGGTTACTAGGAAACCTGGATGTACCGGTCTTGTCAGAGATTCACGGGTAAGGGACTGATTGTGGTTAAGAAAGGTATT	..((((((..(((((.((.....)).))))).....((((((.((...(((..((.((((((((..((..((((..((.......(((((((.............)))))))....((((.....)))).....)).))))..)))))))))).)).)))..)).)))))).))))))..	-	TAAGGGACTGATTGTGGTTAA										D10-m0094	Y		3		-51.92	15	-	14	D12-m0097	Y		3		-51.92	23	-	22	D16-m0093	Y		3		-51.92	9	-	9
252	pto-miR126	pto-miR126	UUCUGGAUGCAAUGGUACGGUC	22	Y	Y		scaffold_4:184584:184721:+	AGATTGAATCTGGGCCGTTCATTAGGCCAGAATTATTTTGATCAAATCTTAGCCGTCTGAAATGCGATTTGGACGATTTCAGACTTGTTTCCAGCTAATTTGATCGTTCTGGATGCAATGGTACGGTCCGATCATTGA	....(((.((.((((((((((((...(((((((......((((((((..((((.(((((((((.((.......))))))))))).........)))))))))))))))))))....))))).))))))))))))....	-	TTCTGGATGCAATGGTACGGTC										D10-m0091	Y		3		-45.1	19	-	19	D12-m0094	Y		3		-45.1	27	-	27	D16-m0089	Y		3		-45.1	32	-	32	D18-m0106
253	pto-miR127	pto-miR127	UGAGUGAUGCGGUAGACUUAG	21	Y	Y		scaffold_2:2108501:2108667:+	TTTAGGTAGACTAAGTCTACCACCTCACTCATAGACTGATCCGATAAACACAAGACACTAGGATAAAATACAGCGGTCTCCGCTTGTTGATGTATGCATTCCACATGATTTTGTCTATCTATCTTCGCCTAGTCTATGAGTGATGCGGTAGACTTAGTCTATGAAGT	.....((((((((((((((((.(.((((((((((((((...(((........(((.....(((((((((..(((((...)))))(((.((((....))))..)))..))))))))).....))))))..)))))))))))))).).)))))))))))))))).....	-	TGAGTGATGCGGTAGACTTAG	D07-m0077	Y		3		-65.2	14	-	14	D10-m0080	Y		3		-65.2	11	-	11	D12-m0084	Y		3		-65.2	23	-	23	D16-m0074	Y		3		-65.2	10	-	10	D18-m0088
254	pto-miR128	pto-miR128	UUCUUUUGAUUUGUGGACUUCC	22				scaffold_14:7267453:7267719:+	GTTATTTACTTTCTTTTGATTTGTGGACTTCCTATTTGCCAAAAATCCTTTTCATACAAGAATGTGGCAACTTATTATGAGAATTTCCTAGTTTTACAAGGATCTTTAATGGGCTGAAATATTATTTTCAGGTGTAGTAAGGATTCATTAATGTTCCAAAATTCTTTTCCTACACATGGAAAAAAGGGTTGATACCATATTTAATGTCTGATTGATTAGTTTATTTTGAGAAGTTTTCTATCCTATAAGGAAAGTTAAAGAAAGACA	(((.((((((((((((.(((..(..((((((.((.........((((....(((.(((.((((((((((((((.....((((((((.......(((...(((((((((.((.(((((((......))))).)).)).)))))))))..))).......))))))))((((.......))))....))))))...))))))))..))).)))..)))).........)).))))))..).)))....)))))))))....))).))).	TTCTTTTGATTTGTGGACTTCC	-																																					D18-m0027
255	pto-miR129	pto-miR129	GUGGAUGUAGGCGAUUUGUCGA	22	Y	Y		scaffold_17:12874190:12874539:-	GCAGCTGGTTATTGTCAAAAGAAGCTGCACCGACCATTGACAAAGAATGGCCACCATTGTTGAGGAATGAGCAAGAGGAGCTACCATTGAAGCCTATAAATAGAGGCATCACTTGAAGAGCAAAATGAGAGAGAGTGCAGAGAAAGATGTAAGAAATATAAGAGAGAGTGGGCTGCCCATGGTAACAAGCAGTGGCTGCCATTACAACACTTCAAAGAGAGAAAAGAGTGAGGTTGAAAGTTGCAAAGAGTGGATGATTCCTCCTCCTCTATTGTTGTAAATATTGTTATCTCCCTATATAATCAAATAGCTTCTCCCGTGGATGTAGGCGATTTGTCGAACCACGTTAA	((((((..((........))..))))))........(((((((...((.(((..((((..((.(((..((((.......(((..((.(((.((((........)))).)))..))...)))....(((.......((((........))))....(((((.(.((((...(((.(((..((.(....).))..))).))).((((((((.(((.....)))...((((.((((..(((..(..(.....)..)....)))..))))))))..)))))))).........))))).)))))..)))....)))).)))))..))))..))).)))))))))..........	-	GTGGATGTAGGCGATTTGTCGA	D7-m0051	Y		3		-86.9	12	-	12	D10-m0059	Y		3		-86.9	14	-	13
256	pto-miR130	pto-miR130	UUAAGGGGAUGGAAGAUGGAGUG	23	Y	Y		scaffold_19:8667362:8667530:+	GGAGTATCCACCTCTCTGTACTCCATTCACTTAAATCGAGTCACATTTACTAATTGACAAGAAAACAATATGTGAACATGGAAACAAAATCATATCAACTTTCAATGTTATTGTCGATTAGTACACATGGCTTGATTTAAGGGGATGGAAGATGGAGTGGTGAGTACTC	.(((((..((((.((((((..(((((((.((((((((((((((....(((((((((((((...((((..((((((...((....))...))))))..........)))).)))))))))))))....)))))))))))))).)))))))..)))))).))))..)))))	-	TTAAGGGGATGGAAGATGGAGTG	D07-m0060	Y		3		-71.5	28	-	27	D10-m0068	Y		3		-71.5	13	-	12
257	pto-miR131	pto-miR131	CAGCGGUGCGGGCACGAUCUCU	22	Y	Y		scaffold_14:17562048:17562242:+	CGAGCTGGGGCAGACAGCCCCCCGCATGATTGTCCCCGTCGTGTCCCCCCGCGGCCTGTTGCTTGTCCCTTCGAGATCCTTCGCGTCCGGCTTGTTGCTTGCTTGTCCCTTCGAGATCCTTCGCGTCCGGCTTGTTGCTTGTCCCTTCGAGATCCTTCGCGTCCAGCGGTGCGGGCACGATCTCTCCCGGGTGTT	(((((.(((((((.((((.....)).)).))))))).((((((......)))))).....))))).(((...((((....(((.((((((((.((((..(((..(((....((.((....)).))...)))......((((......)))).......)))..))))))).))))).)))..))))..)))....	-	CAGCGGTGCGGGCACGATCTCT	D07-m0030	Y		3		-59	12	-	12																			D16-m0029	Y		3		-59	6	-	6	D18-m0033
258	pto-miR132	pto-miR132	UGAAGAUAAGAGUGCUGUUUU	21	Y	Y		scaffold_7:6023403:6023566:-	TGGTCAAATATGAAGATAAGAGTGCTGTTTTCTAGCCAAGGATGACTTGCTCGTTAGCCCTTGAAAGATGTTTCAAATTTAGGCTGCATATGCTCAGAACCTTTTTCTGGCTTCAGGCAATCATCTTGGCTAAATGACAGGCTCTTCTCATTCATATTAGGCTT	.((((.((((((((((.((((((.(((((...((((((((.((((.(((((.((.((((.((((((....)))))).....))))))....((.(((((.....)))))))....)))))))))))))))))...))))))))))).)).)))))))).)))).	TGAAGATAAGAGTGCTGTTTT	-																																					D18-m0148
259	pto-miR133	pto-miR133	UUUUCGGUUCGGUUCGGUUUA	21	Y	Y		scaffold_10:14970373:14970516:-	TTCGAACCGGTTTTCGGTTCGGTTCGGTTTAAAAACTTAAAAAATAATAATTTTGGTTTGGTTATTTATTTTGACTCAAAACCGGACCGAACCGAAAATACGCACCCCTAGTGGGGAGGCATAATTGATCAACTAGCTTCGAGG	((((((.(.(((((((((((((((((((((......((((((...(((((((.......)))))))..))))))....)))))))))))))))))))))..((.((((....))))..))...............).)))))).	TTTTCGGTTCGGTTCGGTTTA	-	D07-m0005	Y		5		-52.2	16	16	-																			D16-m0005	Y		5		-52.2	24	24	-
260	pto-miR134	pto-miR134	AGUGCUAGUACAAGAGGGACAU	22	Y	Y		scaffold_17:10758156:10758283:-	GAAGACAACAATAATGTTAGCTTTAGTCTTAGGGCTGCTTGATTTTGAGAAGCCATTTGAAGTGCATACTGATGCTTCAAATAGGTCCATTAAGGGAGTGCTAGTACAAGAGGGACATTGGATTGCTT	.(((.(((...(((((((..((((.((.((((.(((.(((.....((.(..((((((((((((((.....).)))))))))).))))))...))).))).)))).)).)))).)))))))..))))))	-	AGTGCTAGTACAAGAGGGACAT																																					D18-m0059
261	pto-miR135	pto-miR135	AUUAAUCGAGGUGCAUGCAAGc	22				scaffold_18:14131193:14131363:+	AGCCCGTGAAATTAATCGAGGTGCATGCAAGCTGATTCGGACACCCACGTTAAACTAAAATAAAAAAAAAATTGCATTTGGAGAGAAAATTAAACAACAACACATTTCATTTCTAGGAAATAAATTTACATAATTGACTTCGCAAAAATACCTTCACTGAACACGAATGCG	.((.((((...(((.(.((((((..((((((..((((.((....))......................(((((...((((((((((((................)))).)))))))).....)))))....))))..))).)))....)))))).).))).))))...)).	ATTAATCGAGGTGCATGCAAG	-																			D12-m0055			5		-21.39	12	12	-
262	pto-miR136	pto-miR136	UAAUUAAUUAGUUGGUUACUG	21	Y	Y	Y	scaffold_6:20859929:20860000:+	AGCAACCCGTTAATTAATTAGTTGGTTACTGTGCACATGTACAGTAACCGGCTAATTATTTTCTTGCTTGCA	.((((.(....((.((((((((((((((((((((....)))))))))))))))))))).))....).)))).	TAATTAATTAGTTGGTTACTG	GTAACCGGCTAATTATTTTCT	D07-m0109	Y		5		-32.6	9	9	-										D12-m0121	Y	Y	5		-32.6	8	7	1										D18-m0132
263	pto-miR137	pto-miR137	AGAUUGCGAUCGAGUUACAGgg	22	Y	Y		scaffold_8:18041818:18042003:-	AGTTCTTCGATACGAGCAGAAAGATGCTCCCTTTCATTTCGATCGTGTTGGCAGTTCTCCTGATACATCTTCATGAAGGTCTCAAATTGAACCTGTAGATTGTTCGAAGAATCACCCATAACTTCCGGCTCTGATACCAATTTGTTATGGTCCCAAGATTGCGATCGAGTTACAGGGCGATTAACA	.(((..(((....(((((......))))).(((((((...(((.((((..(........)..)))))))...)))))))............(((((((.(((.(((...((((..(((((((....((........)).....)))))))......)))).))).))).))))))).)))..))).	-	AGATTGCGATCGAGTTACAGG	D07-m0126	Y		3		-46.9	5	-	5	D10-m0131	Y		3		-46.9	7	-	7	D12-m0138	Y		3		-46.9	7	-	7
264	pto-miR138	pto-miR138	AGAGAAGUUUGAGUUUUGCAG	21				scaffold_12:1296237:1296430:+	GTGCAATCCATCTCAGTAAGCATCCTACTTTTCACTCTCGGTCAAAGCACATTGAGGTTAGATATCAATGGATTCGAGATGCTATGGAGATGAAGTCATTTGTTGTTGAGAAGATTCATACCGATAACAACGTGTCAGACATGATGACCAAACCTCTACCGAGAGAGAAGTTTGAGTTTTGCAGAGGGGAGGCA	.(((..(((.((((.(((((..((..(((((((..(((((((...((((..(((((.(((........))).)))))..))))..((((.....((((..((((((((.............)))))))).((((.....)))).)))).....))))))))))))))))))..))..))))).))))))).)))	-	AGAGAAGTTTGAGTTTTGCAG										D10-m0010			3		-53.22	11	-	10
265	pto-miR139	pto-miR139	UCUGACUAGUUGAGCUACACCC	24	Y	Y	Y	scaffold_17:6641882:6641968:+	TGGCCCTGAGGTTTGTGAGACTCAAACTGGTGATCCCTAGAGAGGAAACTTAGAGTCTGACTAGTTGAGCTACACCCCTCAGAATTA	.....((((((..(((.((.(((((.(((((.(..((((...((....))))).)..).)))))))))))))))..)))))).....	TTGTGAGACTCAAACTGGTGATCCC	TCTGACTAGTTGAGCTACACCC
266	pto-miR140	pto-miR140	UUUAGGUUUAGGGUUUUUUGU	21				scaffold_17:5715400:5715524:-	GACTTGAAGGTTTAGGTTTAGGGTTTTTTGTGTTTCTTTTATTTTTCAGAATTGCCTTTTCTTTCGTGTATGTTGTGATCTCTATTTATAAACAAAATGGCTTGGTCCCTAAAGCACATTGGTCC	((((....(.((((((..(..((((((((((..............(((.(((((((.........).))).))).))).............)))))).))))..)..)))))).).....)))).	TTTAGGTTTAGGGTTTTTTGT	-										D10-m0055			5		-20.83	6	6	-
267	pto-miR141	pto-miR141	UGGAUUGUUUUGAUGUGCUU	20				scaffold_14:7120189:7120381:-	TTGTATGTTTTGGATTGTTTTGATGTGCTTATCTTAAAAATAATTTTTTTAAAATAAAAAAATATTATTTTAATTCATTTTAGTATAAAAAACACTTTAAAAAACCAACACAACTTCACTCCCAAACAGAATTACGTTATCACTAGTGGCTAATGTTGAATGGCCTTCAAGTAATTTCGCAGTCCTCGTGGTC	.(((...(((((((.((((((..((((((.......((((((((((((((......)))))).))))))))..........)))))).)))))).))))))).....)))...........(((...((.(((.((..((.(((.(.(((((........)))))..).))).))..)).))).))..)))..	TGGATTGTTTTGATGTGCTT	-																			D12-m0027			5		-29.33	14	13	-
268	pto-miR142	pto-miR142	AAGAGACUUGGGUAUGGAUU	20				scaffold_1:21590249:21590343:+	CGCGAGACCCAAGAGACTTGGGTATGGATTGGCCATCAGACCCAATTATTTTCGGTCTGGCATGGCCGCCATACCCAAGGTTCTTGAGTTTGGCA	.((.((((.((((((.(((((((((((...((((((((((((.((.....)).))))))..)))))).))))))))))).)))))).)))).)).	AAGAGACTTGGGTATGGATT	-																			D12-m0072			5		-54.6	7	7	-
269	pto-miR143	pto-miR143	UGAAGAGACGUGAAGCCAUGA	21	Y	Y		scaffold_1:31357435:31357514:+	CCTCAAGAATTGAAGAGACGTGAAGCCATGAAATTCACCACATGAACATCTCGGTTCATCACAATCTTCAATTTCAAATT	......((((((((((...((((((((..((..((((.....))))..))..))))..))))..))))))))))......	TGAAGAGACGTGAAGCCATGA	-																			D12-m0073	Y		5		-20.4	7	7	-
270	pto-miR144	pto-miR144	UUGGAUCGUUUUGAUGUGCUU	21				scaffold_5:15221394:15221658:+	ATTTTTAACATCCATACATTAAAATAATTTAAAAATAAAAAATAAATAAAATTTAAAAATATTCTTAAAACACAAAAAAAAAGAGACCGGTTTTAACCCTTATTATCATCATCGCATATTTGTCTTCCCTCGAACATCACCTAACTAAAGAGATGTTTGGGAACGCGGCTGCGGCTGCGTTCCCAAAAAATTTGAATTTTTTTTTTTGTTAAAATTTAATATGGTTTGTACGTTTTGGATCGTTTTGATGTGCTTATGTCAAAAA	.(((((.((((...((((((((((..(((((((((((((..(((.......(((((........)))))..(((((((((((((..(..(((((.....................................(((((((..((......)).)))))))(((((((((((....)))))))))))..)))))..)..)))))))))))))..........)))..)))))...))))))))..))))))))))...)))).)))))	-	TTGGATCGTTTTGATGTGCTT																			D12-m0108			3		-58.8	10	-	10
271	pto-miR145	pto-miR145	AAAACUCAUUUUUUAUCCUG	20				scaffold_5:2192363:2192647:+	ACATCGTCGTTATCCTGTAAAAAAATATAAGGATGAAATTGAAAAAAAACCCTTCAAACCTAACTTCTCGTCTAACTTTGATTTAAAATTAAATTGTATAAAAGTTATCCCAATAAACCTGATTTGATTGAAAATGATAGTTTTAACCCAAAACGGTCTAAAACTCATTTTTACCCTGGTCAACATGGTTTGACTTGTATTGACTCGGCGGACTTGGTTTTGACTGAAAATGACGGTTTTGACCTGAGATGGCTCAAAACTCATTTTTTATCCTGATCGACATGG	...((((((((((((((((......))).))))))).................(((((((.........(..(((((((((((((....)))))).....)))))))..).........((((..(..(((((((((..((((((..((.....))..)))))))))))))))..)..))))....)))))))............))))))..((((((..((..((((((((..(((((((((......)).)))))))))))))))..))..)))))).....	-	AAAACTCATTTTTTATCCTG
272	pto-miR146	pto-miR146	AGGAUUAGUCGAGGUGCGCACAA	23				scaffold_4:18062148:18062483:+	ATGATTCATGAGGATTAGTCGAGGTGCGCACAATCTAACTCGAACATCCCCATTAAATTAAAAAAAAAAACCACGTTTTACATTAACCAAATTGATCAAACTAGACTTGCACAACAGCAACATCTAACCACCAAAAGCAAACAAATCTTCTCAGGCAGTGGAAGGGCCGTTGCCTGCCATGTGAAATCCATCATATTTTGCCTACTCCCTTCAACCCAACCGAAACTATTAGCGTATGAAAGCAGCGAATAAGTAATCCCTGACAAATAAACCCAAGAAAGATAAATTAACGTGCCTAATAACAAGTGCATGCTTTTTTTGGTCCAAAAAACTAAA	...........(((((((..(((((..((((........(((........................(((((...)))))............((((......((((.((((......))))..))))..........(((((..........((((((((((.....))))))))))..((((((......))))))))))).........))))......)))...((((((.(((((...((((.((........)).))).).........(......).........)))))))))))....))))..)))))..)))))))...........	AGGATTAGTCGAGGTGCGCACAA	-																																					D18-m0111
273	pto-miR147	pto-miR147	UGCAACCGGAUCUAAGAUUGA	21	Y	Y		scaffold_5:21552803:21552903:-	AGAGTCTACGTGCAACCGGATCTAAGATTGAATCTGGGCCGCTCATCAGGCTAGAATTGTTTTGATCAAATCTTAGCCGTCTGAAATGCGATTTGGACGAT	...(((((..((((..(((((((((((((..(((..((((........))))...........)))..))))))))..)))))...))))...)))))...	TGCAACCGGATCTAAGATTGA	-										D10-m0111	Y		5		-28.62	12	12	-										D16-m0114	Y		5		-28.62	7	6	-
274	pto-miR148	pto-miR148	AUUAGUUGAGGUAUGUGUAAG	21				scaffold_5:5712070:5712148:-	TCAGGGTCACTGGAGGCTTGCATGACCGTTAACTTCAGAGCCTGTAAAATTAGTTGAGGTATGTGTAAGCTGGCCCAAC	...((((((......((((((((((((.((((((.(((...))).......))))))))).)))))))))))))))...	-	ATTAGTTGAGGTATGTGTAAG
275	pto-miR149	pto-miR149	AUUUGUUGUGUUUGGUUAUU	20				scaffold_1:26257623:26257983:-	ACGAAGAAACAGATGATACACATATACGTTTTGATGGTTCAATGTTTGTCGTATTGAACTTAATACTTTTGGAGAGAGGTTAACTCTTAATGATGTCATGATGAAGAACAAGGCTACTCAGGTAGGAGTAAGAGCAAGATGCAATTGCATTATTGATGAACCTGGGTCATCCAGTAAATGACATAGATGTAGATAGATATGTTATGTTGATATATTTTGAGATTTCAATTACTTGAATGTTGTTTTATTAAAGTATTTGAGACTTATTTTGCATGTGTATATGTTTATTTATTTACATTTCTAAGGCTATTTAAGATTATAAAATATAAAAATTTGTTGTGTTTGGTTATTTGGTTCTTTG	.(((((((.(((((((((((((.(((.(((((...(((((((((.......))))))))).((((.((((((((((((.....)))))....((((((((((((....(.(((.(((((......)))))....((((((((....))))).))).....))).).)))))......))))))).((((((((((((((...(((((..((((((..((((.((((((.(((((.((((......)))).))))).))))))))))......)))))))))))..))))))))))))))))))))).)))).................))))).))))))))...)))))))).)))))))	-	ATTTGTTGTGTTTGGTTATT
276	pto-miR150	pto-miR150	CCAGUGAGGAUGGUGAUUUGG	21				scaffold_1:15868141:15868267:-	TATATATCGATCTTAATTACCAAGCCTCCAGTGGCAACTTTGAGAAGGTAGCATGCAACAATGGAGCCCAGGAGCTGGGCAATCCAGTAGAAGATGCCAGTGAGGATGGTGATTTGGCCACCAAGAG	........(..(..((((((((..((((.(.(((((.((((......((.(....).))..((((((((((...))))))..))))...)))).))))).))))).)))))))).)..)........	-	CCAGTGAGGATGGTGATTTGG
277	pto-miR151	pto-miR151	UUUAAAACUCGGACCGGCCCG	21	Y	Y	Y	scaffold_5:9272058:9272135:+	GTATCAGAGTTTTAAAACTCGGACCGGCCCGGCGGGTCGACCCGGGCCTGGGACCGGTCCGGGTTGAGGCAAAAACCC	........((((((..((((((((((((((((((((....))))...))))).)))))))))))))))))........	TTTAAAACTCGGACCGGCCCG	GGACCGGTCCGGGTTGAGGC																																					D18-m0123
278	pto-miR152	pto-miR152	UCUUUCCGAGUCCUCCCAUACC	22				scaffold_17:13549433:13549533:-	GGGAGACTGCTTTACTGGAAGCTTCCGGTATGGGAGAGGCGGGAATGACTCTGAAAGAACTTAGAAGAGTCTTTCCGAGTCCTCCCATACCGCAGATTTCC	.(((((((((......(((....)))((((((((((.(((.((((.((((((.............)))))).))))..))))))))))))))))).)))))	-	TCTTTCCGAGTCCTCCCATACC																												D16-m0049			3		-45.72	9	-	9
279	pto-miR153	pto-miR153	UGGAGCAGAGCAGAACCAAGA	21				scaffold_19:1889585:1889798:+	TTCTTCATCTGATCTTGTTCCTATTATCTCCTCCATTTTCTTTTATTCTTCAACTCTAATCTCTTCCAAGTTTACGAGGTTCGGCAGCAACACAAGAGGGAGCAATTTCTTCAAACTCTTACAACCAGAGCATTCAAACTCTTTAACACTAGAACATATACCATGATAAGATGGAGATGATGGTGGAGCAGAGCAGAACCAAGAAAATGAAACC	(((((..((((.(((.(((((.((((((..(((((((((...((((.......((((((.((......)).))).)))((((...........(((((((((......))))...)))))......((((........)))).........)))).......)))).)))))))))..)))))))))))))).))))...))))).........	-	TGGAGCAGAGCAGAACCAAGA																												D16-m0056			3		-46.2	12	-	12
280	pto-miR154	pto-miR154	UUGACAGAAGAUGGAGAGCAC	21	Y	Y		scaffold_1:34445830:34445942:-	GGTACTTTCGTTGACAGAAGATGGAGAGCACAGCTACATGTAATCGAGAATTAGTCCTGTAGAAGTGCAGTTTGTGCTTTGTGTTTTCTTTTCTTCTTTAAACAGAATTGTTT	......((((((...((((((.((((((((((.(((((.(....(........).).))))).((..(.....)..)).))))))))))..))))))...))).)))......	TTGACAGAAGATGGAGAGCAC	-																												D16-m0067	Y		5		-27.1	6	6	-	D18-m0082
281	pto-miR155	pto-miR155	AUUUGGGUUGAAGGAGGGUCA	21				scaffold_14:4191220:4191387:+	TTTGAGAGCAAGTCACTTTGACCCTTCTTCAACCCAAATTGAATAACTCTTCTCTAGTATGGATGCTCATCCACATCGGCTAACCAAAATTGGTTAGCTAATGTGGATGAGCATCCATACTAGACAAGAGTTCTTCAATTTGGGTTGAAGGAGGGTCAACTTTCTCAA	.((((((..((((.....(((((((((((((((((((((((((.(((((((.((((((((((((((((((((((((..((((((((....))))))))..)))))))))))))))))))))))).))))))).)))))))))))))))))))))))))))))))))))	-	ATTTGGGTTGAAGGAGGGTCA	D07-m0023			3		-118.8	14	-	14
282	pto-miR156	pto-miR156	UUCUUGCUUGCAGAACGUGUA	21	Y	Y		scaffold_14:2957822:2957895:+	ATCAGTCATCTTCTTGCTTGCAGAACGTGTACTGTGCACGTTCTGCATGCAAGAAGCTAATTAATTCACTGGTT	((((((...((((((((.((((((((((((.....)))))))))))).))))))))...........)))))).	TTCTTGCTTGCAGAACGTGTA	-	D7-m0022	Y		5		-34.44	6	6	-	D10-m0027	Y		5		-34.44	13	13	-										D16-m0024	Y		5		-34.44	6	6	-	D18-m0026
283	pto-miR157	pto-miR157	GAUCCGACCGUUGGAUGGCGC	21				scaffold_2615:1165:1506:+	CAGCTAAAAAGCGCCATAACTTTTGATCAAACTGTTGAATCGTGCTCAAACAATTACAGTGGTTTCCGGAGGCCCGTTTCCTTGTACTACCTATGGAAGCCCTACTACTTGAAGAGGAGGTCTTGTGGTGCCAGTCCGGAATAACAGCTGAAAGGGCCATAACTTTTGATCGAATCGTTGAATCGCGCTCAAACATTTACAGTAGTTGCCGGAAACCCGTTTCCTTGAAGTACTTATGAAAGCCCTTCTACTTGAGATGAAGGTCTTGTGGTGCCAGACTGGATTAACAGCTGAAAAGGGTTATAACTTTTGATCCGACCGTTGGATGGCGCTCAAATATTT	.........(((((((((((.((.(((((((..((((....((((((((......((.(.(((((((((.(((((.....((.(((((((....(((...(((.((......)))))...))).))))))).))..(((........)))...))))).(((((.(((...((((..((((.......))))..)))).))).)))))))))))))))))....))).))))).......(((((((((((..(((((....)))))))))...(((.(((......))))))..))))))).)))).))))))).))..)))..)))))))).........	-	GATCCGACCGTTGGATGGCGC										D10-m0079			3		-93.9	12	-	11
284	pto-miR158	pto-miR158	UGCUAGGACCAAGUUUUCUGG	21	Y	Y	Y	scaffold_13:9970810:9970919:-	CCTGGTATGGACAGTAAGCTATTTTGCTAGGACCAAGTTTTCTGGAAAATGTTAAGATTAATTAATCTTAACATTTTCCAAAAAACTTGGTCCTAGCAAATCATTCCACT	..(((.(((...((....))..(((((((((((((((((((.(((((((((((((((((....))))))))))))))))).))))))))))))))))))).))).)))..	TGCTAGGACCAAGTTTTCTGG	AAAAAACTTGGTCCTAGCAAA	D07-m0020	Y	Y	5	>	-56.5	22	10	11	D10-m0022	Y	Y	5	>	-56.5	25	8	17
285	pto-miR159	pto-miR159	UGAACCUUGCUCACCAUCUAA	21	Y	Y	Y	scaffold_8:9780460:9780721:+	AATTATTAGGTGAACCTTGCTCACCATCTAAGATCATGGACTAACCACTGGAACTCTTACATATCATTAAATTTGTCCGAACCATCAGTTTAGTGAATGCCATTTAGAATGGGAATCTTTTAGATAGCACAATAATATTAACGGAATGAAATAATTAATATTGTATCAATCACAATATAACTTTGACAAATTTAACGATGTATAAAAATTTATTGGCTTGCTCCATAATCTTAGATGGTGAATTGGGTTCACCTAATAATTT	(((((((((((((((((...((((((((((((((.(((((.((((((.((((....(((.(((((.(((((((((((.((((.....)))).((((.(((.((((((((........)))))))).)))..((((((((((.............)))))))))).....))))...........))))))))))).))))).)))...)))).))).))).))))).))))))))))))))...))))))))))))))))).	TGAACCTTGCTCACCATCTAA	AGATGGTGAATTGGGTTCACC
286	pto-miR160	pto-miR160	UUUAAUAUUUUGAUCGGAUCAC	22				scaffold_6:13967941:13968050:-	TAAAGAGGGATTTAATATTTTGATCGGATCACGGTTTAGAAATACAAACTTGTATGAAAGTTGTATTTCTAAAATCCGATGAGAAGACAAAATTTTTGAAACTTTTTTAA	((((((((..(((((.((((((.((...(((((((((((((((((((.(((......))))))))))))))))..))).)))...))))))))..))))).)))))))).	TTTAATATTTTGATCGGATCAC	-	D7-m0114			5		-33.5	18	18	-
287	pto-miR161	pto-miR161	GUAGUGUCUACCCCUGCCAGAG	22				scaffold_14:17505668:17505750:+	CTGTGACCTAGTAGTGTCTACCCCTGCCAGAGCTGTAATAACACTTATTGCTCTTTAGGGGGTGCCCCCTGACTAGCCATGGG	(((((..(((((((.(..(((((((...(((((.((((......)))).)))))...)))))))..).)).))))).))))).	GTAGTGTCTACCCCTGCCAGAG	-																												D16-m0028			5		-30.9	11	10	-
288	pto-miR162	pto-miR162	AUCUAAUUGUUUGAAGGUUUCU	22				scaffold_1:3014037:3014305:-	TGGGGTTTGGGGAGGGTTTCGGGGTTTGGATTTAGGGTTTAGGGGGGCTCATTTGTGCTTTTCTAGAGAGAGAAGTTAGAGAGAGGTTAGAGAGAAAAGATAAGGAGGGGTGGTGCTCCGACAGCCATATCACCGAATTCCACCGTTGGATCAGGCCAAGATTTGGGTATGTTGTGAACCTCATCATTGTCTTCATTCTGACCGGAGGGATCGTCCAAAGCTGTCGCCGTTTGGGAAATCTAATTGTTTGAAGGTTTCTGGAAACCCCC	.(((((((..(((((.(((((((..((((((((..(((((.(((.(((((.((((.((((((((....))))))))))))....((((((((.((..((((((.(((((((.....(((((((.(((.(((.((....((((....))))...))....))).)))...))))).))))))).)).)))))))).))))))))...))).)).))).)))))....((....)).))))))))...))))))).)))))..))))))).	-	ATCTAATTGTTTGAAGGTTTCT	D7-m0068			3		-85.6	14	-	14
289	pto-miR163	pto-miR163	CAGAGGCAAGGAGAGCUGCCAU	22	Y	Y	Y	scaffold_2:19835081:19835213:+	TCAGTTCTATCAGAGGCAAGGAGAGCTGCCATTTGAGCCTTCCGGGCTAGAAATTTTGATTGAGGATGATGATCAATAATGGGAGCTGTTTGATGTTTTTGTAACCATTCCGTAACAGCTAATTTGGAACTTT	..(((((((.((((((((.(((.((((.(((((..((((.....)))).......((((((.........)))))).))))).)))).)))..))))))))..........((....)).....)))))))..	CAGAGGCAAGGAGAGCTGCCAT	GGGAGCTGTTTGATGTTTTTGTA																																					D18-m0091
290	pto-miR164	pto-miR164	UGUGGUAACGGUUGCUUUUCA	21				scaffold_7:7017998:7018127:+	TAAAGACTTTTGACAAGATAACCTACCAACAAAGAGAAAGATTATTATATTCCTGTTACACACTCCAGCTTTCCCAAAGATTTAGAGGATGCTTCACAATGTGGTAACGGTTGCTTTTCAAATAATTTTT	.(((((..(((((.(((.((((((((((.((..(.(((((............................))))).).........((((...))))....)))))))..)))))))).)))))...)))))	-	TGTGGTAACGGTTGCTTTTCA																																					D18-m0145
291	pto-miR165	pto-miR165	CUACGAGUAGAUGAAUUAGUU	21				scaffold_10:20988837:20988992:+	AACAGTTGTGCTACGAGTAGATGAATTAGTTGGTAAATTGTTATGGCCGTACGTCAACCCCCTCGATCGCGATCCCTTTTCGTACCGAAAACGGAAAGGATAGAGGAAGATGAAGCTCTTATATTGCGTGTTCATCTAGCTGGTAGGTTAAGAATA	..........((((.(((((((((((..((..((((...(((.((((.....))))....((((.(((.(..(((.((((((...)))))).)))..)))).)))).......)))..))))...))..)))))))).))).))))..........	CTACGAGTAGATGAATTAGTT	-
292	pto-miR166	pto-miR166	CUUUUUAUUUGGUAUGUUAUUC	22	Y	Y		scaffold_14:15489430:15489560:+	ATTTTTATGTCTTTTTATTTGGTATGTTATTCTGAAAGATAATTTATTTTTTCTCTTATCATCATTTATACCTTCATGATGCATGCCCATTTTAAGAATAGATTAGTAGAGAAGAAAAGGGTCATGGAGGA	.(((((((((((((((.((((.((..(((((((((((((........))))))...(((((((((..........)))))).))).........)))))))..)).))))....))))))).)))))))).	CTTTTTATTTGGTATGTTATT	-	D07-m0026	Y		5		-22.9	8	8	-	D10-m0030	Y		5		-22.9	15	15	-	D12-m0023	Y		5		-22.9	6	6	-										D18-m0029
293	pto-miR167	pto-miR167	GAUCACUGGAGGCUUAUAUGG	21				scaffold_4:4882551:4882627:+	TAAGTTTACTCTATATAGGTTACTAGTTCGAGTCTCAAAACCTCATGATCACTGGAGGCTTATATGGTCGTTAACTT	.(((((.((.((((((((((..((((((((((.........)))..))..)))))..))))))))))..)).)))))	-	GATCACTGGAGGCTTATATGG																																					D18-m0108
294	pto-miR168	pto-miR168	GGAGACCGGUGGCGGUGCUGAG	22	Y	Y		scaffold_116:8852:9110:-	TCTGCTTCACTGCGGGTCAGCTGTTATGGGTTTCATCTTCTTCTCCTCTGCTTTGGGGGCAGATCGGGCGGCGCTGCAGCGTCTCAGTCGCAGTAGAAGGCTGGCCGGCGAGAGGAGAATGAGAGGGTGTCTTGGCTGGCGGCAGTGACTACTGCTGGCGGAAGAAGGCGGACCGATTTGGGTCTGTGAGCGCCACTGTGTTCGGGCTGGTCTGGGTCGCTTATGGTGGAGACCGGTGGCGGTGCTGAGGTGCAGCGGC	.(((((.((((.(((....((((((((.((((((.((((.((((((((((((.....)))...((((.((((.((((.(((.......))).))))...)))).))))..))))))))).)))).(((((.((..(((.(((((((....))))))).)))..))..(((((((......)))))))..)))))...(((((((((....)))))).)))........)))))).)))))))).))).)))).))))).	-	GGAGACCGGTGGCGGTGCTGAG																												D16-m0006	Y		3		-113.1	5	-	5	D18-m0007
295	pto-miR169	pto-miR169	GGAGGAGCUCGGCUGCUGCU	21	Y	Y		scaffold_1:18018811:18019017:-	TGGCTTTGCTACTATCGCCTACGGCCGCTAAAGCTGCTGCAGAGATAGTAGAGGTTGCTGGCGGTGTTGAGGCGGAGGAAATGATAGATCGGTGCGGATGGAAGAGGGAAATCTGGTGCTGAGAAGGGGAGATCTGTTGGCTGAGGGGAGAAGGAGAGTTGGGTCTTTGTTTGTGAGGGAGGAGCTCGGCTGCTGCTGTGGTGGGCT	.(((.(..((((..((((((...(((((((.((((.((((.......)))).))))..)))))))....)))))).((...(((((((((....(((((...........)))))...((....))....))))))))).)).........((.((((((((((((((.((....)).))))).))))))).)).))))))..))))	-	GGAGGAGCTCGGCTGCTGCT																																					D18-m0080
296	pto-miR170	pto-miR170	GGUGUCCGGGCCAGUUUACGCGU	23				scaffold_7:5829216:5829373:+	GTTTAACGTGGGTGTCCGGGCCAGTTTACGCGTACCTTGACTATCTATATTTAGCTCTTGCTATCTATATTTAGCTCTTCGAATGGATTGATTGATAACTCATGGGTGATGGACTCTTCCACCTAAATGTTTAAATTAGGCCAAATCCTCACTTGAGT	.(((((.(((((.(....((((((((((.((((.....(((((..((((..((((....))))..))))..))).))......((((..((((.((.(((....))).)).)).)).)))).....)))).)))))).))))....))))))))))).	GGTGTCCGGGCCAGTTTACGCGT	-																			D12-m0129			5		-39	10	9	-
297	pto-miR171	pto-miR171	GUUUUAGAUUGUUUUGAUGCG	21				scaffold_2094:3462:3569:-	TTTTTAATATGTTTTAGATTGTTTTGATGCGCTGATCTTAAAAATAATTTTTTAAAAATAAAAAAAATCATTTTAATGCATTTCGGCACAAAAAAACACTTTGAAAAG	...........(((((((.((((((..((.(((((.....(((((.(((((((........))))))).)))))........))))).))..)))))).)))))))..	GTTTTAGATTGTTTTGATGCG	-
298	pto-miR172	pto-miR172	UAACAAGCUGUCAGACCCAU	20	Y	Y		scaffold_6:13292093:13292238:-	CATGTAGGCCTAACAAGCTGTCAGACCCATCACCTTTAGGCTTGGGACATTTAAGGTCCAAATACATATGGAACTAATGATCATTATAGGCCTTATGTTGGGTTATGAGACCCATAATGGGTCATGAGGCTTTGTTTGTTTATTCT	...((((((..((((((((.((((((((((.......(((((((.((((((..((.((((........)))).)))))).))....))))))).....((((((....))))))..))))))).)))))).))))).))))))...	TAACAAGCTGTCAGACCCAT	-
299	pto-miR173	pto-miR173	UAUUAAGAGAAGCUUUGUGAA	21				scaffold_18:2535220:2535525:+	ATGCTCTTGAATTAATAAAGCTTCTCTTAATGGCTTGAACTTCTCTCTTGGCAATGCATTGATAAAAATATCGGATACTTGCTCTTCAGACTTGCAAAATTTCAGCTTCACTTCTCCACTCTCAATCTCAAATAAAATTATGTTTGATTGCAATATGTTTCGATTGGCTGTGATGAACTGATTTAGCCATAGCTACAGCTGATTTGTTGTCACAATAAAGTGTTATTGCATCCTCTTGCTTTTCACCAAGGCGTTGCCAAGAGAGGCGTTCAAGCTATTAAGAGAAGCTTTGTGAATTCAAAAGCA	.((((.(((((((.((((((((((((((((((((((((((.((((((((((((((((.(((............(((((((........(((..(((((...(((((((((.(((..(((..(((((((((((((......)))))))..((.....))...))))))..)))..))).)))..((((....)))).))))))))))).)))......)))))))...(((......))).......))).)))))))))))))))).)))))))))))))))))))))))))).))))))).))))	-	TATTAAGAGAAGCTTTGTGAA																																					D18-m0062
300	pto-miR174	pto-miR174	UUUCGGCAUGAAAAGUUAUUUGA	23				scaffold_280:7268:7381:-	TGGTTTGTAAATTTTAAATCGTTTTGATGTGCTGATGTCAAAAATAATTTTTAAAAAATAAAAAAACATTATTAACATACATTTCGGCATGAAAAGTTATTTGAAAAACAACCG	.((((.((...((((((((..((((...((((((((((....(((((((((((.....)))))....)))))).....)))..)))))))..))))..)))))))).)))))).	-	TTTCGGCATGAAAAGTTATTTGA
301	pto-miR175	pto-miR175	UCACUUAAGUGCACAGUGGAG	21				scaffold_11:5236963:5237038:+	GCTCTACTATTCACTTAAGTGCACAGTGGAGCTCTAGAAAGCTTCACTGTGCACTTAAAAATGAATAGTGAAGACA	.((.(((((((((.(((((((((((((((((((......)))))))))))))))))))...))))))))).))...	TCACTTAAGTGCACAGTGGAG	-																			D12-m0006			5		-41.6	6	6	-
302	pto-miR176	pto-miR176	AGGAAUUGGCAGAUUUCCUCU	21	Y	Y		scaffold_14:10715021:10715107:-	TCTACAAAATCAGCTGGAAATGGTGCTAAACCTGGATGCTTTACTACGCTGTTTCCAGGAATTGGCAGATTTCCTCTCATTTGTGAA	..((((((...((..((((((..((((((.((((((.((........))....))))))..)))))).)))))).))..))))))..	-	AGGAATTGGCAGATTTCCTCT																			D12-m0029	Y		3		-25.4	7	-	7	D16-m0032	Y		3		-25.4	10	-	9
303	pto-miR177	pto-miR177	UGGGAUGCUUGAGGAAGUUGG	21	Y	Y		scaffold_31:198180:198270:+	GGAAAGGATGTGGGATGCTTGAGGAAGTTGGAAACTTTGGAATGCCATTTTGAAGGTTGCTCTGACTTTGTGGAGTATCTCAATTCTCAAG	....(((((.((((((((((.(.(((((..((((((((.(((......))).))))))..))..))))).).)))))))))))))))....	TGGGATGCTTGAGGAAGTTGG	-																																					D18-m0095
304	pto-miR178	pto-miR178	UUAACUUCAGGAUCUCGAGAG	21				scaffold_1799:2032:2335:-	TATATAATTATTAACTTCAGGATCTCGAGAGATTAGTTGAGATACATGTAAATTGACTCGGATACCCATATTTATATATATATATATATAAAAAGTTATGATGTTGTTACATATTAATTAAGCAAGTAAAAGCTATTAGTTGGAATGAAAAGATCCATCAATTGGGGTATAATGCAACACACAACAAATCTTGCCGACAAAAATGTTACCACTTGGAAAATGAAAGCATAGTTACAAATCCCTGGCCGATAATTAATTTGGAGTAAGATCTGATTCTTGGATCAGGAATGTTAATATAAAAAAT	........((((((((((..((((.((((((.((((......(((.(.((((((((.((((.(((((...(((((((((....)))))))))......(((((...((.(((.((((((((((........)))..))))))).))).)).....)))))....)))))..((((....................((((....)))).((....)).........))))................))))...)))))))).))))....))))))))))))))..))).)))))))........	TTAACTTCAGGATCTCGAGAG	-																																					D18-m0054
305	pto-miR179	pto-miR179	UUACAUAAUCGUUAAUUUC	19	Y	Y	Y	scaffold_11:16881812:16881889:-	CAGGGTCAATAAAGGTTTACATAATCGTTAATTTCAGGGTCCGTAAGATTAATCGAGGTATGTACAAGCTGGTCCCAT	..(((.(.....((.((((((((.((((((((((..(....)...))))))).)))..)))))).)).)).).)))..	TTACATAATCGTTAATTTC	GATTAATCGAGGTATGTACAAG																			D12-m0011	Y	Y	5	>	-18.6	17	8	9
306	pto-miR180	pto-miR180	UUGCAUGCAUGAACUUGAAAU	21	Y	Y	Y	scaffold_4:20393549:20393757:+	ATTCAAATTTATTTCAAGTTCATGCATGCAACCCAAATTTATAATTGTCCACACCTGTGCCAAATTTAAATTTCCCGCATTAGGTAAGTAGATATTTTGTCTCCATTCAGGCAACCAAAAAAAACTGAAAAAATCTATATTGCTAAATTTGACACAGGTGGACAAATATAAATTGAGGTTGCATGCATGAACTTGAAATACGCTCTAGC	.........((((((((((((((((((((((((..((((((((.((((((..(((((((.((((((((........(((.(((((..(.((((.....)))).).(((((..............)))))...)))))...))))))))))).))))))))))))).))))))))..)))))))))))))))))))))))).........	-	TTGCATGCATGAACTTGAAAT										D10-m0096	Y		3		-82.24	5	-	5																			D18-m0112
307	pto-miR181	pto-miR181	GGGGACAUAAACGCAUAAGGA	21	Y	Y	Y	scaffold_2:1266047:1266184:-	GAGATTAGCTGGGGACATAAACGCATAAGGATCGAAGTGGTGCAAGAGAAAAATCTGAAGAACAAAGCAGTAAAAGAATTTGCAGAAAACTTGCTACTTTTGCGTATCTTTATGCGTTTTTGTCCCTCGCAAATCTCA	((((((.((.(((((((.((((((((((((((((....((((((((.......((....)).....((((.........))))......))))).)))....)).)))))))))))))).))))))).)).)))))).	GGGGACATAAACGCATAAGGA	-										D10-m0083	Y	Y	5		-56.8	7	5	2																			D18-m0092
308	pto-miR182	pto-miR182	UUAAAGGCUGCUAUUUAUAGG	21				scaffold_2:11267814:11268171:+	GAGGTGGCTGGCTATGTAGCAGCTGTGGCTTGGAGAGAGTCCGGCTGGAAGAAAAGGGAAGGGATGATGGCGCCGGTTTGAGGGAAAAATGGAAGGGGAGAGGCCTTGGTCGGGTGTGTGTGTTGGTCTGCTGTGGGGAAGAGAGGCAGAGAGGTTGAAGGCAAATGGAAACCACGGGGGGCTGTGTGCGGCCTTGGTTCTGGCCGAAAAATTCAAAGGGGGGGGGGGGGGGCGGCGGAAGGCAAATGGAAACCACGGGGGGCTGTGTGCGGCCTTGGTTCTGGCCGAAAAATTCAAAGGGGGGGGGGGGCGGCGGCTGCTCTTGAGTTAAAGGCTGCTATTTATAGGCAGAATATTT	.......(((.(((((((((((((.((((((.....((((.((((..(((...((((............(((((.(.(..(((....................)))..).).)))))..(..(((((((.((((((.........((.............)).........)))))).)))))).)..)..))))..)))..))))....)))).............(((((((((...........((((.(((....((((((....))))))))))))).((((.....(((.......))).....)))).)))))))))))))))..)))))))))..)))).))).......	-	TTAAAGGCTGCTATTTATAGG										D10-m0081			3		-112.24	9	-	9
309	pto-miR183	pto-miR183	UUUGGUUUUGGACACGUGGCAUC	23				scaffold_7:633935:634275:-	TGTCTCAAAATTTGGTTTTGGACACGTGGCATCTTTCACGCTACATCTGAATTTTTTTTTTAATTTTTTTTTCAATTTATTTATATCTGTAATTTTACAAAAATTATAAAAAGCACCTCAAAATTTAGTTTTGGACACATGGCACCTTTTAATCATGCCACGTGGTTTAAACTAACCATGGTTTGTACCCTGCTTAACCCAAGTAATATTGAACCAAGAAAATGTAGTATCGATATAGTGCAAGGACAATCTGGGGCTTTAACTCGTTTTGTTGGTGTCTTGTTGTATCTTGTCACTTCAGAAAATGAGGCCTTTGTGCTAAAGCCAGAACTTTTGTGAGT	..((.((((((((((((((((.((((.(((.((((((..(((((((.((((.......)))).(((((..((((((((((((.....((((((((.....))))))))..(((((.........(((((((....(((.(((((...........))))).)))....)))))))....(((....))).))))).....)))))).))))))..))))).)))))))...((...((((((((((((((..(((((.(((((.......))))).)))))))))).))))).)))))).))))..)).)))..)))))))))))))))..))))).))..	TTTGGTTTTGGACACGTGGCATC	-	D07-m0121			5		-84	10	9	-
310	pto-miR184	pto-miR184	CCACUGUGCACUUAAGUGAAC	21				scaffold_6:20057620:20057705:+	GAGTCACTTTCCACTGTGCACTTAAGTGAACAGTAGAGAGTAATAATTCACTCTCCACTGTTCACTTAAGTGCATAGTAGAGCTCT	((((.....((.((((((((((((((((((((((.((((((........)))))).)))))))))))))))))))))).)))))).	CCACTGTGCACTTAAGTGAAC	-										D10-m0115			5		-49.3	8	7	-
311	pto-miR185	pto-miR185	CAUGGUCGUUAACUCCAGGGC	21				scaffold_6:5926065:5926252:-	TGGAGGTTTACATGGTCGTTAACTCCAGGGCTCGTGGGATTAGTCGAGGTGCGCGCAAACTGGCCCGGACATCCACATCAAACAAAAAAAGAAGAAGCAAATGGCGCGTTTGTTTGCTCATCTATTGTGGAAGATGATATTTGTTTTGTTCTGGCAGATGACTGATCATGTACTGGACAAAATTTCGA	..(((((((((((((((((((.(((((((((..(((((....(((..((.((.((.....)))))).))).)))))...(((((((........(((((((((...)))))))))..((((((........))))))..))))))).))))))).)).)))).)))))))))........))))))..	CATGGTCGTTAACTCCAGGGC	-	D7-m0111			5		-54.4	12	11	-
312	pto-miR186	pto-miR186	UAGCUGAAAAAUCCGGAACGG	21				scaffold_10:13136578:13136701:+	GGTTAAAATTTAGCTGAAAAATCCGGAACGGACCAAGATTTAAAATGAGATGAAAATTGTTCCGTTTTGTTTCATTTTTTGAATTGGTATGAAATGTTTCGGCTATTTCAGATGAAACGAAACG	.(((....((((.((((((...((((((((.(((((.....(((((((((..(((.........)))..))))))))).....)))))......))))))))...)))))).))))....))).	TAGCTGAAAAATCCGGAACGG	-	D7-m0001			5		-32.8	13	12	-
313	pto-miR187	pto-miR187	UACAUAAUCAUUAACUUCAGG	21				scaffold_4:8764410:8764633:+	ACTCTTCGTGTTGGGTTGATGAGATTGTGAGCTACATGCATGATATGCTAGACACGCATTGAGGAAGTCGTCGGAGCAATCACCGATGGTAAGAAAAGCAGTGGTGTAACCATGAGAGGTAGCTCAACTGATCAGGTCTTGATTTGCTCCCTAATGATCACGAGTTCGAGTTTCTTCAAAGCCATTGAAGGCTTACATAATCATTAACTTCAGGGCTCATGAGA	.(((...((.((((((((((((...((((((((.......((((.((((.(((((...........)).)))..)))))))).(((((((..........((((.....))))..((((.((((((((((((((......((.....)).....)))))...)))).))))).))))...)))))))..))))))))...)))))))).)))).))....))).	-	TACATAATCATTAACTTCAGG																												D16-m0092			3		-67.1	12	-	12
314	pto-miR188	pto-miR188	UGUCGCAGGAGAGAUGGCGCUA	22				scaffold_17:10888890:10889033:+	GGGGGTTTCTTGTCGCAGGAGAGATGGCGCTAGCTAACCATGGTCATATCATATATATCATATGGCAAGTATTACTTGCTCTTTGTATGTATCAGCTGTAAAGATAGCTCAGCTAAAGCCATCCTCCTGCGACTGGACACCCTG	.(((((.(((.((((((((((.((((((..(((((...............(((((((.((...((((((.....))))))...))))))))).((((((....)))))).)))))..)))))))))))))))).))).))))).	TGTCGCAGGAGAGATGGCGCTA	-																												D16-m0046			5		-67.8	11	11	-
315	pto-miR189	pto-miR189	AAUGGACUCUGUAAGAGUGGA	21	Y	Y		scaffold_8:7964196:7964292:+	CATCTTAATCAATGGACTCTGTAAGAGTGGAATATCAGGAGTCAATGTTTTGCTTCATGGATCCTTCTACTCTTACAATGGCCATTGATCAGGATGT	((((((.((((((((.(..(((((((((((((.(((.((((.(((....)))))))...)))..)))))))))))))..).)))))))).)))))).	AATGGACTCTGTAAGAGTGGA	-																																					D18-m0149
316	pto-miR190	pto-miR190	AGAGGGUGUUUGAGAGUGUGGUA	23				scaffold_6:6697096:6697336:-	TTATATGCTTAGAGGGTGTTTGAGAGTGTGGTAACTGTTGTTTTTTAAAATGTTTTTTGTTCGGAAAAGTATCAAAATAATATTTTTTTTAAATTTAGTTTTGACATCAACACATCAAAACGATCCAAAAATTTTTAAAAAATTAATTTGAAGCAAAAAAAAAATCAAATTTTGACAAAAATCAGGTTGAAACTCACTCCCGAACACCTATGCTAATATTTTTTTTTTTGAAAGCATGTTT	..((((((((((.(((((((((.(((((.(.(((((...(((((((((((...((((((...((((((((((.......))))))))))........(((((((..........)))))))....)))))).))))))))))).(((((((.............))))))).............)))))...).))))).)))))))))...))).................)))))))..	AGAGGGTGTTTGAGAGTGTGGTA	-																																					D18-m0134
317	pto-miR191	pto-miR191	AUGAAUUGUGGGAGUUUACAGCA	23	Y	Y		scaffold_16:2555147:2555272:+	CTACTGTAACATGAATTGTGGGAGTTTACAGCATGCTGGGTTGTGCCAATATGGTCAACCAAATATTACTCAGATTGATATTAACTTCCCTGTTGTGATATCTACGATTCTAAGTTTTCCAAGAGA	((..((.(((..((((((((((...((((((((.....(((((.(((.....)))))))).(((((((.......)))))))........))))))))..))))))))))...)))...))..)).	ATGAATTGTGGGAGTTTACAGCA	-																												D16-m0035	Y		5		-31.9	10	10	-	D18-m0045
318	pto-miR192	pto-miR192	GGGUGUUUGGAAGUGUGGUAG	21				scaffold_14:1335805:1336149:-	CAAACTGAGGGGGTGTTTGGAAGTGTGGTAGCAGTTTCTTTTCAAAGTGTTTTTTGCTCGGAAATGCACTAAAATAATTTTTTTTATTTTTTCAAAAAATATTTTTAATATCAGTTCATCAAAACGATCCGAAAACACAAAAATAAATAAATTAATGGCAGTGCATTCAGATAGAAAGTGGTTTTGACTTCCCCTTTCTGTTTCTTTTTCCAAGTGTAATTTAAGTTCCTTCTACAGGCAACCCTTCTCTTATCAAATATGCTGAAAGGTCAATCAAAAGAATAAATTTGAAGTATGGAGGTACTTATTAGCCCCACATGAGCTAAACACTTCAAATTTGTTTGA	(((((.((.(((((((((((..((((((..((.......................(((.(((((.(((((..(.((((((..(((((((((.......((((.....))))...((((((.....)))..))).....))))))))).)))))).)...)))))....((((((((((.((.........)).))))))))))...))))).)))......(((((.((((((((.....(((.(((................))).)))...(((((........))))).))).))))).)))))...)).))))))...)))))))))))...)).))))).	GGGTGTTTGGAAGTGTGGTAG	-																																					D18-m0034
319	pto-miR193	pto-miR193	UGGGCAAGCACCUUGGCUAGU	21				scaffold_5:6547974:6548089:-	AGAGCTTGTTTGGTAGCCAAGGACGACTTGCCCACCACCATCTCAGTTGGGTCCAATATATTACTGGGCACCTTCCATTTGGTTTTGGGCAAGCACCTTGGCTAGTTGACAAACTC	.(((.(((((.(.(((((((((..(.((((((((..((((........(((((((.........))))).)).......))))..))))))))).))))))))).).))))).)))	-	TGGGCAAGCACCTTGGCTAGT																																					D18-m0129
320	pto-miR194	pto-miR194	UUUUCUCGGUUCGGUUUUUUCG	22				scaffold_10:9216017:9216116:-	ATTAAAAAACCGAAAACCGAACCGAACCGGAATTTTTTCTAAATATTCTAATCGGTTTAATCAGTTTTTTTTCTCGGTTCGGTTTTTTCGATTAATTTTT	..........(((((...((((((((((((((......((.(.((..((....))..)).).))......))).))))))))))))))))..........	-	TTTTCTCGGTTCGGTTTTTTCG
321	pto-miR195	pto-miR195	CUAACAGGGGACAUGGAGGCC	21				scaffold_5:1510103:1510302:-	GATACAGGTCCTAACAGGGGACATGGAGGCCGGCAAGGCCAATTAAGTCAGTCAAGGAATTTCTTGTCGAGGTCTACTGTCAGGGGAAACAGTAGACATAGCATGAGTGGAGCTGGTTCGACTTAGAGTCGAGGTATTGTTCAGTTAACACCACAAGGTTCAGATGGGAGGCCTCAATGTCAGTCTTGTGGGTCTAGGCA	.....((..((..(((((.(((((.(((((((((...))).......((.(((...((((..(((((.(..(((((((((........))))))))).((((.((((..(.(((...(((((.....)))))))).)..))))))))...).))))))))).)))..)))))))).)))))...)))))))..)).....	CTAACAGGGGACATGGAGGCC	-
322	pto-miR196	pto-miR196	UCAGGUCAUGAGUUCGAGGGC	21				scaffold_13:2469913:2469994:+	ACAACTATCACTGGCCTCACTTGTGACCTGGTGGCATATGTAGATTATTGCTCAGGTCATGAGTTCGAGGGCTGGTAGAGAG	....((((((..(.(((((((..(((((((..((((.(((.....))))))))))))))..)))..)))).)))))))....	-	TCAGGTCATGAGTTCGAGGGC
323	pto-miR197	pto-miR197	UGGUAGUGUGGUAGCGGUUGCUU	23				scaffold_14:1677729:1678069:-	AGTTGTATAAAGAGGAACCCTACCCAGATACCTCATTGAACTGATGCACATGGTAATTCTTGCAACCTTAGCTCAGACAGTAGAAATTTTTTTGGTTTGCCTGGATGGCCTTGTGGTGTTAGGTTCCTGTGTCACCCGACCCATGATTTTAAAGTACCTGTTTGGTATTGTGGTTAAGTTGGCAAAATACAAGTTGAGTCAAAATTAGGTGTTTGGTAACCCTTTCAAAACCATGTTTTTGAAAACTTAGTCCACTTAAAATCATGGTTTTTATAAAGCTGAATTTTGAGGGTTTTTTAGAGGGTGCTTGGTAGTGTGGTAGCGGTTGCTTTTCAAATAAC	.(((((.(.(((((.(((((((((((..((((.(((.(((((((((((((.(((.((((..((((((..........................)).))))..)))).))).))).)))))).))))..))).(((((...(((((((((((.((((((.....))))))(((((((((((..(((((.(((..(((((........(((.(((....))))))))))).....))))))))..))))))).)))).)))))))))))..((((.((((((..........)))))).)))))))))...)))).)).))))).)))).))))).).)))))	-	TGGTAGTGTGGTAGCGGTTGCTT
324	pto-miR198	pto-miR198	AAAGGUGGAUUGGAUUUUUAA	21				scaffold_10:4738348:4738525:-	GAATGGGCTGTGAGGATGCCAATTATCAAACCATAGAGAGGTTGTCATTCCATCTCCTATGATAGATGGTGATTTGGATGCTATCAAACTGAAAATACCTTCTTTTCAAGGTAAAAACGATCCTGAAGCATATTTGGAGTGGGATAAAAAGGTGGATTGGATTTTTAATTGCCATAAC	.....(((..(((((((.(((((((((.((((.......))))...((((((.((((((((...((((((.........))))))..........((((((......))))))...............))))...)))))))))).....))).)))))))))))))...))).....	-	AAAGGTGGATTGGATTTTTAA																																					D18-m0003
325	pto-miR199	pto-miR199	AAAUGAAGCCAUAUGUACUCA	21	Y	Y		scaffold_10:15164666:15164834:-	CCATTAACTTAAATGAAGCCATATGTACTCATTGACAATCATCATTAAAATTACTATGATTCAGGTGATTTAGGAAAATAGAAACAATATATGAAAATACAAATAAAATTCATATCAACTTTAATATGATATATCAATTAGTACACATGGCTTTATTTAAGTGGATGGA	(((((.((((((((((((((((.((((((.(((((..(((((.((((((....((((..(((..(....)..)))..)))).......(((((((.............)))))))....)))))))))))...))))).)))))).)))))))))))))))).))))).	AAATGAAGCCATATGTACTCA	-																			D12-m0005	Y		5		-50.92	7	7	-
326	pto-miR200	pto-miR200	AACAAGUGCAUGAGACUCGGA	21				scaffold_16:3063731:3063834:+	CTTTTTTATTGCCGGATTCTGTATCTTGTTTATTGTGAGAGAACCTACTTTGACTTCTCCCTCGACGTTCTGTAACAAGTGCATGAGACTCGGAAATGCTTGTC	......((((.((((.(((((((.((((((...((((((((((...........)))))..)).)))......)))))))))).))).).))).))))......	-	AACAAGTGCATGAGACTCGGA																			D12-m0038			3		-18.2	7	-	7
327	pto-miR201	pto-miR201	AAGCACACUGACACAAUAUAA	21				scaffold_13:2056760:2056938:-	GGTCAGGATGATATTGCTGGCATACGTGCTTTGTACTCCAATTAATCACGAAGCCCCCGTAATATGCTAGTTAACAAGTTATTGTTGGGGATTCCGGCACCCCCATGCGCGGACCGGGGGTGTACTGATAGTTGCTCATCGGAGGGTAAAGCACACTGACACAATATAAAAACTAGACG	.(((((....((((((.((.((...((((((((..((((..........(((.((((..(((((.(((.(....).))))))))..)))).)))..((((((((...........)))))))).................))))..))))))))..)).)))))))).....)).))).	-	AAGCACACTGACACAATATAA																												D16-m0021			3		-58.2	5	-	5
328	pto-miR202	pto-miR202	UGUCAUCAUGAGACGGUCUGAA	22				scaffold_1:11769551:11769675:-	TCCATCCGAGGTGTCTCCGCCTGTCGTCATGAGACGGTCTGAACTTGGAATCATATCATGGTCCTCACACCTTCCATCCGAGGTGTCTCCGCCTGTCATCATGAGACGGTCTGAACTTGGAATCA	....((((((...((...(((.(((.(((((((((((.(.((....(((.((((...)))))))..(((((((......))))))).)).).))))).))))))))))))..)).))))))....	-	TGTCATCATGAGACGGTCTGAA																												D16-m0063			3		-41.9	9	-	8
329	pto-miR203	pto-miR203	AAGUUCGUUGUUUCUGCAUUC	21	Y	Y	Y	scaffold_17:9174786:9175101:+	TAAATAAGACAAGTTCGTTGTTTCTGCATTCTGTCTGACAGCAGCAAGACCCAACTTAAAATGGATGGTTCTCTCTCGTCTTAATGAATTAGAAGGCATGACATATACCGTTGGAAAGGTATGGAAGTCTAGTTTCCAGCCCAACTAGAATCACATCAAAATTCAATCTGTAACTCCAGTTATGACTAAAAGAGTAACGAAAGGTCAAACTGTCCGAATCTAGTCTTCTTCTCCCAATCCTTGTGTAATGGTGTTGGTTCCACAACAAGCCCCTCTTGAACATGAATCAGATTAATCAAGGCTTGCTCTTTATTAT	..(((((((((((((.((((..((((.(((((((..(((((.((..(((.(((.((......)).))).))))))).)))..........(((.(((....(((((((....(((..((...(((((.((((.(((...........((((.........))))............(((((.(((((....(.....)....))))))))))...))).)))).)))))...))...)))..)))).))).(((((......))))).)))..)))...))).)))))))).))))...)))))).)).)))))..	AAGTTCGTTGTTTCTGCATTC	ATCAGATTAATCAAGGCTTGC																			D12-m0048	Y	Y	5		-64.7	6	5	1
330	pto-miR204	pto-miR204	AAUGAAGGACAACAGUGGGAA	21				scaffold_10:11476136:11476349:-	TCTGATGGGGAATGAAGGACAACAGTGGGAATTAGTATTTGTTTATTCACTATTATTTAGGAATATTAGTATTTATTATTTAATATTCAAATTAGGATTCTAGTTTTCTTATGGAATTAAGACTTATTAGGTTCTCTTATTTTGTTTGGTTTGGTGCGTATAAATAAATAAATAAAATACTAATTCCCAATGTTGTCTTTAATTCCCCATCAAT	..(((((((((((.((((((((((.(((((((((((((((...(((((.(((.....))))))))....((((((((((..(((...((((.(((((.((((((..(((((......)))))...))))))...))))).))))....)))..)))...)))))))........))))))))))))))).)))))))))).)))))))))))..	AATGAAGGACAACAGTGGGAA	-																			D12-m0004			5		-75.7	10	9	-
331	pto-miR205	pto-miR205	AAUUGAGAUUGCGAUUAAAUU	21				scaffold_7:10942230:10942387:-	TCAGGAACAAAATTGAGATTGCGATTAAATTCTGTAAATACGGCATCATCAAGTGATCTCCATCTAATTTATGTTGCGATCAAATTCTGTAAATACGGCATCATCAAGTGATCTCCATCTAAAAATATTTTTTTTTATTTTGTTGGGCCGGACCTGGT	(((((.(((.((((..(((((((((((((((((((....)))).(((((...)))))........)))))).))))))))).)))).))).....((((.((((...))))...(((....((((((........))))))..)))))))..))))).	AATTGAGATTGCGATTAAATT	-
332	pto-miR206	pto-miR206	ACCAGUUUGGCUCGGUUUUUUC	22				scaffold_15:11224594:11224683:-	CGGTTCAAACTGACTAGTTTCGGTTCGGTTTGGTTTTTTAGGACTAAAACCGGTTCAAACCAGTTTGGCTCGGTTTTTTCAGTTTGGCTC	.(((.((((((((..((..((((..(((.(((((((....(((((......)))))))))))).)))..))))..)).))))))))))).	-	ACCAGTTTGGCTCGGTTTTTTC																																					D18-m0043
333	pto-miR207	pto-miR207	UGGAAUUGUGGUAGCAGUUGCG	22	Y	Y		scaffold_19:15447403:15447549:+	CACAAGATATCGCTTGGGAATTGTCACCACGACACCATGCCCCTGTGAGGAGGGTAGGGCAATAATCAACTGTAGAAAGCTTTCAACAAGACCCACCTACAGTCTGTGACCTGTTTGGAATTGTGGTAGCAGTTGCGGTTTAAAATG	..((((......))))(.(((((..(((((((..(((.((((((....)).)))).(((((.......(((((((....(((.....)))......)))))))...)).)))...)))..)))))))..))))).)...........	-	TGGAATTGTGGTAGCAGTTGCG																			D12-m0065	Y		3		-37.6	7	-	7
334	pto-miR208	pto-miR208	AGACAGCUCAGCGUUUCACU	20				scaffold_1:28626799:28626872:+	GAGAGAGATAAGACAGCTCAGCGTTTCACTGTGGACTTGCACAGTGAAACACTGAGCAGTTTTAGTATATTTTA	((((....((((((.((((((.(((((((((((......))))))))))).)))))).)))))).....)))).	AGACAGCTCAGCGTTTCACT	-																												D16-m0060			5		-34.2	8	8	-
335	pto-miR209	pto-miR209	AGAUCUAAAGAUCCGGCGGUCG	22				scaffold_17:8682768:8682892:-	GAGGATGTCAAGATCTAAAGATCCGGCGGTCGGCATAGCGATTCCATTGCTGCTACAAGGGAAACAGACTTTGCTACAAAATATGGGCGCGATCTAACTGTCGGATCGCGGGTTATGGCTCTTTT	(((((.((((.(((((...(((((((((((..(.((.(((...((((...((.(((((((........))))).))))....)))).))).)))..)))))))))))..))))).))))))))).	AGATCTAAAGATCCGGCGGTCG	-										D10-m0057			5		-44.1	10	10	-
336	pto-miR210	pto-miR210	AGCCAAGUUUGUCCAGUGAUU	21				scaffold_3:8036915:8037170:-	TCCAGTGGCCATCATATGAGCAACCACATGGCTCGAACCTGAGACCACAGAGGGAGCAAACCTCTTGGTCTCAAGCTCTTACCACTGGGCCACCACCTAGATGGTTATAGTTGTGCTAACTTTGATAGATCCAGCGATTGTGTTTTGGCTAAGAGAGATCTTTCAGATCTCAACCGAAGGGCTCGGATTCAAAGTTTTCAACAAGGATTTTTCTGAATGTTATTCAGCCAAGTTTGTCCAGTGATTGGCCAAGTTT	.....((((((((((.((..(((..((.(((((.(((..((((((((.(((((.......)))))))))))))...(((((((((((((......))))).))))....((((....((((((((...((((.((.(........).)).....((((((.....))))))..((....))...))))))))))))..)))).))))...............)))))))).)))))..)))))).)))))).....	-	AGCCAAGTTTGTCCAGTGATT
337	pto-miR211	pto-miR211	AGGAGAACAAUUAAGAAUCUC	21	Y	Y		scaffold_10:18435570:18435877:-	AGGTGTTTGGCACGTATTTTTTTTTAATTGTTTTTCAAAGAGTATTTTTAATTTGAAAAAACTATTAAATTAATTTTTTTAAATTTTTTTTAATGATTTTAATGTGTTAAGATCCCAACATGCAAAACAATAATACACAACTTAAGAGAACATGATAAAATGAGAAATTAGACACATAAAAATTTTCATGATTCATCTAATTTTGACTACGTTCAAGAGCAAATATAAAAGTATTTTACCAAATAATATAAAAATTACGACCACTCTCTCTATTAGTAGGAGAACAATTAAGAATCTCTATAAATACC	.((((((((...........((((((((((((((((.....(((((...((((((((((((.((......)).)))))))))))).........((((((((....)))))))).................)))))...(((..(((((..((((....(((((((.(((......)))...)))))))...))))....((((((......))))))................................................)))))...))).))))))))))))))))......))))))))	-	AGGAGAACAATTAAGAATCTC	D7-m0006	Y		3		-47.93	8	-	8	D10-m0004	Y		3		-47.93	6	-	6
338	pto-miR212	pto-miR212	AGGAGAGCUCUACGCUGGCGUGG	23				scaffold_9:242406:242495:-	GGGGATTGCAAGGAGAGCTCTACGCTGGCGTGGGCGTGTCATTAAATTGTCGTGCGCGCGCCCATGCGTTGGCTCTCCTCGCCATCCCCG	((((((.((.(((((((((..((((.((((((.(((((.((......)).))))).))))))...)))).))))))))).)).)))))).	AGGAGAGCTCTACGCTGGCGT	-																																					D18-m0161
339	pto-miR213	pto-miR213	AGGAUGAUGAUCAAUGAUGGGA	22				scaffold_155:14255:14485:+	TACCAAAACAGTCATCTTCATTATCGTCTCCATGGGAAACGACAGGAGTTGTCGAGCCAGATGAGCTGAATTGGGACAAGACCATTTTCGGGTCTTGGCTTTATATAATGTCTTGTACTATTTATAGGTATTATTCCTATGTTCTAGCCGAGGTAAGGAGAGCTGCTGTTTGAGCCTTTCAGGCTAGAAATTTTGATTAAGGATGATGATCAATGATGGGAGTTGTTTGGT	.((((((((..(((((((.((((((((((.((((((((..((((.....(((.(((((((..((.(((((.(((.......)))..))))).))))))))).)))...))))..(((((.......)))))..))))))))((((((((...(.((((.((((....))))...)))).).))))))))...........)))))))))).)).)))))..))..))))))	-	AGGATGATGATCAATGATGGGA																																					D18-m0038
340	pto-miR214	pto-miR214	AGUUGGUUUUCGUGAUAUUGC	21				scaffold_16:2717620:2717919:+	AGAAGAATTTGGGATATAGCATTGATCAAGGAAACGTTGGTGCTATTTGTTAAATGCGTCAGCATGTATTTGGACTACAGAAATGAAAGTTTAGATGAATAAGTTCAAGCGATCTCGTCAGAATTACTCCATGTTTCGTGGAATCTTTCAATGATTTGAAGCATCGGACATCAATGCAGAGTCCACATACATCACATGTGTACCTGAGCCCACGAAAATATTGATTACACACTTACAGATCATGTTCCCATCGGTTCCATGAAAGAATGAGTTGGTTTTCGTGATATTGCCACTTTTTTC	....(((((((....(((((((..((...(....)))..))))))).......((((....)))).((((((((((.((....))..))))))))))..)))))))..(((((.(((..((((((((((..(.((((((((((((.....((((((((.......((((.((......))))))............((((((..(((.............)))..))))))....)))))))).........)))))))))))).)..))).)))))))..))).)))))..........	-	AGTTGGTTTTCGTGATATTGC																																					D18-m0046
341	pto-miR215	pto-miR215	AUCAUUUGAUGGUCUGUGAUGAG	23				scaffold_17:10594545:10594909:-	GAGAAGTATTGATGTCACTTCTGTCAAGGATTTTGCAAATTCGATCGATGCTCTTCTTGTTTGACAATCTTTCTTGTTCGGGAATCAACTCTTATATTTCAAAGATCATGTCTATTCAAAATCTAATTGTTGAAATGAAATTAGAGATGTCATTTTTATTTTTTTATTATTTTTTTTAAGTCAAGCTTCTTCAATCAAAGATCCAACACATGTTATTCAATGTAATCCTTTGATTGTCTTGTATTTTGAAAAATAGAAATTGACCTGTTACAAGAATAAAATGGTCTTTCCCATGGTTCTTTGTGTCAGTTTTAATCTTTGATATTGGGTATATCATTTGATGGTCTGTGATGAGGTGACCTTCT	.(((((.......((((((((.((((.(((((...(((((..(((..((((((.(((((...(((((......))))))))))...........((((((((((((..((......))..)))).....))))))))..(((((((((((((((((((((((((.............((((((((......(((((((((.......((((........))))....))))))))).)))).)))).)))))))))))).))))(((.(((((((((...((((......)))).)))).))))).))).....)))))))))...))))))))))))))..))))).)))))))))))))))))	-	ATCATTTGATGGTCTGTGATGAG																																					D18-m0058
342	pto-miR216	pto-miR216	AUGAAUGGAUAAUAAUUACAC	21				scaffold_5:21856770:21857027:-	AAGGTATTTCAGTGATTAAAAAATTATTCATCATCATAGGTGAATTAGAGAAAATATTCTGCATGCTCTCAAATAGTATTAATTGTGAAATCTTTTTGCAAGGCAGAATGATTTTTTAAAAGAGTTTCAAATCTTATTCAAATAATCAATAACTATAGTGCTGAGAACAAAAATGATTGACAAAGCAAACATACTACATGCTATAATATTTAAATCAAGTATTCTTGATGAATGGATAATAATTACACTGAGAACTGC	..(((.((((((((..(((...((((((((((((((..((((.....((..(((((((..(((((.(((((....((((((.....((((((.((((((...)))))).))))))....((((........))))....................)))))))))))......(((.(((......))).)))....)))))...)))))))...))...))))..))))).)))))))))..))))))))))))))..	-	ATGAATGGATAATAATTACAC										D10-m0112			3		-52.9	6	-	6
343	pto-miR217	pto-miR217	AUUAAAAGGUUUGUUUUUUCU	21				scaffold_8:10049577:10049852:-	ACTGGGTCCCAGTAGGAGAAGCAGGACCAGAATCTCTCGCTCGGTAAAATTCCACCGCGCAGTAAAAAGGTGAAAAGCAGGATAAAAAAAGGTGTTTTTTTCTATATAATTATTTGCTCAAACTGTTTTTGCAAAATAGCCCAAAACAAAAATATTTAGAAAACTATGATAGATACATGACTTGTGAAGTTAAGAATAACATAATTTTAACCATCTAGGTGTTGATTAAGTTGTAAAAACTTGAGATTAAAAGGTTTGTTTTTTCTGTGGTCTCAG	.(((((..(((.((((((((((((.(((..((((((..((.((((........)))).))........(((....(((((.((((......((((........))))..)))))))))...)))((((((((((................((((((((((.............((((.....))))..(((((((.........)))))))..)))))))))).......))))))))))..))))))....)))))))))))))))))).)))))	-	ATTAAAAGGTTTGTTTTTTCT																												D16-m0133			3		-61.1	6	-	6
344	pto-miR218	pto-miR218	CAAGAAAGUAGAAAGAUCAAAGU	23				scaffold_1:16947436:16947548:-	AATGTATTAACAAGAAAGTAGAAAGATCAAAGTGAATTTTTCTTGTCAATTTTGAAATTGCCACCCATGCACTAAGTCTTTTCACTTTGATCATCTTTTTTTGAATTTTGCCC	..........(((((((..(((..((((((((((((.....(((((((....)))...(((.......))).))))....)))))))))))).))))))))))..........	CAAGAAAGTAGAAAGATCAAAGT	-																												D16-m0065			5		-22.1	6	6	-
345	pto-miR219	pto-miR219	CAGCUGAUUAUGAAUGGAUAC	21	Y	Y		scaffold_326:20994:21363:-	ATAACAATTTCAGCTGATTATGAATGGATACCTTCAAGGTGCAATAATTGCAATGTCTTTGGACATACCACAGCGATATGTGCTACTAGTAAAGTTGATGATCTTACATGTAAGGTTATGCAATTTTCAGATCAATAAACTTCTTTGCTGCACTTATTGTGTGTTGGTGGGATAATCTCCCTTTCTTAGTTCTCTAAAGAACTGAAAATGACTTATCAAAGAACAACTGTGATGTGCATCATGGGAATTATAATCTATCTTATAAAGCTAAATCTATTATGCAAGAGGATTCAGATGGTCCAATCACAAGAGTTCGTAATCCATTCGGATCATGAGTCCTTGAAACATCTGAAAGTACAAGGTATGTTGA	.(((((.....((((..((((((((((((...((((.((((((...((..((.(((((((((....((((((((((((.((((....(((((((((((((((((((....))))))))).)))...................))))))))))).)))))).)).))))((((.....))))....((((((((....))))))))..........)))))).)))..))..)).)))))).)))).......)))))).))))))))))....................((((((((.........((((..(((((.((((....)))).)))))..))))...))))))))...........))))).	CAGCTGATTATGAATGGATAC	-	D7-m0080	Y		5		-92.3	7	7	-																												D18-m0097
346	pto-miR220	pto-miR220	CAGUUGAGGCAUGAUAGAAGA	21	Y	Y		scaffold_9:3121237:3121307:-	TGACTCTCTCCAGTTGAGGCATGATAGAAGAGTTTCTTTTTTCTCAAATGCCTCAACCGGATAAGTTGTCG	.(((.((.(((.((((((((((...(((((((.....)))))))...)))))))))).)))..))..))).	CAGTTGAGGCATGATAGAAGA	-	D7-m0129	Y		5		-29.2	10	10	-																			D16-m0138	Y		5		-29.2	8	8	-
347	pto-miR221	pto-miR221	CAUGAAUUUGUGGAGGGGUUA	21				scaffold_8:2850625:2850977:-	CGTCAGTTTGTATCGCTCCTTCACTCTGTTTATATTGAGCAATCTGTATCGTGTTACCTCCAGCCACGAGCACTAAAATCCCTGGTAGGAATCTACTCGCGGAGAGCTGTGTGGACTTTGCAGCCCGCGTTGAAAGCGGCATAGTTGATGCGAGGGTGAAATCTCATCATGCAGTCCCACATCGGAAAAACGACAACCCTTCTCCAAGTGAGGCACTATAAATAATCTATTGCTACCACCCCAAAAAATTGCCTTAAACTAATGAGTAAGGAAAACAAAGCGAGAGGTGGGAGCCGCTCGCCGCGCCGACACAGTTTGTGCGCATGAATTTGTGGAGGGGTTATAGGCTGGCC	.(((((((((((..((((((((((...((((((...((((...((((((.(((((((((((.((((.((.........))..)))).))).....((((((...((((((((.(.((((.((((....))))))))).))))))))..))))))))))).....))).))))))((((((.(((......)))....(((((((..(((((((((..................................))))))..)))...))).))))...............))))))...))))..(((((.(((...))).))))).))))))..))))))))))))))))))))).	-	CATGAATTTGTGGAGGGGTTA																																					D18-m0151
348	pto-miR222	pto-miR222	CCACUGUUGGGGUAGUAGGAG	21				scaffold_2:16202873:16203030:-	CACCCAGTTTCTCCACAGATAATAACAGTGGAATGTTCATTTATAGCTTCCATTATCTCCTGTTCCATCATAATAATTGGAAGATCCTTCCGTTTCTTCTCCACCTCATCTGGCCTTGATACATGCACCACTGTTGGGGTAGTAGGAGGTCTTGGCAA	...((((..(((((((..((..(((((((((.(((((((.......((((((((((....((......))..)))).))))))....................((......))...))).))))...)))))))))..)).)).)))))..))))...	-	CCACTGTTGGGGTAGTAGGAG										D10-m0085			3		-37.2	8	-	7
349	pto-miR223	pto-miR223	CCAGUGACGGUGGCGCGUGGA	21				scaffold_3:3882405:3882470:-	CCACGCGCCGCCAGTGACGGTGGCGCGTGGAGAGGACGCGCCGCCACTGTTCCTGGGGTCCATGGC	(((.(.(((.((((..(((((((((((((.......)))).)))))))))..))))))).).))).	CCAGTGACGGTGGCGCGTGGA	-	D7-m0085			5		-38.8	5	5	-
350	pto-miR224	pto-miR224	CCUUGCAUGGUGGCUGUUUCC	21	Y	Y		scaffold_8:8796063:8796375:-	GATGCTCTCTCCTTGCATGGTGGCTGTTTCCCTCGTTGACAGTCTCCCCTTGAGAGGAGTCTCGAGGTGGTACCGCTTACATCTGGCCGGTGTCTCGGGGTACTGGATTCCTCGCCTCTCTACCACCACCCGCTTTTTTAATGACAATGAGCCATTAAACATTCCGTTAAATGTGCCATCCCAGGTTGAAATATTGGACATTGTTACGATATTTTGACAGATCTAATGAAAAGTTCGGTCACTCAAGAGTGAGCAAACAAAAATTCCTGATTGATAGATCAGATAGCTACAATTCAAGATAGAGTAGAGCTCA	((.((((((((((((.((.((((((((((..((.((..((((...((((((((((....)))))))).))....((((((.((((((.((.(((.(((....)))))).))..)))...........(((.(((((((....((..(((.((((((.(((.....))).)))).))))).....((..((((((((..........))))))))..))...))....)))))))..)))......)))))))))............))).)..))))...)))))))))).)).))))...))).))))))).	CCTTGCATGGTGGCTGTTTCC	-																												D16-m0131	Y		5		-91.2	7	7	-	D18-m0153
351	pto-miR225	pto-miR225	CGAAUUGGAGCCGAGCCGAGCC	22				scaffold_190:15162:15242:+	CCACGTCATCAAGTTCGAGTCGAGCCAAGCCGAGCCGAGTGAGCCTAGCCGAATTGGAGCCGAGCCGAGCCGAGAGCCGAG	....((..((..(((((..(((.((....((((..((.((.......))))..)))).)))))..))))).))..))....	-	CGAATTGGAGCCGAGCCGAGCC																																					D18-m0066
352	pto-miR226	pto-miR226	CGGAACGUAGCGUGAUGGUAA	21				scaffold_6:6177217:6177436:-	AACATTTCTTTTATCTTTTACCAGCTGTTCTGTTGTGGGTTTCAGCAAAGGAAAAAAAAACACAGGGCATAATTGGTAACAAAACTTGTTGAACAACTTGGAGGTCAAAGATTAAAGCATGAGAGCAAATTAACAAAACTTTTAAAGGCGTGGCTATTTTACGGTAGCAATGCATGGTGAAATTGTACTCGGAACGTAGCGTGATGGTAAAAGGCTTGAG	..((..(((((((((..(((((.((.((((((..((((((((((.((..............(((((......(((....)))..)))))........((((((((...........((......))...........))))))))..((((.(((((......))))).)))).)).))))))).))).)))))))).).)))).)))))))))..))..	-	CGGAACGTAGCGTGATGGTAA																																					D18-m0133
353	pto-miR227	pto-miR227	CGGAUUUUGACGUGCGACAA	20				scaffold_21:8651:8951:+	AAACTTACACGTAAGTCGTATTTCTAAAATTCGATGAAAAAACAAAATTTTTAAAACTTCTTTAACACATCAAGTCCACGAAGCAGCTTACCTCAGGTAGGGTGCATTAAGGGTGCTAATACCTTCCCTAACCATAACTAGTTCCTTACCCGTGAATCTCTGACAAGACCAGCACCCGGGTTTCCTAGTAGCCTTCAATTAAATACTAGGTGGCGACTCCCAACGAACGAATCAAATCAAATGAGAAAAAAAATCGCTAGCTGATGCCGCGCGGATTTTGACGTGCGACAAGTGAGATGGA	.......(((....(((((((.((.((((((((.((((((.......))))))..............(((((.((...(((.(((.((((((...)))))).))).....(((((((.......................(((((......).)))).(((....)))..)))))))..((..(((((((.............)))))))..)).......................................)))...))))))).....)))))))))).)))))))..))).......	-	CGGATTTTGACGTGCGACAA																												D16-m0072			3		-64.72	5	-	5
354	pto-miR228	pto-miR228	CGGGCAGGAGGAGAGCAUCUCU	22				scaffold_17:2377087:2377236:+	ACGCTTGGAGGGACCCGATCTTTTCTTTTTGCTGGCCATTAATGGCGAGAAGACAAGAATCAGTAGAGCCAAAGAGCAAAACAGTGGCTGGAAATTAGAAAACACGAGAGAACGGCTGCGGGCAGGAGGAGAGCATCTCTCTCTAACTTC	....(((((((((...(((.(((((((((((((.((((....))))..............((((..(((((..(.......)..)))))...............(....)....))))..))))))))))))).))))))))))))....	-	CGGGCAGGAGGAGAGCATCTCT										D10-m0046			3		-40.8	8	-	8
355	pto-miR229	pto-miR229	CGGUCCGGUUCGGUUUCGGUU	21				scaffold_5:20111668:20111809:-	GAGCAAAAATACTGAAAAACCGATTAAATTGAGAAAACTGGAAAAAAAATAATTGAAAAACCAAACCGAAAAAAAAACGATTAAACCGATTAAAATTTTAAAAAAATCAGCCGGTCCGGTTCGGTTTCGGTTTTATAAGCAA	...............((((((((...(((((((...(((((........((((((......................))))))....((((.............))))..)))))....)))))))))))))))........	-	CGGTCCGGTTCGGTTTCGGTT																												D16-m0113			3		-19.67	8	-	7
356	pto-miR230	pto-miR230	CUCUCUAGGGAUCUGAAAGUC	21				scaffold_1:35080282:35080628:-	TATCTTTTCAGGCTTTTAGGTTGTTAGCGGGTCATTTTCTTGGACTTTCAGAACATGCTCTTTTTTGTTGTAATTTGTGTTTTTCCTTTATGTCTAGTTAATGCTCCACAACTATAAAATTATATTAACTCTTGTATTAAGACAATTAAATTATATTATGAAGTTAGTTTGTTGTTACTGTTGCGTTGAACTCTGATTGACTTATTTGAAGGATAAGTTTGCATGTAAGTTTGGATTTGCATAGGTATAGAACTTTGAAGGGGAACCTTGCCTATGTGTCAGTCATGGATCCGGGAATCAGGTCGTGACACAAATCCTCTCTAGGGATCTGAAAGTCTTTCGGGAAT	..((((...(((((((((((((.((((.(((...........(((.((((((((((((.((((.....(((((((((((((((.....((((...((((((((...................))))))))..))))..))))))..)))))))))....))))..(((((..(((.......)))..)))))......((((((((.....)))))))).))))))...))))))...(((((((((...........(((....))))))))))))))).(((((((..((........))))))))).......))).)))).)))))))))))))...))))..	-	CTCTCTAGGGATCTGAAAGTC																																					D18-m0083
357	pto-miR231	pto-miR231	GAAAGAUCUUGAUGAGACGAAUC	23				scaffold_5:16677148:16677340:-	AAAATCATTAGAAAGATCTTGATGAGACGAATCCATTAACACCAAGGATGGTCACGAACGATGATCGGAGTGGGCTACACTCTTTGTCCAAAGACAAGTGAGTCGTTCACTATGTGTGGCCCACTACAGTTAATGTTGGTAACTTTTTTTAGTGCCGTTAAATTCATTCCGTCAAGATCTTTTTGATGATATT	...(((((((((((((((((((((..(.((((.(((((((......(((.(((......))).)))..((((((((((((....((((....))))((((((...))))))..))))))))))))...)))))))..((((.((......)))))).....)))).)..)))))))))))))))))))))...	GAAAGATCTTGATGAGACGAATC	-																																					D18-m0130
358	pto-miR232	pto-miR232	GAGUUUGCGGAGGCUGUUUUCC	22				scaffold_13:9843875:9844005:-	ATTTTTAAAGGAGTTTGCGGAGGCTGTTTTCCTTGGCATCGTAAAGTTATCGCTACTCGACGGCACCAACGTCTTATCGGGCCAGACTACCGACCAGACTAGAGTACGGGCTCAACAAGTCCATAACACTT	.........(((.((((..(((.((((.(((.((((..((((..(((.......)))..))))..)))).((((..((((.........))))..))))..))).)))).)))..))))))).........	GAGTTTGCGGAGGCTGTTTTCC	-																																					D18-m0023
359	pto-miR233	pto-miR233	GGUUGGUGGCUGUGAUUUGGCUU	23				scaffold_4:19906496:19906619:-	CCAAACTTGAGGTTGGTGGCTGTGATTTGGCTTCACTGGGGTTTCCATAGTTTGTCTCCACATGTTATTAGTAATTGTAGACTTTGATTTGGTCAATGTTATGTGACTTCTTCCTCTATTTTGT	.((((...((((..(((.((.(((((((((((..((((((....)).))))..((((..(((.((((....)))))))))))........)))))).))))))).)))....))))...)))).	GGTTGGTGGCTGTGATTTGGCTT	-																																					D18-m0117
360	pto-miR234	pto-miR234	GUGACUGUUUGGUUAUCAAGGCU	23				scaffold_18:5278504:5278761:+	ATTCGAACTTGTGACTGTTTGGTTATCAAGGCTCTGATACCATGTAAAAGAATCATCTCAATCCAAAAACTTAAACTGTTAGGTGACGTTTCAAGATATGATTTATATTATTCTCTAACACTTAGAATGTTTATAACTTGAATTAAAATGTTAAACACTCAAGTGGAAAAGTTGGATTTACTTGACAATTTATTTGATTTTAGGCCAGATTTTTCAGGTAATCACTTGCTTCCATTGCCAGCAGCATCGCGCGCGGAA	.((((....((((((((((.(((.((..((((..(((((((.((...(((((((.(((.((..((((....((((.((((((((((...(((((((.(((((....))))))).....(((((.((.((((((..................)))))).)))))))......))))).)))))))))).))))))))..)).)))...)))))))))))).))))...))))..)).))))))))..)))))..)))).	GTGACTGTTTGGTTATCAAGGCT	-																												D16-m0051			5		-52.97	9	8	-
361	pto-miR235	pto-miR235	GUUUUCGGUUCGGUUCGGUUU	21				scaffold_4:21346588:21346686:-	AGAGGTGATTGTTTTCGGTTCGGTTCGGTTTTTATCAAAAAAGAGTAATCAAACCGAAATTTTTAAAAACAAAACCGAAACCGGTTCAAATCGACCGGT	...(((..(((((((..((((((((.((((....((......))..)))).)))))))....)..))))))).)))...(((((((......)))))))	GTTTTCGGTTCGGTTCGGTTT	-																			D12-m0105			5		-28.6	7	7	-
362	pto-miR236	pto-miR236	UAAGGUAUCUUAGAAUGAAUGG	22				scaffold_60:6269:6607:-	CTAACCAACCTAAGGTATCTTAGAATGAATGGATGTGGTGAAAAGGAGTTTCCTAGTGGGATATTACCAAAACTCATTCACCTGCAAGTCTTTGTACTAGAAGAGTTTTTTAAGGATTTTTATGCTCCAATAACAGTTGAAGGAAAGGAAGTAGGATCCTTGAGAAATTTGGAAACTTTGGAATGCCATTTCAAAGGTGTCTCTGACTTTGTGGAGCATCTCAGATCTCGGGATGGGATCCTATCATTAAGCACATACAGAATTTCAATAGGAATGGTGGATGAAGATTTTTGGGAATACATTGATTTTTTTCCAAGTAAAACAGTTGGGTTGAGTAAT	...((((((((((.((..(((.(((.((((.(((((((((((...((((((.....(((.......))))))))).))))))......(((((......)))))..(((((((((((((((((.(.(((....(.(((((((........(((((((((((((((.....(....).(((..(((((....(((((..........)))))..).))))..))).)))))....))))))))))......(......)....))))))).)...))).).))))))))))))))))).))))).))))..))).)))....))..)))))))).))...	TAAGGTATCTTAGAATGAATGG	-																												D16-m0115			5		-88.4	6	5	-
363	pto-miR237	pto-miR237	UAAGUGGUUGUUUGGUAAUG	20				scaffold_7:9306445:9306794:+	AAATATAGTCTAAGTGGTTGTTTGGTAATGTAGTTGCGTGTGAGGTTGAGAGCGAGCCAAAAATATGTGTTTGGTTAAGTTAAAACTTGGTTTTGTTTTGGTGGGACCCACTATAAATTGAGACTGCACCCAAGGTTTAACAAAAGCAAAAAAGTTGAGTTTTGCAAACAGCAGCTCACCTTAGTTTTTTAATTATCCACCGACAAACCAATTTAGCCACAAAACACATATTTTTGAAGAGAAAAAAAACCCATTGGAGGAATGTCAAACTTCCTAGAACCTCGACGATTCCTCTAGAAACAGAGGAAAAATAAGAAGGACCGTTGTCCATCGGCCAAGTAGCTCCCTCA	......((.(((..((((((..((((((((..(((.(((.(((((((..........(((((((((((((((((((((((.......((((((.(((..(((((..............((((.((((...(((..((((((............))))))..)))......))))))))...(((((....))))).)))))))))))))))))))))))...))))))))))))))...................(((((.........)))))...)))))))))).(((((((......)))))))..........)))))))).))).))))))..)))))......	TAAGTGGTTGTTTGGTAATG	-																																					D18-m0146
364	pto-miR238	pto-miR238	UACUGUGGUUUUUGUAUUGGA	21				scaffold_3:16524768:16524907:-	TTTTTTTTTTTACTGTGGTTTTTGTATTGGATTTGTATTGTTTTATGTATTTGACAAATTTTAATTCAAAGTATTTTTTATATTGATGTTGTAATACTAATATATATGCTACCAGTTAGGTTATATGGTGGAGAAACACT	....(((((((((((((...((((.(((((....(((((((.(((.(((((..((((...(((((..((((....))))..)))))..)))))))))))).))).))))..)))))))))...)))))))))))))....	TACTGTGGTTTTTGTATTGGA	-
365	pto-miR239	pto-miR239	UCACUGGAAGCUUACAUGGU	20				scaffold_1:33321477:33321569:+	AATTGGTCAGACCATGTGTTTGCTATCTAGAGGTCACCGGTTTGAGTTTCACAGACCTCAGGATCACTGGAAGCTTACATGGTCATTAAATTT	.........(((((((((...(((.(((((.((((...((((((.......))))))....)))).)))))))).))))))))).........	-	TCACTGGAAGCTTACATGGT																			D12-m0074			3		-34.5	8	-	7
366	pto-miR240	pto-miR240	UCAGACUCUCGAGAUUUGGAA	21				scaffold_13:11010494:11010705:+	ATATCAGGAAACTTGTCAAGTTTCGAGCAGCCACTGAGAGTGCAAACTTCTAATGATTCCATTTCAAGCTTGCTTGGGAGAATCCTAAGACTATAGCAGTTCACAAGATTCACAAATTGCAGCTTCTTATGACGTCCAAATGATGGATTGACCTCAGATAAACTTGCACAACCTTCAAGAATCAGACTCTCGAGATTTGGAATTCCAGTAAA	......((((.....((((((((((((.((...((((..((((((...(((........(((...((((...((((((.....))))))......((((((.............)))))).))))...)))..(((((.....))))).......))).....))))))...(.....)..)))).))))))))))))))..))))......	-	TCAGACTCTCGAGATTTGGAA																																					D18-m0021
367	pto-miR241	pto-miR241	UCCGAAUGGAUAGCCGGGACAA	22	Y	Y		scaffold_7:8191185:8191483:-	GCTAATGGCATCCGAATGGATAGCCGGGACAAAGAATGATTAGCTTTGGCTAATGGCGTCCGAATGGATGGCCGGGTTAAAAAGGGATGATTTCGCTGCCGATTGTGGATCGGCAGCGACGCAGTTCCGCTGCCGATTCTGGATCGGCAGCGACACAGTATTCGCTGCCGATTCTGGATCGGCAGCGATGCAGTCTTCGCTGCCGATACAGACATCGGCAGCGACCCAGTTTCGCTGCCGATTCCTTGATCGGCAGGGATGTAGTTTCGGCTGTCGATTTTAGGATTGGCAGCGACGCA	((...((.(((((((((.((((((((..((....(((.(((...(((((((...(((((((....)))).))).)))))))....))).)))((.((((((((((.(((((((((((((.((.((..((((((((((((.(((((((((((((........))))))))))))).))))))))))))..)).....(((((((((((......)))))))))))....)).)))))))))).))).)))))))))).))....))..)))))))).))))..))).)).)).....)).	TCCGAATGGATAGCCGGGACAA	-																			D12-m0131	Y		5		-162.3	9	8	-	D16-m0127	Y		5		-162.3	6	5	-
368	pto-miR242	pto-miR242	UCGGUAGCAAGAAGACAACAAAU	23				scaffold_12:8301658:8301966:-	AAATTAAGTGTCGGTAGCAAGAAGACAACAAATGAAAATCCCACAAAAAACGTGGGCATCTTCCATTTTGTCATCACTGAATCATGGCAGGCAATACCACATGGGTTCACATGGGTTCTGAAGGCATCTTCAAACTTTTCAACAAGACGTTTTGGCCTCTTCCATGGCAACTCGTCTATAAAAAGGAGACTCCTACAATCTCAGAAGACAGACTAATTTTTTCCCCAGAAAATTTTACTCTCCCCTGTAACTCATATCTGTAACCCATCTTTGTTCTCCTCTGTAACCAATATCTCCTGTATTAATTTT	.......((((.(((.(((.((.((.((((((.(((.(((((((.......))))).)).)))...((((((((.........)))))))).........(((((((((.(((((((....(((..(((((.............(((((.....(((........)))....)))))......(((.....))).........))))).(((.(((..(((((....)))))..))).)))..)))..)))))))...)).))))))).)))))).)).))))).))).))))................	TCGGTAGCAAGAAGACAACAAAT	-																																					D18-m0015
369	pto-miR243	pto-miR243	UCUGACUAGUUGAGCUACACCC	22				scaffold_4:4440772:4440856:-	GTGGCCCTGAGGTTTGTGACTCGAATTGGTGACCTCTAGGGAGCAAACTCAGGTCTGACTAGTTGAGCTACACCCCTCAGGGTTA	.(((((((((((..((((.(((.((((((((((((...(((......))))))))..)))))))))).))))..)))))))))))	-	TCTGACTAGTTGAGCTACACCC
370	pto-miR244	pto-miR244	UCUUUGUAGAUAAGCUGAGCA	21				scaffold_17:267550:267881:-	TACCCTTCTGTCTTTGTAGATAAGCTGAGCAAGAGTGGTTTTACCAACCCCTCCCATGCCCACAATAGGAATCACACCTACATTTGCGCCATTTATATTGTTTTTTGTCAACAAGTACTCCATTATGGCTTCCTTATCAGCGTCCCTTCCATATACATGAGATTCATTAACCAGTGGAGTTGTTTTCTCTGACAATGGTCTCCATCCACCAGTACCTTCTATGTGGCGCAGATCACCTTTTCGTTTAAGTAAACGTTCAAGCTTCTCAAGGATCCTTTGTAACTCTGCTTCCATCCCTTTCATCCTTCTATTAGCTGGATTTAGAAGTGGAA	(((......(((((((.(((..((((((((..(((.((((.....)))).)))...(((......((((.......)))).(((((((((((.((.........((((((..(((.((((((((...(((........)))......(((((....))).))..........))))))))...)))...))))))((((........))))........)).)))))))))))...............)))...)))).)))))))))))))).....)))........(((((..((...((((..(.....)..))))..))..))))).	TCTTTGTAGATAAGCTGAGCA	-																			D12-m0049			5		-70.8	11	10	-
371	pto-miR245	pto-miR245	UGAAAAUGAGCAAUAUCAACGU	22				scaffold_13:127137:127375:-	TTTAGGGTTTCCTTGTTATTTCCTTTTTTCAAATCGGCCCCCCTCCCCTTTTCAATTTTTCTCCCCCCAAAAGTTCAAAATTCCCCCTTTTTGGTGTGTGTTGAAGGCAACTATTTATAGGCAAAATGTTGTTTGGCCCTCAAAATTGGTCCTTCAACTTTTGTTTTTTGTAAAATTTTGATTTTTTTTGTTTTTTCTTATATTTTTTGAAAATGAGCAATATCAACGTCGACTCAATG	....(((((..((((.((((..(((((((((((..((....))........................((((((.((((((((...((.....)).....((((((((..((((......(((.((((...)))).)))........))))))))))))...............))))))))...))))))...............)))))))).))).)))).))).)..)))))....	-	TGAAAATGAGCAATATCAACGT																			D12-m0020			3		-38.34	8	-	8
372	pto-miR246	pto-miR246	UGAAGUUUGUGUUUUGAGUUUA	22				scaffold_10:5350158:5350457:-	AAATATTAGGTATAAATGAGATAGAGACACTTTGATAATTGCATAAAGTTAATAGATATAAATAGGAAGTGAAAAACAAAAAAAGAAGAAAGAAATTAGAATTTAAAATAGAGAAAATTAAAAGAGGAAAAGAAGAAGTTATAAGATGGAAAGATAAAGAAAGGAGAAGGGAGTTTGAGAAAATAGGTTTTTAAGGTAAGCATTATACTTTTATATGTATAATTGTTATTGTTAGCTATGATTTTGAATTTGTTGAGAATTAAAGATTTGAAGTTTGTGTTTTGAGTTTAGTTGATGGAT	...((((((..................((((((..(((((......))))).((....)).....))))))...........................((((((((((((.(((...(((((...............(((....)))....................((.(((((..(((..((((.(......(((((..(((((((........)))))))..)))))...).))))..)))..))))).))............)))))..))).))))))))))))..))))))...	-	TGAAGTTTGTGTTTTGAGTTTA
373	pto-miR247	pto-miR247	UGAGAGUGUGGUAGCAGUUGC	21				scaffold_6:11833647:11833982:-	AACAGTCAGAACTTACCTCAGATGGAGAGCAAGATAACGGCTTCCATTTTCTCTCATTCTGCTGACCAAGGTGTTTCCAAGTTCTTCTATTGGTTTAGAATATTTCAGTGCCCTATAATTAGCACGGCATCTCAACTTTTGTATGGAATCTGAGAGACCATTGTTGGCAAGACGAGAATCAGTGTGAGTAAAATAGATTACTTTGTGCTGCTTCAACAATGGCAGGACCTCGGTTTTGTAATAATGAACCTGAGAGAAGATTTCAAATCAATTGTTATCAGTTGTAGAGGGTGGTAGCAGTTGCTTGAGAGTGTGGTAGCAGTTGCTTGAGAGTGT	.(((.((....(((.((......)).)))((((.((((.(((.((((...((((((..((((((.(((.((.....)).....(((((((.(((((..(((.((((((.((((((....)))...))).(((((..((((....))))..)))))...((((((((.(((((((((.........((((((......)))))).((.(((((........))))).))))).))))))))))))))...))))))....)))..))))).((((....)))).))))))).))))))))).....)))))).)))).))).)))))))).)).)))	-	TGAGAGTGTGGTAGCAGTTGC																																					D18-m0137
Total	247	373			187	127	57						128	106	19		6					133	94	23		3					137	110	24		7					135	112	21		2					163
[truncated: 16 more columns]

## Sheet: D07
The haripins of the precursors of new miRNA in P.tomentosa.
mireap-plant
D07-m0001 scaffold_10:13136578:13136701:+ 124(nt) -32.80(kcal/mol)
GGTTAAAATTTAGCTGAAAAATCCGGAACGGACCAAGATTTAAAATGAGATGAAAATTGTTCCGTTTTGTTTCATTTTTTGAATTGGTATGAAATGTTTCGGCTATTTCAGATGAAACGAAACG D07-m0001 13
.(((....((((.((((((...((((((((.(((((.....(((((((((..(((.........)))..))))))))).....)))))......))))))))...)))))).))))....))).
**********TAGCTGAAAAATCCGGAACGG********************************************************************************************* D07-m0001-5p 12
-------ATTTAGCTGAAAAATCCGGAACGG--------------------------------------------------------------------------------------------- t0212733 2
--------TTTAGCTGAAAAATCCGGAACGGA-------------------------------------------------------------------------------------------- t0959929 1
---------TTAGCTGAAAAATCCGGAACGGAC------------------------------------------------------------------------------------------- t0601802 1
----------TAGCTGAAAAATCCGGAACGG--------------------------------------------------------------------------------------------- t0092870 5
----------TAGCTGAAAAATCCGGAACGGA-------------------------------------------------------------------------------------------- t0918431 1
----------TAGCTGAAAAATCCGGAACGGACC------------------------------------------------------------------------------------------ t0277347 2
---------------------------ACGGACCAAGATTTAAAATGAGA-------------------------------------------------------------------------- t1463428 1
//
mireap-plant
D07-m0002 scaffold_10:17288792:17288857:+ 66(nt) -23.50(kcal/mol)
AAGAACTCTGGTTCGGTTTCGGTTTCAAATGTTTAAAACCGATTGAACCGGACTAAACCGGTTCAA D07-m0002 65
..(((((.(((((((((((((((((.((....)).)))))))...))))))))))....)))))..
***********************************AAACCGATTGAACCGGACTAA********** D07-m0002-3p 63
-----------------------------------AAACCGATTGAACCGGACTA----------- t0267115 2
-----------------------------------AAACCGATTGAACCGGACTAA---------- t0014350 46
-----------------------------------AAACCGATTGAACCGGACTAAA--------- t0249344 2
-----------------------------------AAACCGATTGAACCGGACTAAAC-------- t0169771 2
-----------------------------------AAACCGATTGAACCGGACTAAACC------- t0082073 5
------------------------------------AACCGATTGAACCGGACTAAA--------- t0210204 2
------------------------------------AACCGATTGAACCGGACTAAAC-------- t1462853 1
------------------------------------AACCGATTGAACCGGACTAAACCG------ t0489504 1
-------------------------------------ACCGATTGAACCGGACTAAAC-------- t1182496 1
-------------------------------------ACCGATTGAACCGGACTAAACC------- t1018136 1
---------------------------------------CGATTGAACCGGACTAAAC-------- t0673968 1
----------------------------------------GATTGAACCGGACTAAAC-------- t0339711 1
//
mireap-plant
D07-m0003 scaffold_10:9765333:9765491:- 159(nt) -62.70(kcal/mol)
GAACGCTAGAACGGTACACCGGTGCAGCTGAGGCCTGTGATCCGTTGGATCTCTGATGGAAAGATCATGCGGCTGTGATTGGCCCGATCTGCAGGTTAATCGGACGGTCCGGATGAACGGAGGTTTGATCGGGTGTGACGTGGTGCACCGAGAGCTTGG D07-m0003 14
....(((....((((.((((((((((.((((.((((.((.(((((..(....)..)))))....((((.(((((((((((((((.(.....).))))))))..)))).))).)))).)).))))....)))).))).)).))))).))))..)))....
**********ACGGTACACCGGTGCAGCTGA******************************************************************************************************************************** D07-m0003-5p 14
----------ACGGTACACCGGTGCAGC----------------------------------------------------------------------------------------------------------------------------------- t1171149 1
----------ACGGTACACCGGTGCAGCT---------------------------------------------------------------------------------------------------------------------------------- t1134795 1
----------ACGGTACACCGGTGCAGCTGA-------------------------------------------------------------------------------------------------------------------------------- t0043720 11
----------ACGGTACACCGGTGCAGCTGAG------------------------------------------------------------------------------------------------------------------------------- t0915465 1
//
mireap-plant
D07-m0004 scaffold_10:12814698:12814812:- 115(nt) -49.00(kcal/mol)
CGAGGAAGTTTCTGGACATGGGTTGGTTTGCAAGAAAATAAGATTTTTGAACTCTCTGATATTGTTCATGGAAAACAGTTTTCTTGCCGACCCCACCCATGCCAATGATTTCCTC D07-m0004 19
.(((((((((..(((.(((((((.((((.((((((((((....((..(((((...........)))))..)).....)))))))))).))))..))))))))))..)))))))))
*************GGACATGGGTTGGTTTGCAAGA******************************************************************************** D07-m0004-5p 1
***********************************************************************************TTGCCGACCCCACCCATGCCAA********** D07-m0004-3p 17
---GGAAGTTTCTGGACATGGGTTG------------------------------------------------------------------------------------------ t0568489 1
---------------ACATGGGTTGGTTTGCAAGAAAAT---------------------------------------------------------------------------- t1781920 1
-----------------------------------------------------------------------------------TTGCCGACCCCACCCATGCCA----------- t0755859 1
-----------------------------------------------------------------------------------TTGCCGACCCCACCCATGCCAA---------- t0043994 11
-----------------------------------------------------------------------------------TTGCCGACCCCACCCATGCCAAT--------- t0205366 2
------------------------------------------------------------------------------------TGCCGACCCCACCCATGCCAA---------- t0129352 3
//
mireap-plant
D07-m0005 scaffold_10:14970373:14970516:- 144(nt) -52.20(kcal/mol)
TTCGAACCGGTTTTCGGTTCGGTTCGGTTTAAAAACTTAAAAAATAATAATTTTGGTTTGGTTATTTATTTTGACTCAAAACCGGACCGAACCGAAAATACGCACCCCTAGTGGGGAGGCATAATTGATCAACTAGCTTCGAGG D07-m0005 16
((((((.(.(((((((((((((((((((((......((((((...(((((((.......)))))))..))))))....)))))))))))))))))))))..((.((((....))))..))...............).)))))).
**********TTTTCGGTTCGGTTCGGTTTA***************************************************************************************************************** D07-m0005-5p 16
-------CGGTTTTCGGTTCGGTTCGGTTTA----------------------------------------------------------------------------------------------------------------- t0897543 1
---------GTTTTCGGTTCGGTTCGGTTT------------------------------------------------------------------------------------------------------------------ t0275477 2
---------GTTTTCGGTTCGGTTCGGTTTA----------------------------------------------------------------------------------------------------------------- t1210702 1
----------TTTTCGGTTCGGTTCGGTTTA----------------------------------------------------------------------------------------------------------------- t0048634 10
-----------TTTCGGTTCGGTTCGGTTTA----------------------------------------------------------------------------------------------------------------- t1523076 1
-------------TCGGTTCGGTTCGGTTTAA---------------------------------------------------------------------------------------------------------------- t0981769 1
//
mireap-plant
D07-m0006 scaffold_10:18435570:18435877:- 308(nt) -47.93(kcal/mol)
AGGTGTTTGGCACGTATTTTTTTTTAATTGTTTTTCAAAGAGTATTTTTAATTTGAAAAAACTATTAAATTAATTTTTTTAAATTTTTTTTAATGATTTTAATGTGTTAAGATCCCAACATGCAAAACAATAATACACAACTTAAGAGAACATGATAAAATGAGAAATTAGACACATAAAAATTTTCATGATTCATCTAATTTTGACTACGTTCAAGAGCAAATATAAAAGTATTTTACCAAATAATATAAAAATTACGACCACTCTCTCTATTAGTAGGAGAACAATTAAGAATCTCTATAAATACC D07-m0006 8
.((((((((...........((((((((((((((((.....(((((...((((((((((((.((......)).)))))))))))).........((((((((....)))))))).................)))))...(((..(((((..((((....(((((((.(((......)))...)))))))...))))....((((((......))))))................................................)))))...))).))))))))))))))))......))))))))
*************************************************************************************************************************************************************************************************************************************************************************************AGGAGAACAATTAAGAATCTC********** D07-m0006-3p 8
---------------------------------------------------------------------------------------------------------------------------------------------------------------------------------------------------------------------------------------------------------------
---------------------------------------------------------------------------------------------------------------------------------------------------------------------------------------------------------------------------------------------------------------
---------------------------------------------------------------------------------------------------------------------------------------------------------------------------------------------------------------------------------------------------------------
---------------------------------------------------------------------------------------------------------------------------------------------------------------------------------------------------------------------------------------------------------------
//
mireap-plant
D07-m0007 scaffold_11:1357696:1357855:+ 160(nt) -40.00(kcal/mol)
AGTTACGACTTTCTTGATGGTGATTGTCTGAAGAACTTATTCCTTGATATCGCATGTTTCTTCAATGGAATGGATGTGGATGATGCAGTTAGGATACTGGATGGGCTCGCTAAAGGTGCAAGATTTGGGATTGACAATCTCATCGATAAATGTCTTGCTG D07-m0007 11
(((...((((((.(((((((.(((((((..........(((((....((((.((((((..(((....)))..)))))))))).((((.((((((..((....))..)).))))...))))......))))).)))))))))))))).))).)))..))).
**********TTCTTGATGGTGATTGTCTGA********************************************************************************************************************************* D07-m0007-5p 10
---------TTTCTTGATGGTGATTGTCTGA--------------------------------------------------------------------------------------------------------------------------------- t0653179 1
----------TTCTTGATGGTGATTGTCTGA--------------------------------------------------------------------------------------------------------------------------------- t0081798 5
----------TTCTTGATGGTGATTGTCTGAA-------------------------------------------------------------------------------------------------------------------------------- t0692393 1
-----------TCTTGATGGTGATTGTCTGAA-------------------------------------------------------------------------------------------------------------------------------- t0280689 2
-------------TTGATGGTGATTGTCTGAA-------------------------------------------------------------------------------------------------------------------------------- t0707060 1
--------------TGATGGTGATTGTCTGAA-------------------------------------------------------------------------------------------------------------------------------- t0334522 1
//
mireap-plant
D07-m0008 scaffold_11:1373102:1373261:+ 160(nt) -38.70(kcal/mol)
AGTTACGACTTTCTTGATGGTGATTGTCTGAAGAACTTATTCCTTGATATCGCATGTTTCTTCAATGGAATGGATGTGGATGATGCAGTTAGGATACTGGATGGGCTCGATAAAGGTGCAAGATTTGGGATTGACAATCTCATCGATAGATGTCTTGTTG D07-m0008 11
......((((((.(((((((.(((((((....((((((...((((..(((((((((((..(((....)))..))))))..(.((.((((......)))).)).)...)))))))))...))).)))......)))))))))))))).))).)))......
**********TTCTTGATGGTGATTGTCTGA********************************************************************************************************************************* D07-m0008-5p 10
---------TTTCTTGATGGTGATTGTCTGA--------------------------------------------------------------------------------------------------------------------------------- t0653179 1
----------TTCTTGATGGTGATTGTCTGA--------------------------------------------------------------------------------------------------------------------------------- t0081798 5
----------TTCTTGATGGTGATTGTCTGAA-------------------------------------------------------------------------------------------------------------------------------- t0692393 1
-----------TCTTGATGGTGATTGTCTGAA-------------------------------------------------------------------------------------------------------------------------------- t0280689 2
-------------TTGATGGTGATTGTCTGAA-------------------------------------------------------------------------------------------------------------------------------- t0707060 1
--------------TGATGGTGATTGTCTGAA-------------------------------------------------------------------------------------------------------------------------------- t0334522 1
//
mireap-plant
D07-m0009 scaffold_11:6066544:6066887:+ 344(nt) -82.70(kcal/mol)
TTCAGGTAAACAACACAACTGGATGTAGATAGGAGTTGAGACTATTCATATTTTCTTGGTCTCCAACTTAAAGTGAACTTCATCAAAATACCAACCACTTAGATATGCAGTGTAGTAGATCTGATGTTAAGCGGACAATTTTGGTTTGGTCCCCTCAAAAGGAGTTGAAGTGCTGCCGTTTTCAAACTATATTTGGCAACGACAATATCATTTTAGCTTCTGATGCACATTACCACCAAAACTTTGATTGAATTACAACTTTCACTATTTTATATTATTTATGCCAAAAAATATTATAAAGTTGTCAACACTCCGTTGTAGTCTAGTTGGTTAGGATACTCGGC D07-m0009 1801
.((..(((..((((.(((((((((...(((.(((((.(((((((............))))))).........((((..(((((((((.......((.(((.(((((.(((..........))))))))))).))....(((((((..(((.....((..(((((((((((((.((.((((.(((((.....))))).)))).))....)))))))))))))..))......)))))))))).))))).)))))))).......((.((((((((.(((((........))))).)))))))).))....))))))))...)))))))))))).)..)))..)).
***********************************************************************************************************************************************************************************************************************************************************************************************************************TCCGTTGTAGTCTAGTTGGTTAG********** D07-m0009-3p 1768
---------------------------------------------------------------------------------------------------------------------------------------------------------------------------------------------------------------------------------------------------------------
---------------------------------------------------------------------------------------------------------------------------------------------------------------------------------------------------------------------------------------------------------------
---------------------------------------------------------------------------------------------------------------------------------------------------------------------------------------------------------------------------------------------------------------
---------------------------------------------------------------------------------------------------------------------------------------------------------------------------------------------------------------------------------------------------------------
---------------------------------------------------------------------------------------------------------------------------------------------------------------------------------------------------------------------------------------------------------------
---------------------------------------------------------------------------------------------------------------------------------------------------------------------------------------------------------------------------------------------------------------
---------------------------------------------------------------------------------------------------------------------------------------------------------------------------------------------------------------------------------------------------------------
---------------------------------------------------------------------------------------------------------------------------------------------------------------------------------------------------------------------------------------------------------------
---------------------------------------------------------------------------------------------------------------------------------------------------------------------------------------------------------------------------------------------------------------
---------------------------------------------------------------------------------------------------------------------------------------------------------------------------------------------------------------------------------------------------------------
---------------------------------------------------------------------------------------------------------------------------------------------------------------------------------------------------------------------------------------------------------------
---------------------------------------------------------------------------------------------------------------------------------------------------------------------------------------------------------------------------------------------------------------
---------------------------------------------------------------------------------------------------------------------------------------------------------------------------------------------------------------------------------------------------------------
---------------------------------------------------------------------------------------------------------------------------------------------------------------------------------------------------------------------------------------------------------------
---------------------------------------------------------------------------------------------------------------------------------------------------------------------------------------------------------------------------------------------------------------
---------------------------------------------------------------------------------------------------------------------------------------------------------------------------------------------------------------------------------------------------------------
---------------------------------------------------------------------------------------------------------------------------------------------------------------------------------------------------------------------------------------------------------------
---------------------------------------------------------------------------------------------------------------------------------------------------------------------------------------------------------------------------------------------------------------
---------------------------------------------------------------------------------------------------------------------------------------------------------------------------------------------------------------------------------------------------------------
---------------------------------------------------------------------------------------------------------------------------------------------------------------------------------------------------------------------------------------------------------------
---------------------------------------------------------------------------------------------------------------------------------------------------------------------------------------------------------------------------------------------------------------
---------------------------------------------------------------------------------------------------------------------------------------------------------------------------------------------------------------------------------------------------------------
---------------------------------------------------------------------------------------------------------------------------------------------------------------------------------------------------------------------------------------------------------------
---------------------------------------------------------------------------------------------------------------------------------------------------------------------------------------------------------------------------------------------------------------
---------------------------------------------------------------------------------------------------------------------------------------------------------------------------------------------------------------------------------------------------------------
//
mireap-plant
D07-m0010 scaffold_11:18360507:18360634:+ 128(nt) -72.70(kcal/mol)
GGTCCTGAGTCTATTTTTTGATCAGCAATGTAGTCCTTCCGTCAACTTTGACAGCGTGGTCACGTGACATGCAGAAGTGTAACACGTATCTCAAAGTTGACGGAAGGACTACATTGCTGGTTCAGGAC D07-m0010 361
.(((((((............(((((((((((((((((((((((((((((((..(((((..(((.((.....))...)))...)))))...))))))))))))))))))))))))))))))))))))))
*************************************************************************************************TGACGGAAGGACTACATTGCT********** D07-m0010-3p 361
------------------------------------------------------------------------------------------------TTGACGGAAGGACTACATTGC----------- t0085358 5
-------------------------------------------------------------------------------------------------TGACGGAAGGACTACATT------------- t0240034 2
-------------------------------------------------------------------------------------------------TGACGGAAGGACTACATTGC----------- t0095620 5
-------------------------------------------------------------------------------------------------TGACGGAAGGACTACATTGCT---------- t0002536 333
--------------------------------------------------------------------------------------------------GACGGAAGGACTACATTGC----------- t1166200 1
--------------------------------------------------------------------------------------------------GACGGAAGGACTACATTGCT---------- t0100174 4
--------------------------------------------------------------------------------------------------GACGGAAGGACTACATTGCTG--------- t0166320 3
---------------------------------------------------------------------------------------------------ACGGAAGGACTACATTGC----------- t0269443 2
---------------------------------------------------------------------------------------------------ACGGAAGGACTACATTGCT---------- t0099467 4
---------------------------------------------------------------------------------------------------ACGGAAGGACTACATTGCTG--------- t0539380 1
----------------------------------------------------------------------------------------------------CGGAAGGACTACATTGCT---------- t1684029 1
//
mireap-plant
D07-m0011 scaffold_11:1025176:1025334:- 159(nt) -56.23(kcal/mol)
GCAACACTTGCATTACCAAAGTAACTTCTTCAAGGATCTACAAACTCCTTACAAGATTTATAATCGGAGACTGTCCAAGCATTAGAGAGTTGCCAGAGTGCATTGGTACTTTAAAGAACTTCAAACGTTGAAGAAGCTGTTTTGGTAATGCAAGTGTTG D07-m0011 1217
.((((((((((((((((((((((.(((((((((.(....(((..((((.................))))..)))..........(((..((...(((((((....)))))))...))..)))...).))))))))).))))))))))))))))))))))
********************************************************************************************************************************TGAAGAAGCTGTTTTGGTAAT********** D07-m0011-3p 1175
--------------------------------------------------------------------------------------------------------------------------------TGAAGAAGCTGTTTTGGTA------------ t0079104 6
--------------------------------------------------------------------------------------------------------------------------------TGAAGAAGCTGTTTTGGTAA----------- t0086748 5
--------------------------------------------------------------------------------------------------------------------------------TGAAGAAGCTGTTTTGGTAAT---------- t0000590 1118
--------------------------------------------------------------------------------------------------------------------------------TGAAGAAGCTGTTTTGGTAATG--------- t0095552 5
--------------------------------------------------------------------------------------------------------------------------------TGAAGAAGCTGTTTTGGTAATGCA------- t0615451 1
---------------------------------------------------------------------------------------------------------------------------------GAAGAAGCTGTTTTGGTAAT---------- t0192595 2
----------------------------------------------------------------------------------------------------------------------------------AAGAAGCTGTTTTGGTAATGC-------- t0028653 19
-----------------------------------------------------------------------------------------------------------------------------------AGAAGCTGTTTTGGTAATGC-------- t0991897 1
-----------------------------------------------------------------------------------------------------------------------------------AGAAGCTGTTTTGGTAATGCA------- t0029944 18
-------------------------------------------------------------------------------------------------------------------------------------AAGCTGTTTTGGTAATGCAAG----- t0118241 4
-------------------------------------------------------------------------------------------------------------------------------------AAGCTGTTTTGGTAATGCAAGTGT-- t1368001 1
--------------------------------------------------------------------------------------------------------------------------------------AGCTGTTTTGGTAATGCAAGT---- t0142198 3
----------------------------------------------------------------------------------------------------------------------------------------CTGTTTTGGTAATGCAAGTGT-- t0864197 1
-----------------------------------------------------------------------------------------------------------------------------------------TGTTTTGGTAATGCAAGTG--- t0201182 2
-----------------------------------------------------------------------------------------------------------------------------------------TGTTTTGGTAATGCAAGTGTT- t0019396 31
//
mireap-plant
D07-m0012 scaffold_11:11897039:11897138:- 100(nt) -61.40(kcal/mol)
CAGAGTTAACAGGATGTCTACCATGCCCCTTGAATGCCATTCTTTTGGATCATGCGATCTAGAATGGCATTCAAGGGGGATGGTAGCCATCCGAGTTCTA D07-m0012 15
.(((..(....(((((.(((((((.((((((((((((((((((...(((((....))))))))))))))))))))))).))))))).))))).)..))).
*********************************************************************TTCAAGGGGGATGGTAGCCAT********** D07-m0012-3p 15
---------------------------------------------------------------------TTCAAGGGGGATGGTAGCCAT---------- t0035309 15
//
mireap-plant
D07-m0013 scaffold_11:18360520:18360635:- 116(nt) -60.10(kcal/mol)
GGTCCTGAACCAGCAATGTAGTCCTTCCGTCAACTTTGAGATACGTGTTACACTTCTGCATGTCACGTGACCACGCTGTCAAAGTTGACGGAAGGACTACATTGCTGATCAAAAAA D07-m0013 363
.....(((..(((((((((((((((((((((((((((((.(..((((((((((........))...)))).)))).).))))))))))))))))))))))))))))).))).....
*************************************************************************************TGACGGAAGGACTACATTGCT********** D07-m0013-3p 362
----------------------------------------------------------------------------TGTCAAAGTTGACGGAAGGACTACA--------------- t1672677 1
------------------------------------------------------------------------------------TTGACGGAAGGACTACATTGC----------- t0085358 5
-------------------------------------------------------------------------------------TGACGGAAGGACTACATT------------- t0240034 2
-------------------------------------------------------------------------------------TGACGGAAGGACTACATTGC----------- t0095620 5
-------------------------------------------------------------------------------------TGACGGAAGGACTACATTGCT---------- t0002536 333
--------------------------------------------------------------------------------------GACGGAAGGACTACATTGC----------- t1166200 1
--------------------------------------------------------------------------------------GACGGAAGGACTACATTGCT---------- t0100174 4
--------------------------------------------------------------------------------------GACGGAAGGACTACATTGCTG--------- t0166320 3
---------------------------------------------------------------------------------------ACGGAAGGACTACATTGC----------- t0269443 2
---------------------------------------------------------------------------------------ACGGAAGGACTACATTGCT---------- t0099467 4
---------------------------------------------------------------------------------------ACGGAAGGACTACATTGCTG--------- t0539380 1
---------------------------------------------------------------------------------------ACGGAAGGACTACATTGCTGA-------- t1811143 1
----------------------------------------------------------------------------------------CGGAAGGACTACATTGCT---------- t1684029 1
//
mireap-plant
D07-m0014 scaffold_12:12262006:12262075:+ 70(nt) -59.20(kcal/mol)
ACTGTCCACTTAAGTGAACAGTGGAGAGTGAATTTAATTCACTCTCCACTGTTCACTTAAGTGGACAGTG D07-m0014 19
(((((((((((((((((((((((((((((((((...))))))))))))))))))))))))))))))))).
**********TAAGTGAACAGTGGAGAGTGA*************************************** D07-m0014-5p 18
------CACTTAAGTGAACAGTGGAGA------------------------------------------- t1187887 1
-------ACTTAAGTGAACAGTGGAGA------------------------------------------- t0182488 2
--------CTTAAGTGAACAGTGGAGAGTGA--------------------------------------- t0356117 1
--------CTTAAGTGAACAGTGGAGAGTGAA-------------------------------------- t0313998 2
----------TAAGTGAACAGTGGAGAGTGA--------------------------------------- t0039919 13
//
mireap-plant
D07-m0015 scaffold_12:7706153:7706297:- 145(nt) -53.40(kcal/mol)
ATTTTCTCTTTGCCACGTTGTTCATTCCTCTTCCTAAAATGGCTTCTCCTTCAATTTTAAAAAAAATAAAAATTAAAGGAGAATCCAATATGAAATGAGAAGCTATTTTAGGAAGGGAATGAATACGGTGTCGGTGTTATAAGAG D07-m0015 450
.....(((((.((((((..(((((((((.(((((((((((((((((((.((((.(((((.......)))))......((.....))....))))..))))))))))))))))))))))))))..))..))).))).....)))))
********************TTCATTCCTCTTCCTAAAATGG******************************************************************************************************* D07-m0015-5p 171
********************************************************************************************************ATTTTAGGAAGGGAATGAATA******************** D07-m0015-3p 279
--------------------TTCATTCCTCTTCCTAAAA---------------------------------------------------------------------------------------------------------- t0156813 3
--------------------TTCATTCCTCTTCCTAAAATG-------------------------------------------------------------------------------------------------------- t0072985 6
--------------------TTCATTCCTCTTCCTAAAATGG------------------------------------------------------------------------------------------------------- t0005173 156
---------------------TCATTCCTCTTCCTAAAAT--------------------------------------------------------------------------------------------------------- t1493098 1
---------------------TCATTCCTCTTCCTAAAATGG------------------------------------------------------------------------------------------------------- t0138819 3
----------------------CATTCCTCTTCCTAAAATGG------------------------------------------------------------------------------------------------------- t1031950 1
----------------------CATTCCTCTTCCTAAAATGGCT----------------------------------------------------------------------------------------------------- t0323385 1
--------------------------------------------------------------------------------------------------------ATTTTAGGAAGGGAATGA----------------------- t0212922 2
--------------------------------------------------------------------------------------------------------ATTTTAGGAAGGGAATGAA---------------------- t0034998 15
--------------------------------------------------------------------------------------------------------ATTTTAGGAAGGGAATGAAT--------------------- t0149529 3
--------------------------------------------------------------------------------------------------------ATTTTAGGAAGGGAATGAATA-------------------- t0003554 236
---------------------------------------------------------------------------------------------------------TTTTAGGAAGGGAATGAATA-------------------- t0027803 20
----------------------------------------------------------------------------------------------------------TTTAGGAAGGGAATGAATACGGTG--------------- t0290414 2
-----------------------------------------------------------------------------------------------------------TTAGGAAGGGAATGAATAC------------------- t0917039 1
//
mireap-plant
D07-m0016 scaffold_12:12262005:12262074:- 70(nt) -59.20(kcal/mol)
ACTGTCCACTTAAGTGAACAGTGGAGAGTGAATTAAATTCACTCTCCACTGTTCACTTAAGTGGACAGTG D07-m0016 19
(((((((((((((((((((((((((((((((((...))))))))))))))))))))))))))))))))).
**********TAAGTGAACAGTGGAGAGTGA*************************************** D07-m0016-5p 18
------CACTTAAGTGAACAGTGGAGA------------------------------------------- t1187887 1
-------ACTTAAGTGAACAGTGGAGA------------------------------------------- t0182488 2
--------CTTAAGTGAACAGTGGAGAGTGA--------------------------------------- t0356117 1
--------CTTAAGTGAACAGTGGAGAGTGAA-------------------------------------- t0313998 2
----------TAAGTGAACAGTGGAGAGTGA--------------------------------------- t0039919 13
//
mireap-plant
D07-m0017 scaffold_13:813939:814017:+ 79(nt) -49.40(kcal/mol)
TTTGGATGCACAGGCAGTGGAGCAAATATGAATTCTAACCTTCAGAATTCATATTTGTTCCATTGCCTGTGGATGCATA D07-m0017 30
..((.((.((((((((((((((((((((((((((((.......)))))))))))))))))))))))))))).)).))..
**********CAGGCAGTGGAGCAAATATGA************************************************ D07-m0017-5p 30
---------ACAGGCAGTGGAGCAAATATG------------------------------------------------- t0210854 2
---------ACAGGCAGTGGAGCAAATATGAAT---------------------------------------------- t0095163 5
----------CAGGCAGTGGAGCAAATATG------------------------------------------------- t0344667 1
----------CAGGCAGTGGAGCAAATATGA------------------------------------------------ t0025314 22
//
mireap-plant
D07-m0018 scaffold_13:4145198:4145356:+ 159(nt) -73.55(kcal/mol)
AGCCTTGCATGGAGGATCATAAAGATTGATGCAGCCAAGGATGACTTGCCGACGACTCGTTTTTGCTTCCATCAATATACGCATAATTAAGAAGAGATGAATCCGTTGGCAGGTTGTTCTTGGCTACATTTTTCTTTCTGCTCCTCATGCCAGGCTTAT D07-m0018 26
(((((.(((((.((((.((.(((((..((((.(((((((((..(((((((((((..((((((((.(((....................))).))))))))...)))))))))))..))))))))).))))..))))).)).))))))))).)))))...
********************AAAGATTGATGCAGCCAAGGA********************************************************************************************************************** D07-m0018-5p 10
**********************************************************************************************************************CTTGGCTACATTTTTCTTTCT******************** D07-m0018-3p 15
---------TGGAGGATCATAAAGATTGATGCA------------------------------------------------------------------------------------------------------------------------------ t1316042 1
-------------------TAAAGATTGATGCAGCCAAGG----------------------------------------------------------------------------------------------------------------------- t0337104 1
--------------------AAAGATTGATGCAGCCAAG------------------------------------------------------------------------------------------------------------------------ t1582221 1
--------------------AAAGATTGATGCAGCCAAGGA---------------------------------------------------------------------------------------------------------------------- t0059534 8
----------------------------------------------------------------------------------------------------------------------CTTGGCTACATTTTTCTTTCT-------------------- t0042337 12
-----------------------------------------------------------------------------------------------------------------------TTGGCTACATTTTTCTTTCT-------------------- t0232887 2
-----------------------------------------------------------------------------------------------------------------------TTGGCTACATTTTTCTTTCTG------------------- t0521702 1
//
mireap-plant
D07-m0019 scaffold_13:9696663:9696894:+ 232(nt) -50.60(kcal/mol)
ATTTAAATTCTTTTGAGACAATGCTGAAAATGCTAAAAACAATGCAAATATATTAAAAAAACATATTTTTTGGATTTTTGTTGTTTTTTGCTATTTTTGGGTTTTTCAAAAATTTTATAAAAAAGATGGGTAAAAAATTGGGTAGCAACAAATGCCCCCTCTTTATAGTGCTTACGAAGCAAAACTCCTCAATGTTTTGCACATTAAGCTTTGTAAAGAAAAGAAAAAGAAA D07-m0019 62
..........((((((((.(((.(..(((((((.(((((((..(((((.((.((((((((.....)))))))))).)))))))))))).)).)))))..))))))))))))............................(((((........)))))..(((((((((.(((((....(((((((........)))))))....))))).))))))))).............
**********TTTTGAGACAATGCTGAAAATG******************************************************************************************************************************************************************************************************** D07-m0019-5p 62
----------TTTTGAGACAATGCTGAAAA---------------------------------------------------------------------------------------------------------------------------------------------------------------------------------------------------------- t0148873 3
----------TTTTGAGACAATGCTGAAAATG-------------------------------------------------------------------------------------------------------------------------------------------------------------------------------------------------------- t0012425 55
-----------TTTGAGACAATGCTGAAAATG-------------------------------------------------------------------------------------------------------------------------------------------------------------------------------------------------------- t0108381 4
//
mireap-plant
D07-m0020 scaffold_13:9970810:9970919:- 110(nt) -56.50(kcal/mol)
CCTGGTATGGACAGTAAGCTATTTTGCTAGGACCAAGTTTTCTGGAAAATGTTAAGATTAATTAATCTTAACATTTTCCAAAAAACTTGGTCCTAGCAAATCATTCCACT D07-m0020 22
..(((.(((...((....))..(((((((((((((((((((.(((((((((((((((((....))))))))))))))))).))))))))))))))))))).))).)))..
************************TGCTAGGACCAAGTTTTCTGG***************************************************************** D07-m0020-5p 10
*******************************************************************************AAAAAACTTGGTCCTAGCAAA********** D07-m0020-3p 11
----------------------TTTGCTAGGACCAAGTTTTC-------------------------------------------------------------------- t0743245 1
-----------------------TTGCTAGGACCAAGTTTTC-------------------------------------------------------------------- t0127704 3
------------------------TGCTAGGACCAAGTTTTC-------------------------------------------------------------------- t0135781 3
------------------------TGCTAGGACCAAGTTTTCTGG----------------------------------------------------------------- t1270699 1
---------------------------TAGGACCAAGTTTTCTGGAAA-------------------------------------------------------------- t0206130 2
-------------------------------ACCAAGTTTTCTGGAAAATGT---------------------------------------------------------- t1258899 1
------------------------------------------------------------------------------CAAAAAACTTGGTCCTAGCAA----------- t0468398 1
-------------------------------------------------------------------------------AAAAAACTTGGTCCTAGCAAA---------- t0060698 8
--------------------------------------------------------------------------------AAAAACTTGGTCCTAGCAAAT--------- t1674945 1
---------------------------------------------------------------------------------AAAACTTGGTCCTAGCAAA---------- t0842812 1
//
mireap-plant
D07-m0021 scaffold_1476:4304:4378:- 75(nt) -24.70(kcal/mol)
AATCAAGTGAAATCGCAAAAATCGGATGAAATCGTGCAAAATCGTGATTTCAGGACCGATTTTGCGACTTTGATA D07-m0021 83
.((((((.(...((((((((.((((.((((((((((......))))))))))...))))))))))))))))))).
**********AATCGCAAAAATCGGATGAAAT******************************************* D07-m0021-5p 80
---------AAATCGCAAAAATCGGATGAAA-------------------------------------------- t1119224 1
---------AAATCGCAAAAATCGGATGAAAT------------------------------------------- t0515561 1
---------AAATCGCAAAAATCGGATGAAATC------------------------------------------ t0065127 7
----------AATCGCAAAAATCGGATGA---------------------------------------------- t1015809 1
----------AATCGCAAAAATCGGATGAA--------------------------------------------- t0416233 1
----------AATCGCAAAAATCGGATGAAA-------------------------------------------- t0136458 3
----------AATCGCAAAAATCGGATGAAAT------------------------------------------- t0014355 46
----------AATCGCAAAAATCGGATGAAATCG----------------------------------------- t0150217 3
-----------ATCGCAAAAATCGGATGAAAT------------------------------------------- t1429014 1
------------TCGCAAAAATCGGATGAA--------------------------------------------- t1486741 1
------------TCGCAAAAATCGGATGAAAT------------------------------------------- t0062989 7
------------TCGCAAAAATCGGATGAAATC------------------------------------------ t1200154 1
-------------CGCAAAAATCGGATGAAAT------------------------------------------- t0078963 6
-------------CGCAAAAATCGGATGAAATCG----------------------------------------- t1673147 1
--------------GCAAAAATCGGATGAAAT------------------------------------------- t0151235 3
//
mireap-plant
D07-m0022 scaffold_14:2957822:2957895:+ 74(nt) -34.44(kcal/mol)
ATCAGTCATCTTCTTGCTTGCAGAACGTGTACTGTGCACGTTCTGCATGCAAGAAGCTAATTAATTCACTGGTT D07-m0022 6
((((((...((((((((.((((((((((((.....)))))))))))).))))))))...........)))))).
**********TTCTTGCTTGCAGAACGTGTA******************************************* D07-m0022-5p 6
----------TTCTTGCTTGCAGAACGTGT-------------------------------------------- t0953928 1
----------TTCTTGCTTGCAGAACGTGTA------------------------------------------- t0120588 4
----------TTCTTGCTTGCAGAACGTGTAC------------------------------------------ t0796463 1
//
mireap-plant
D07-m0023 scaffold_14:4191220:4191387:+ 168(nt) -118.80(kcal/mol)
TTTGAGAGCAAGTCACTTTGACCCTTCTTCAACCCAAATTGAATAACTCTTCTCTAGTATGGATGCTCATCCACATCGGCTAACCAAAATTGGTTAGCTAATGTGGATGAGCATCCATACTAGACAAGAGTTCTTCAATTTGGGTTGAAGGAGGGTCAACTTTCTCAA D07-m0023 14
.((((((..((((.....(((((((((((((((((((((((((.(((((((.((((((((((((((((((((((((..((((((((....))))))))..)))))))))))))))))))))))).))))))).)))))))))))))))))))))))))))))))))))
*****************************************************************************************************************************************ATTTGGGTTGAAGGAGGGTCA********** D07-m0023-3p 14
----------------------------------------------------------------------------------------------------------------------------------------AATTTGGGTTGAAGGAGGGTC----------- t0072089 6
-----------------------------------------------------------------------------------------------------------------------------------------ATTTGGGTTGAAGGAGGGTCA---------- t0064388 7
------------------------------------------------------------------------------------------------------------------------------------------TTTGGGTTGAAGGAGGGTCA---------- t0906584 1
//
mireap-plant
D07-m0024 scaffold_14:6462123:6462210:+ 88(nt) -19.35(kcal/mol)
TCGTGGCCGCCTTTCTTCTTTTTCTCTTCTGTATTATCATGTTGCGTGTTTCCAGTAGATGCGATGATGATAGAACAGTAGGTTAAAA D07-m0024 17
...(((((....................((((.((((((((((((((.(.......).))))))).))))))).))))..)))))...
**********************************************************ATGCGATGATGATAGAACAG********** D07-m0024-3p 17
----------------------------------------------------------ATGCGATGATGATAGAAC------------ t0113269 4
----------------------------------------------------------ATGCGATGATGATAGAACA----------- t0168498 3
----------------------------------------------------------ATGCGATGATGATAGAACAG---------- t0050935 9
-----------------------------------------------------------TGCGATGATGATAGAACAG---------- t1081535 1
//
mireap-plant
D07-m0025 scaffold_14:9038526:9038628:+ 103(nt) -50.70(kcal/mol)
CCCCTTGACTTAGCTGGATGCTGACTCATCATGGCAAATATGATGGCATTTGGATGCTATGACATTTGGCATGCTGAGTCAGCATTCACTTGTAGTTAAGCAC D07-m0025 11
...(((((((.((.((((((((((((((.((((.(((((.(.(((((((....))))))).).))))).)))).))))))))))))))))...)))))))...
**********TAGCTGGATGCTGACTCATCA************************************************************************ D07-m0025-5p 2
*************************************************************************CTGAGTCAGCATTCACTTGT********** D07-m0025-3p 9
---------TTAGCTGGATGCTGACTCATC------------------------------------------------------------------------- t1484140 1
-----------AGCTGGATGCTGACTCATCAT----------------------------------------------------------------------- t1331144 1
-------------------------------------------------------------------------CTGAGTCAGCATTCACTT------------ t1542286 1
-------------------------------------------------------------------------CTGAGTCAGCATTCACTTG----------- t0246062 2
-------------------------------------------------------------------------CTGAGTCAGCATTCACTTGT---------- t0140706 3
-------------------------------------------------------------------------CTGAGTCAGCATTCACTTGTA--------- t0251137 2
-------------------------------------------------------------------------CTGAGTCAGCATTCACTTGTAG-------- t0321242 1
//
mireap-plant
D07-m0026 scaffold_14:15489430:15489560:+ 131(nt) -22.90(kcal/mol)
ATTTTTATGTCTTTTTATTTGGTATGTTATTCTGAAAGATAATTTATTTTTTCTCTTATCATCATTTATACCTTCATGATGCATGCCCATTTTAAGAATAGATTAGTAGAGAAGAAAAGGGTCATGGAGGA D07-m0026 8
.(((((((((((((((.((((.((..(((((((((((((........))))))...(((((((((..........)))))).))).........)))))))..)).))))....))))))).)))))))).
**********CTTTTTATTTGGTATGTTATTC*************************************************************************************************** D07-m0026-5p 8
----------CTTTTTATTTGGTATGTTAT----------------------------------------------------------------------------------------------------- t0802574 1
----------CTTTTTATTTGGTATGTTATT---------------------------------------------------------------------------------------------------- t0264424 2
----------CTTTTTATTTGGTATGTTATTC--------------------------------------------------------------------------------------------------- t0110553 4
------------TTTTATTTGGTATGTTATT---------------------------------------------------------------------------------------------------- t0356831 1
//
mireap-plant
D07-m0027 scaffold_14:16194901:16195055:+ 155(nt) -49.60(kcal/mol)
TTGATTAGCTTCGGCCAATGGCATCCGAATGGATGATCGGGACGAACAAATGATTAGTTTCGGCCAATGGCATCCGAATGGATGACCGGGACCAATGAATGATTAGCTTCGGCTAATGGCATCCGAATGGATGACCGGGATGAAGGAATGATTAG D07-m0027 11
.((((((.(((((.((...((((((((..((((((....((.((((....((((((.((..((((...(((((((....))))).)).)).))...)).))))))..)))).)).....))))))..)))))).)).)).)))))...)))))).
***************************************************************************************************************************CGAATGGATGACCGGGATGAAG********** D07-m0027-3p 11
-------------------------------------------------------------------------------------------------------------------------TCCGAATGGATGACCGGGATGA------------ t0333037 1
---------------------------------------------------------------------------------------------------------------------------CGAATGGATGACCGGGATGAA----------- t0647380 1
---------------------------------------------------------------------------------------------------------------------------CGAATGGATGACCGGGATGAAG---------- t0061468 8
-----------------------------------------------------------------------------------------------------------------------------AATGGATGACCGGGATGAA----------- t1422038 1
//
mireap-plant
D07-m0028 scaffold_14:16522345:16522451:+ 107(nt) -26.70(kcal/mol)
TTTTTGCGAGTCATAGGTTCTTGACTTGGCATGAAACTAGACTTGGAGGATGGACTTTCCAAGGTAGCAAAAATACAGCTGGAATGTCAATGGAGGGCTGGCATTTA D07-m0028 10
.........((((...((((((.(.(((((((.........((((((((......)))))))).((((.........))))..)))))))).)))))))))).....
**********TCATAGGTTCTTGACTTGGCAT*************************************************************************** D07-m0028-5p 10
--------AGTCATAGGTTCTTGACTTGGCAT--------------------------------------------------------------------------- t1496646 1
----------TCATAGGTTCTTGACTTGGC----------------------------------------------------------------------------- t0687769 1
----------TCATAGGTTCTTGACTTGGCA---------------------------------------------------------------------------- t0274220 2
----------TCATAGGTTCTTGACTTGGCAT--------------------------------------------------------------------------- t0075192 6
//
mireap-plant
D07-m0029 scaffold_14:17518362:17518453:+ 92(nt) -39.80(kcal/mol)
CGGTAGTGCAGATTTGTGCAGCTGCAGGTTCGTCGGGGAAAATCGGTAGCGCAGATTTTTCGACGAACATGGGCTGGACGCTGGACTGGCCA D07-m0029 333
.((((((.(((....((.(((((.((.((((((((..(((..(((....)).)..)))..)))))))).))))))).)).))).))).))).
**************************************************************ACGAACATGGGCTGGACGCT********** D07-m0029-3p 332
----AGTGCAGATTTGTGCAGCT--------------------------------------------------------------------- t1619466 1
-------------------------------------------------------------GACGAACATGGGCTGGACGC----------- t0023019 25
-------------------------------------------------------------GACGAACATGGGCTGGACGCT---------- t0010950 64
-------------------------------------------------------------GACGAACATGGGCTGGACGCTG--------- t0036702 14
-------------------------------------------------------------GACGAACATGGGCTGGACGCTGG-------- t0076337 6
--------------------------------------------------------------ACGAACATGGGCTGGACGC----------- t0019812 31
--------------------------------------------------------------ACGAACATGGGCTGGACGCT---------- t0006226 126
--------------------------------------------------------------ACGAACATGGGCTGGACGCTG--------- t0036399 14
--------------------------------------------------------------ACGAACATGGGCTGGACGCTGG-------- t1741691 1
---------------------------------------------------------------CGAACATGGGCTGGACGC----------- t0043504 11
---------------------------------------------------------------CGAACATGGGCTGGACGCT---------- t0024406 24
---------------------------------------------------------------CGAACATGGGCTGGACGCTG--------- t0286532 2
---------------------------------------------------------------CGAACATGGGCTGGACGCTGG-------- t0127415 3
----------------------------------------------------------------GAACATGGGCTGGACGCT---------- t0061077 8
----------------------------------------------------------------GAACATGGGCTGGACGCTG--------- t0210395 2
----------------------------------------------------------------GAACATGGGCTGGACGCTGG-------- t1839268 1
//
mireap-plant
D07-m0030 scaffold_14:17562048:17562242:+ 195(nt) -59.00(kcal/mol)
CGAGCTGGGGCAGACAGCCCCCCGCATGATTGTCCCCGTCGTGTCCCCCCGCGGCCTGTTGCTTGTCCCTTCGAGATCCTTCGCGTCCGGCTTGTTGCTTGCTTGTCCCTTCGAGATCCTTCGCGTCCGGCTTGTTGCTTGTCCCTTCGAGATCCTTCGCGTCCAGCGGTGCGGGCACGATCTCTCCCGGGTGTT D07-m0030 12
(((((.(((((((.((((.....)).)).))))))).((((((......)))))).....))))).(((...((((....(((.((((((((.((((..(((..(((....((.((....)).))...)))......((((......)))).......)))..))))))).))))).)))..))))..)))....
*******************************************************************************************************************************************************************CAGCGGTGCGGGCACGATCTCT********** D07-m0030-3p 12
-------------------------------------------------------------------------------------------------------------------------------------------------------------------CAGCGGTGCGGGCACGATCTCT---------- t0072240 6
-------------------------------------------------------------------------------------------------------------------------------------------------------------------CAGCGGTGCGGGCACGATCTCTC--------- t1407299 1
--------------------------------------------------------------------------------------------------------------------------------------------------------------------AGCGGTGCGGGCACGATCTCT---------- t0155982 3
--------------------------------------------------------------------------------------------------------------------------------------------------------------------AGCGGTGCGGGCACGATCTCTC--------- t0233031 2
//
mireap-plant
D07-m0031 scaffold_14:4269738:4270110:- 373(nt) -94.81(kcal/mol)
TTTGTGTGAGTCATAGGTTCTTGACTTGGCATGAAACTGGACTAGGATGATGGACTTTTTAAGGTAACAAAAACATAGCTAGAATGTCAGTAAAGGGCTAACATTTAGATAAACAGATTGTGGGTTATAATTACAGTAGTGTGGTGGGTAGTTATGACAGTTATGATCATGACATCTTGAGAAAAATGGATGTACAAATCATGGGGACATAGCTGCTGAACATGGGGCATGACTGAGATTGCTTCTCAAAATACTAAGATCATGAGATCATGAATCAAAACCAACCATTAAATTCATGGGAACATGGGGGAGAAAATCAGTAGATGTCAAGTATTGCCAACCCTGAGACGAGGTACTTATAGCTCAAAAAAAA D07-m0031 10
(((((.(((((....(((((((.(((.(((((....((((.(((.........((((....))))..........))))))).)))))))).)))))))...))))).))))).......((((((((((.(((.((..((.(((.((((((..(((((.(((((((....((((((..........))))))....)))))))........(((((((..((((........(((((.....))))).........(((((((....)))).)))........))))....((((((....))))))........))))))).)))))...)))))).))).))..))...))).)))))))))).......
**********TCATAGGTTCTTGACTTGGCAT***************************************************************************************************************************************************************************************************************************************************************************************************************************************************** D07-m0031-5p 10
--------AGTCATAGGTTCTTGACTTGGCAT-------------------------------------------------------------------------------------------------------------------------------------------------------------------------------------------------------------------------------
----------TCATAGGTTCTTGACTTGGC---------------------------------------------------------------------------------------------------------------------------------------------------------------------------------------------------------------------------------
----------TCATAGGTTCTTGACTTGGCA--------------------------------------------------------------------------------------------------------------------------------------------------------------------------------------------------------------------------------
----------TCATAGGTTCTTGACTTGGCAT-------------------------------------------------------------------------------------------------------------------------------------------------------------------------------------------------------------------------------
//
mireap-plant
D07-m0032 scaffold_14:5359777:5359978:- 202(nt) -68.80(kcal/mol)
TGGTGAATCTTTGCCTTTGCTCATTCTTCTCAACCTTTGATGAAAGACATTCTAATGATCCATCATGCCTTCATCCCTTTGATGAACCCTGATGTTTCACCCTATAGACCTAAAAAACATAACTTCCTATTAGATGGACAGCTGGAGCAGTAAGACACCATTGATCAAAGGTTGAGGAGAATGAGCAAGGGGAAACATGCTG D07-m0032 85
.(((..((.(((.((((((((((((((((((((((((((((.((......((((.(((..(((((.(..((((((.....))))))..))))))..))).....))))........((......(((........)))..((....)).)).........)).)))))))))))))))))))))))))))).))).))))).
**************CTTTGCTCATTCTTCTCAACC*********************************************************************************************************************************************************************** D07-m0032-5p 1
***************************************************************************************************************************************************************************TTGAGGAGAATGAGCAAGGGG********** D07-m0032-3p 82
-----------TGCCTTTGCTCATTCTTCTCA-------------------------------------------------------------------------------------------------------------------------------------------------------------------------- t0323546 1
--------------------------------------------------------------------------------------------------------------------------------------------------------------------TCAAAGGTTGAGGAGAATGAG----------------- t1485985 1
---------------------------------------------------------------------------------------------------------------------------------------------------------------------------TTGAGGAGAATGAGCAAG------------- t0109442 4
---------------------------------------------------------------------------------------------------------------------------------------------------------------------------TTGAGGAGAATGAGCAAGG------------ t0099513 4
---------------------------------------------------------------------------------------------------------------------------------------------------------------------------TTGAGGAGAATGAGCAAGGG----------- t0185995 2
---------------------------------------------------------------------------------------------------------------------------------------------------------------------------TTGAGGAGAATGAGCAAGGGG---------- t0011003 64
---------------------------------------------------------------------------------------------------------------------------------------------------------------------------TTGAGGAGAATGAGCAAGGGGA--------- t1491437 1
---------------------------------------------------------------------------------------------------------------------------------------------------------------------------TTGAGGAGAATGAGCAAGGGGAAA------- t0682956 1
----------------------------------------------------------------------------------------------------------------------------------------------------------------------------TGAGGAGAATGAGCAAGGGG---------- t0365500 1
----------------------------------------------------------------------------------------------------------------------------------------------------------------------------TGAGGAGAATGAGCAAGGGGA--------- t0126850 3
-----------------------------------------------------------------------------------------------------------------------------------------------------------------------------GAGGAGAATGAGCAAGGGGAA-------- t1689631 1
------------------------------------------------------------------------------------------------------------------------------------------------------------------------------AGGAGAATGAGCAAGGGGA--------- t0523088 1
---------------------------------------------------------------------------------------------------------------------------------------------------------------------------------AGAATGAGCAAGGGGAAACAT---- t1077162 1
//
mireap-plant
D07-m0033 scaffold_14:9081171:9081514:- 344(nt) -93.20(kcal/mol)
CAAGGACTGCAGCACTGCACTCCCTTCGCAATGAAGTATATCTCAACACTTACAGAAACATTAAATAAATGCATGCCCGTTAATTAAGGCTCATAATTCGTTGTGTATATGCAAGGTTTCGATTACAATATCTTTAATTAGCCAGGCAAGCTTTAGTTAATAGTGACAGTACTGATCAGTCTATTAGTTGGGTTGGCCCAGAGACCAAATTAGCCAGAACAGGCTACACAAAAACTAGTGAGGTGATTTTTACCTGCAAAACAATGCTTTCAGCAATGGAGACTGAAGAGAGACAGGGGTGAGGAACTCATGTTGGAGGAGGGGAGCACGTGCAAAGAGTGCTT D07-m0033 21
.(((.(((...(((((((.((((((((.((((...((...((((......(((....(((((((.((((.((.((((.(((((((((((....((((((.((((......)))).)....)))))......)))))))))))..)))).)))))).))))).))....)))....(((((((((((((((((....)))...........(((((......)))))......))))))).((((((...))))))......((.(((.....))).)).))))))).)))).))..((((.....))))..)))))))).)))).))).))))....))).)))
*************************************************************************************************************************************************************************************************************************************************************************************************************************TGGAGGAGGGGAGCACGTGCA********** D07-m0033-3p 21
---------------------------------------------------------------------------------------------------------------------------------------------------------------------------------------------------------------------------------------------------------------
---------------------------------------------------------------------------------------------------------------------------------------------------------------------------------------------------------------------------------------------------------------
//
mireap-plant
D07-m0034 scaffold_1586:1910:2005:+ 96(nt) -42.60(kcal/mol)
GTCCTGGTTAATATAAACCGAACCGAACCGAGAACCGGTTCAAACCGAACCGGTTTTGTTCGGTTCAGGTCGGTTTTTAGCATCCAAAACCAGAAA D07-m0034 17
...((((((..((.(((((((.(((((((((((((((((((.....))))))))))...))))))).))))))))).))........))))))...
**********ATATAAACCGAACCGAACCGA***************************************************************** D07-m0034-5p 17
---------AATATAAACCGAACCGAACCG------------------------------------------------------------------ t1409848 1
----------ATATAAACCGAACCGAACCGA----------------------------------------------------------------- t0033421 16
//
mireap-plant
D07-m0035 scaffold_15:8556706:8556831:+ 126(nt) -62.30(kcal/mol)
TTTTCTCTCTGGGCACGTTGTTCATTCCTCTTCCTAAAATGGCTTCTTCTCCTTTAGTTGTTGCAATTATAGGAGAGGAGAATCCATTTTAGGAAGGGAATGAATACTGTGTCGGTTTTACGAGGG D07-m0035 474
....((((((.((((((.((((((((((.(((((((((((((.((((((((((.((((((...)))))).))))))))))...))))))))))))))))))))))).)))))).)......)))))
********************TTCATTCCTCTTCCTAAAATGG************************************************************************************ D07-m0035-5p 171
*************************************************************************************ATTTTAGGAAGGGAATGAATA******************** D07-m0035-3p 299
--------------------TTCATTCCTCTTCCTAAAA--------------------------------------------------------------------------------------- t0156813 3
--------------------TTCATTCCTCTTCCTAAAATG------------------------------------------------------------------------------------- t0072985 6
--------------------TTCATTCCTCTTCCTAAAATGG------------------------------------------------------------------------------------ t0005173 156
---------------------TCATTCCTCTTCCTAAAAT-------------------------------------------------------------------------------------- t1493098 1
---------------------TCATTCCTCTTCCTAAAATGG------------------------------------------------------------------------------------ t0138819 3
----------------------CATTCCTCTTCCTAAAATGG------------------------------------------------------------------------------------ t1031950 1
----------------------CATTCCTCTTCCTAAAATGGCT---------------------------------------------------------------------------------- t0323385 1
-----------------------------CTTCCTAAAATGGCTTCTTCT---------------------------------------------------------------------------- t1547834 1
-------------------------------------------------------------------TATAGGAGAGGAGAATCCATT-------------------------------------- t1104627 1
-----------------------------------------------------------------------------------CCATTTTAGGAAGGGAATGAA---------------------- t0077687 6
------------------------------------------------------------------------------------CATTTTAGGAAGGGAATGAA---------------------- t1281152 1
------------------------------------------------------------------------------------CATTTTAGGAAGGGAATGAAT--------------------- t0106812 4
------------------------------------------------------------------------------------CATTTTAGGAAGGGAATGAATA-------------------- t0259342 2
-------------------------------------------------------------------------------------ATTTTAGGAAGGGAATGA----------------------- t0212922 2
-------------------------------------------------------------------------------------ATTTTAGGAAGGGAATGAA---------------------- t0034998 15
-------------------------------------------------------------------------------------ATTTTAGGAAGGGAATGAAT--------------------- t0149529 3
-------------------------------------------------------------------------------------ATTTTAGGAAGGGAATGAATA-------------------- t0003554 236
--------------------------------------------------------------------------------------TTTTAGGAAGGGAATGAATA-------------------- t0027803 20
----------------------------------------------------------------------------------------TTAGGAAGGGAATGAATAC------------------- t0917039 1
----------------------------------------------------------------------------------------TTAGGAAGGGAATGAATACT------------------ t0108260 4
----------------------------------------------------------------------------------------TTAGGAAGGGAATGAATACTG----------------- t1432234 1
----------------------------------------------------------------------------------------TTAGGAAGGGAATGAATACTGTG--------------- t0361930 1
----------------------------------------------------------------------------------------TTAGGAAGGGAATGAATACTGTGT-------------- t0155345 3
------------------------------------------------------------------------------------------AGGAAGGGAATGAATACTGT---------------- t1509154 1
-------------------------------------------------------------------------------------------GGAAGGGAATGAATACTGTGTC------------- t1496674 1
//
mireap-plant
D07-m0036 scaffold_1602:86:187:+ 102(nt) -52.20(kcal/mol)
ATCATCCGGTCAAATTTAATGGACCATGACAGGATATCATTCTGTTTTTGGCTGGATTTCTATGAAATTCTGTCATGGTCCAGTAAAATTTGACTGGGTGCT D07-m0036 7
..(((((((((((((((..((((((((((((((((.((((...((((......))))....)))).))))))))))))))))...)))))))))))))))..
**********CAAATTTAATGGACCATGACA*********************************************************************** D07-m0036-5p 7
----------CAAATTTAATGGACCATGACA----------------------------------------------------------------------- t0066803 7
//
mireap-plant
D07-m0037 scaffold_16:2828857:2828989:+ 133(nt) -29.80(kcal/mol)
TGGAGAGTCTACATATATCACAAAAGTAGCTGAGCCCACGAGAAACTTGATTACACACATGACAGTAGAACAGCTCATATGGCCCTCGGCTCCGTGAAAGAATCAGTTGGTTTTCGTGATATTGCCACTTTTT D07-m0037 109
.(((((((...((.(((((((((((.(((((((.....((((...)))).........................((((..((((...))))..)))).....))))))).)))).)))))))))..)))))))
******************************************************************************************************TCAGTTGGTTTTCGTGATATT********** D07-m0037-3p 109
----------------------------------------------------------------------------------------------------AATCAGTTGGTTTTCGTGATA------------ t0063658 7
----------------------------------------------------------------------------------------------------AATCAGTTGGTTTTCGTGATATTG--------- t1628296 1
-----------------------------------------------------------------------------------------------------ATCAGTTGGTTTTCGTGATA------------ t0750316 1
-----------------------------------------------------------------------------------------------------ATCAGTTGGTTTTCGTGATAT----------- t0271481 2
-----------------------------------------------------------------------------------------------------ATCAGTTGGTTTTCGTGATATT---------- t1748057 1
-----------------------------------------------------------------------------------------------------ATCAGTTGGTTTTCGTGATATTGC-------- t0119247 4
------------------------------------------------------------------------------------------------------TCAGTTGGTTTTCGTGATATT---------- t0009965 72
------------------------------------------------------------------------------------------------------TCAGTTGGTTTTCGTGATATTG--------- t1332500 1
------------------------------------------------------------------------------------------------------TCAGTTGGTTTTCGTGATATTGCC------- t1828955 1
-------------------------------------------------------------------------------------------------------CAGTTGGTTTTCGTGATATTG--------- t0034461 15
-------------------------------------------------------------------------------------------------------CAGTTGGTTTTCGTGATATTGC-------- t1177785 1
--------------------------------------------------------------------------------------------------------AGTTGGTTTTCGTGATATTGC-------- t0169654 3
//
mireap-plant
D07-m0038 scaffold_16:2844875:2845007:+ 133(nt) -33.10(kcal/mol)
TGGAGAGTCTACATATATCACAAAAGTAGCTGAGCCCACGAGAAACTTGATTACACACATGACAGTAGTACAGATCATGTGACCCTCGGTTCCATGAAAGAATCAGTTGGTTTTCGTGATATTGCCACTTTTT D07-m0038 109
.(((((((...((.(((((((((((.(((((((.............((((((((..........))))).))).(((((..(((...)))..))))).....))))))).)))).)))))))))..)))))))
******************************************************************************************************TCAGTTGGTTTTCGTGATATT********** D07-m0038-3p 109
----------------------------------------------------------------------------------------------------AATCAGTTGGTTTTCGTGATA------------ t0063658 7
----------------------------------------------------------------------------------------------------AATCAGTTGGTTTTCGTGATATTG--------- t1628296 1
-----------------------------------------------------------------------------------------------------ATCAGTTGGTTTTCGTGATA------------ t0750316 1
-----------------------------------------------------------------------------------------------------ATCAGTTGGTTTTCGTGATAT----------- t0271481 2
-----------------------------------------------------------------------------------------------------ATCAGTTGGTTTTCGTGATATT---------- t1748057 1
-----------------------------------------------------------------------------------------------------ATCAGTTGGTTTTCGTGATATTGC-------- t0119247 4
------------------------------------------------------------------------------------------------------TCAGTTGGTTTTCGTGATATT---------- t0009965 72
------------------------------------------------------------------------------------------------------TCAGTTGGTTTTCGTGATATTG--------- t1332500 1
------------------------------------------------------------------------------------------------------TCAGTTGGTTTTCGTGATATTGCC------- t1828955 1
-------------------------------------------------------------------------------------------------------CAGTTGGTTTTCGTGATATTG--------- t0034461 15
-------------------------------------------------------------------------------------------------------CAGTTGGTTTTCGTGATATTGC-------- t1177785 1
--------------------------------------------------------------------------------------------------------AGTTGGTTTTCGTGATATTGC-------- t0169654 3
//
mireap-plant
D07-m0039 scaffold_16:2852880:2853012:+ 133(nt) -33.10(kcal/mol)
TGGAGAGTCTACATATATCACAAAAGTAGCTGAGCCCACGAGAAACTTGATTACACACATGACAGTAGTACAGATCATGTGACCCTCGGTTCCATGAAAGAATCAGTTGGTTTTCGTGATATTGCCACTTTTT D07-m0039 109
.(((((((...((.(((((((((((.(((((((.............((((((((..........))))).))).(((((..(((...)))..))))).....))))))).)))).)))))))))..)))))))
******************************************************************************************************TCAGTTGGTTTTCGTGATATT********** D07-m0039-3p 109
----------------------------------------------------------------------------------------------------AATCAGTTGGTTTTCGTGATA------------ t0063658 7
----------------------------------------------------------------------------------------------------AATCAGTTGGTTTTCGTGATATTG--------- t1628296 1
-----------------------------------------------------------------------------------------------------ATCAGTTGGTTTTCGTGATA------------ t0750316 1
-----------------------------------------------------------------------------------------------------ATCAGTTGGTTTTCGTGATAT----------- t0271481 2
-----------------------------------------------------------------------------------------------------ATCAGTTGGTTTTCGTGATATT---------- t1748057 1
-----------------------------------------------------------------------------------------------------ATCAGTTGGTTTTCGTGATATTGC-------- t0119247 4
------------------------------------------------------------------------------------------------------TCAGTTGGTTTTCGTGATATT---------- t0009965 72
------------------------------------------------------------------------------------------------------TCAGTTGGTTTTCGTGATATTG--------- t1332500 1
------------------------------------------------------------------------------------------------------TCAGTTGGTTTTCGTGATATTGCC------- t1828955 1
-------------------------------------------------------------------------------------------------------CAGTTGGTTTTCGTGATATTG--------- t0034461 15
-------------------------------------------------------------------------------------------------------CAGTTGGTTTTCGTGATATTGC-------- t1177785 1
--------------------------------------------------------------------------------------------------------AGTTGGTTTTCGTGATATTGC-------- t0169654 3
//
mireap-plant
D07-m0040 scaffold_16:8456146:8456227:+ 82(nt) -43.00(kcal/mol)
CAGGACTTGGTAATCTGCATCCTGAGGTTTGGATCATCATGTAGTTTGATCTAGTCCTTGGGTTGCAGATTACCTCTTCCTC D07-m0040 25
.((((...(((((((((((.((..(((.((((((((..........)))))))).)))..)).)))))))))))...)))).
**********TAATCTGCATCCTGAGGTTTG*************************************************** D07-m0040-5p 25
----------TAATCTGCATCCTGAGGT------------------------------------------------------ t1425990 1
----------TAATCTGCATCCTGAGGTT----------------------------------------------------- t0081027 5
----------TAATCTGCATCCTGAGGTTTG--------------------------------------------------- t0032041 17
----------TAATCTGCATCCTGAGGTTTGG-------------------------------------------------- t0188920 2
//
mireap-plant
D07-m0041 scaffold_16:9010048:9010206:+ 159(nt) -61.60(kcal/mol)
GAACGCTAGAACGGTACACCGGTGCAGCTGAGGCCTGTGATCCGTTGGATCTCTGATGGAAAGATCATGTGGCTGTGATTGGCCCGATCTGCAGGTTGATCTGACGGTCCGGATGAACGGAGGTTTGATCGGGTGTGACGTGGTGCACCGAGAGCTTGG D07-m0041 14
....(((....((((.((((((((((.((((.((((.((.(((((..(....)..)))))....((((.((((((((((..(((.(.....).)))..)))..)))).))).)))).)).))))....)))).))).)).))))).))))..)))....
**********ACGGTACACCGGTGCAGCTGA******************************************************************************************************************************** D07-m0041-5p 14
----------ACGGTACACCGGTGCAGC----------------------------------------------------------------------------------------------------------------------------------- t1171149 1
----------ACGGTACACCGGTGCAGCT---------------------------------------------------------------------------------------------------------------------------------- t1134795 1
----------ACGGTACACCGGTGCAGCTGA-------------------------------------------------------------------------------------------------------------------------------- t0043720 11
----------ACGGTACACCGGTGCAGCTGAG------------------------------------------------------------------------------------------------------------------------------- t0915465 1
//
mireap-plant
D07-m0042 scaffold_16:13147888:13147988:+ 101(nt) -35.80(kcal/mol)
TTGACAAGGGTGTTACCGGCTGCATCTTTCAGAAAACGACGATCATGTAGGGTTAAGAGTTTACTCTTGACCTGGAAGATGAGGGTGCCATTAATGTCAGA D07-m0042 11
((((((..((((.((((..((.((((((((.......(.....).....((((((((((....)))))))))))))))))))))))).))))..)))))).
**********TGTTACCGGCTGCATCTTTCA********************************************************************** D07-m0042-5p 11
----------TGTTACCGGCTGCATCTTTCA---------------------------------------------------------------------- t0052643 9
----------TGTTACCGGCTGCATCTTTCAGAA------------------------------------------------------------------- t1387389 1
-------------TACCGGCTGCATCTTTCAGA-------------------------------------------------------------------- t1738520 1
//
mireap-plant
D07-m0043 scaffold_16:3029492:3029788:- 297(nt) -70.30(kcal/mol)
GCAGTCTTTTCAACTACTAGCTAGCTGATCTCATGCTTTTGCAGGGAAGAAAGATGGTTCCATGGAAGTTTGTCCTAAAAGCTGCCCCCCTAGAAAGATGTCCCTTTTCATTTTGAACCTCCAAAGGAAGTGGAAGAGCTTCCGGCAATCGCCACCAGTTCAATCATGCCATTTCGACTACACTTGTCATCCAACATGCAAGTCCAACAAGAGGAAAACTCTATTCCGATGGTTTTGAGAAATAGTAAGAGACAATAAATCCAAAAAGGGTCCTTAGCTCAGTGGTAGAGCATTTGA D07-m0043 40
.(((....(((.((((((((((((..(((((....(((((..((((.......(((....)))((.(((((.......))))).)).)))).))))).((((.(((..(...((((((.......((((((......))))))(((....)))....))))))(((.((((..(((.....(((((.(((.....))))))))......((((.....))))....)))))))..)))......).))).)))).............))))).)))))).)))))).)))...))).
***************************************************************************************************************************************************************************************************************************************************************************GGGTCCTTAGCTCAGTGGTA********** D07-m0043-3p 40
---------------------------------------------------------------------------------------------------------------------------------------------------------------------------------------------------------------------------------------------------------------
---------------------------------------------------------------------------------------------------------------------------------------------------------------------------------------------------------------------------------------------------------------
---------------------------------------------------------------------------------------------------------------------------------------------------------------------------------------------------------------------------------------------------------------
---------------------------------------------------------------------------------------------------------------------------------------------------------------------------------------------------------------------------------------------------------------
//
mireap-plant
D07-m0044 scaffold_16:12982491:12982591:- 101(nt) -35.80(kcal/mol)
TTGACAAGGGTGTTACCGGCTGCATCTTTCAGAAAACGACGATCATGTAGGGTTAAGAGTTTACTCTTGACCTGGAAGATGAGGGTGCCATTAATGTCAGA D07-m0044 11
((((((..((((.((((..((.((((((((.......(.....).....((((((((((....)))))))))))))))))))))))).))))..)))))).
**********TGTTACCGGCTGCATCTTTCA********************************************************************** D07-m0044-5p 11
----------TGTTACCGGCTGCATCTTTCA---------------------------------------------------------------------- t0052643 9
----------TGTTACCGGCTGCATCTTTCAGAA------------------------------------------------------------------- t1387389 1
-------------TACCGGCTGCATCTTTCAGA-------------------------------------------------------------------- t1738520 1
//
mireap-plant
D07-m0045 scaffold_16:13018348:13018447:- 100(nt) -25.60(kcal/mol)
TGGACAACGGTGTTACCGGCTGCATCTTTCAGAAAACGACGATCATGGAGGCTTAATAGTTTACTTTTGACCTGGAAGATGAGGGTGCCATTAATGTCAG D07-m0045 11
..((((..((((.((((..((.((((((((((........(.(((.(((((((....))))).))..)))))))))))))))))))).))))..))))..
**********TGTTACCGGCTGCATCTTTCA********************************************************************* D07-m0045-5p 11
----------TGTTACCGGCTGCATCTTTCA--------------------------------------------------------------------- t0052643 9
----------TGTTACCGGCTGCATCTTTCAGAA------------------------------------------------------------------ t1387389 1
-------------TACCGGCTGCATCTTTCAGA------------------------------------------------------------------- t1738520 1
//
mireap-plant
D07-m0046 scaffold_16:13043906:13044006:- 101(nt) -28.60(kcal/mol)
TTGACAAGGGTGTTACCGGCTGCATCTTTCAGAAAACGACGATCATGGGGGCTTAATAGTTTACTTTTGACCTGGAAGATGAGGGTGCCATTAATGTCAGA D07-m0046 11
((((((..((((.((((..((.((((((((((.....(.....)..(..((((....))))..).......)))))))))))))))).))))..)))))).
**********TGTTACCGGCTGCATCTTTCA********************************************************************** D07-m0046-5p 11
----------TGTTACCGGCTGCATCTTTCA---------------------------------------------------------------------- t0052643 9
----------TGTTACCGGCTGCATCTTTCAGAA------------------------------------------------------------------- t1387389 1
-------------TACCGGCTGCATCTTTCAGA-------------------------------------------------------------------- t1738520 1
//
mireap-plant
D07-m0047 scaffold_178:25670:25927:+ 258(nt) -69.80(kcal/mol)
AATCTATACAAGTTTTCTGCAATGTTGATTCCAGTGAATTTGTGCATAATCACCTTAATCCGAAAAGGAGAGCTAAACACGCACATCCAAGTCTAAATGAGTGGCACAACATACATGATAGATTTTGCTAGATTTAACTAAGAGAGAAAGACAAAGAATGTTAAGCAAGTGCAATAAGTTTATTCAAGGTCAAATAGAAGGAAAACAAGATCTGTACAGATTCACTGAAATCATCAATGCAGAGAACTCAAACTTTAG D07-m0047 15
..........(((((((((((.((.(((((.(((((((((((((((..(((.......(((.....)))..((.......))...(((...((((.(((.(((......))).)))....(((((((.((((((((.............((((.....))))..((....))..))))))))..)))))))...)))).)))......))).))))))))))))))).))))).)).)))))))))))..........
************************************************************************************************************************************************************************************************************************************AATCATCAATGCAGAGAACT********** D07-m0047-3p 14
-----------------------------------------------------------------------------------------------------------------------------------------------------------------------------------------------------------------------------TCACTGAAATCATCAATGCAG-------------
-----------------------------------------------------------------------------------------------------------------------------------------------------------------------------------------------------------------------------------AAATCATCAATGCAGAGAACT-------
------------------------------------------------------------------------------------------------------------------------------------------------------------------------------------------------------------------------------------AATCATCAATGCAGAGAA---------
------------------------------------------------------------------------------------------------------------------------------------------------------------------------------------------------------------------------------------AATCATCAATGCAGAGAAC--------
------------------------------------------------------------------------------------------------------------------------------------------------------------------------------------------------------------------------------------AATCATCAATGCAGAGAACT-------
//
mireap-plant
D07-m0048 scaffold_17:1876674:1876823:+ 150(nt) -57.00(kcal/mol)
TTCATAGTTATAACATCTTGATCAATGGCCATTGTAAGAGTAGAAGGATCCATGAAGCAATAATTCTCTTTGCTAAAATGTGTGATAAAACATTGACTCCTGGTATTTCACTCTTACAGTGCCCATTGATTAAGATGGTATAATGTTGTT D07-m0048 523
......((((((.(((((((((((((((.((((((((((((.((((...(((.(((((((.........)))))..(((((........)))))...)).)))..)))))))))))))))).))))))))))))))).))))))......
**********TAACATCTTGATCAATGGCCA*********************************************************************************************************************** D07-m0048-5p 523
-------TTATAACATCTTGATCAATGG-------------------------------------------------------------------------------------------------------------------------- t1577577 1
---------ATAACATCTTGATCAATGGCC------------------------------------------------------------------------------------------------------------------------ t0229618 2
----------TAACATCTTGATCAATGGCC------------------------------------------------------------------------------------------------------------------------ t0013819 48
----------TAACATCTTGATCAATGGCCA----------------------------------------------------------------------------------------------------------------------- t0001788 459
----------TAACATCTTGATCAATGGCCAT---------------------------------------------------------------------------------------------------------------------- t1178564 1
----------TAACATCTTGATCAATGGCCATT--------------------------------------------------------------------------------------------------------------------- t0947352 1
-----------AACATCTTGATCAATGGCC------------------------------------------------------------------------------------------------------------------------ t0301343 2
-----------AACATCTTGATCAATGGCCA----------------------------------------------------------------------------------------------------------------------- t0098909 4
------------ACATCTTGATCAATGGCCATT--------------------------------------------------------------------------------------------------------------------- t0294789 2
------------ACATCTTGATCAATGGCCATTG-------------------------------------------------------------------------------------------------------------------- t0139813 3
//
mireap-plant
D07-m0049 scaffold_17:7053554:7053659:- 106(nt) -46.00(kcal/mol)
ATTCTTCTGGTATTGTCTCAATTGCCTTTGCAATTGATCAACAATCAAATGTAGATTGTTGTTCTAGATCAATTGCAAAGGTAACTGAGACAATCAAATGTAGAAC D07-m0049 11
.((((.(..(.(((((((((.(((((((((((((((((((((((((.......)))))))......)))))))))))))))))).))))))))))....).)))).
***************************************************************************CAAAGGTAACTGAGACAATCA********** D07-m0049-3p 10
--------------------------------------------------------------------TCAATTGCAAAGGTAACT-------------------- t0783852 1
-------------------------------------------------------------------------TGCAAAGGTAACTGAGACAAT------------ t0096986 4
---------------------------------------------------------------------------CAAAGGTAACTGAGACAATCA---------- t0069853 6
//
mireap-plant
D07-m0050 scaffold_17:8687412:8687569:- 158(nt) -45.40(kcal/mol)
TTTGCCACATTAGATAAGATTTTGAGGGTGGATGTTTTCGCCGCCACGCCGCACACGTGCTTATAGGAATCGCGCGTGCATGGGCAAACAGGTGCGATCATACCAGCACTAATGCACGGGATCCCATCAGAACTCCGCAGTTAAACGTGTTTGGGCAA D07-m0050 889
.(((((....((((((....(((((..(((((.(((((.((.(((.((..((((.((((.((.....)).)))).)))).))))).....(((((..........)))))...))..((....))...))))))))))..)))))..)))))))))))
*******************************************************************************************************************************CAGAACTCCGCAGTTAAACGT********** D07-m0050-3p 888
------------------------------------------------------------------------------------------------------------------------------TCAGAACTCCGCAGTTAAACG----------- t0003635 231
-------------------------------------------------------------------------------------------------------------------------------CAGAACTCCGCAGTTAAACGT---------- t0001604 505
--------------------------------------------------------------------------------------------------------------------------------AGAACTCCGCAGTTAAACGTG--------- t0005602 142
---------------------------------------------------------------------------------------------------------------------------------GAACTCCGCAGTTAAACGTG--------- t0073461 6
----------------------------------------------------------------------------------------------------------------------------------AACTCCGCAGTTAAACGT---------- t0305739 2
----------------------------------------------------------------------------------------------------------------------------------AACTCCGCAGTTAAACGTG--------- t0277461 2
-----------------------------------------------------------------------------------------------------------------------------------ACTCCGCAGTTAAACGTG--------- t1283185 1
//
mireap-plant
D07-m0051 scaffold_17:12874190:12874539:- 350(nt) -86.90(kcal/mol)
GCAGCTGGTTATTGTCAAAAGAAGCTGCACCGACCATTGACAAAGAATGGCCACCATTGTTGAGGAATGAGCAAGAGGAGCTACCATTGAAGCCTATAAATAGAGGCATCACTTGAAGAGCAAAATGAGAGAGAGTGCAGAGAAAGATGTAAGAAATATAAGAGAGAGTGGGCTGCCCATGGTAACAAGCAGTGGCTGCCATTACAACACTTCAAAGAGAGAAAAGAGTGAGGTTGAAAGTTGCAAAGAGTGGATGATTCCTCCTCCTCTATTGTTGTAAATATTGTTATCTCCCTATATAATCAAATAGCTTCTCCCGTGGATGTAGGCGATTTGTCGAACCACGTTAA D07-m0051 12
((((((..((........))..))))))........(((((((...((.(((..((((..((.(((..((((.......(((..((.(((.((((........)))).)))..))...)))....(((.......((((........))))....(((((.(.((((...(((.(((..((.(....).))..))).))).((((((((.(((.....)))...((((.((((..(((..(..(.....)..)....)))..))))))))..)))))))).........))))).)))))..)))....)))).)))))..))))..))).)))))))))..........
******************************************************************************************************************************************************************************************************************************************************************************************************************************GTGGATGTAGGCGATTTGTCGA********** D07-m0051-3p 12
---------------------------------------------------------------------------------------------------------------------------------------------------------------------------------------------------------------------------------------------------------------
---------------------------------------------------------------------------------------------------------------------------------------------------------------------------------------------------------------------------------------------------------------
---------------------------------------------------------------------------------------------------------------------------------------------------------------------------------------------------------------------------------------------------------------
---------------------------------------------------------------------------------------------------------------------------------------------------------------------------------------------------------------------------------------------------------------
---------------------------------------------------------------------------------------------------------------------------------------------------------------------------------------------------------------------------------------------------------------
//
mireap-plant
D07-m0052 scaffold_18:1497592:1497707:+ 116(nt) -21.80(kcal/mol)
CGGCCTTTGCTTTCTTGTCTGTCCGTTTCTTTACGATAGCTCATATGCATTATATTAAACATATATTAACAGTACATCAGCAGGCGTTTGTAGTCCAACGGTCAGGATAATTGCCT D07-m0052 391
.(((..(((........((((.(((((...((((((..(((....(((..(((((.....)))))......(.....).))))))..))))))...))))).)))).)))..))).
***********************************************************************************GCGTTTGTAGTCCAACGGTCAGG********** D07-m0052-3p 383
-----------------------------------------------------------------------------------GCGTTTGTAGTCCAACGGTCAG----------- t0005520 145
-----------------------------------------------------------------------------------GCGTTTGTAGTCCAACGGTCAGG---------- t0004407 186
-------------------------------------------------------------------------------------GTTTGTAGTCCAACGGTCA------------ t0015325 42
-------------------------------------------------------------------------------------GTTTGTAGTCCAACGGTCAG----------- t0113506 4
-------------------------------------------------------------------------------------GTTTGTAGTCCAACGGTCAGG---------- t0094134 5
--------------------------------------------------------------------------------------TTTGTAGTCCAACGGTCAG----------- t0993223 1
------------------------------------------------------------------------------------------TAGTCCAACGGTCAGGATAA------ t1885505 1
----------------------------------------------------------------------------------------------CCAACGGTCAGGATAATT---- t1759191 1
----------------------------------------------------------------------------------------------CCAACGGTCAGGATAATTG--- t1119082 1
----------------------------------------------------------------------------------------------CCAACGGTCAGGATAATTGCC- t1422421 1
-----------------------------------------------------------------------------------------------CAACGGTCAGGATAATTG--- t0135141 3
-----------------------------------------------------------------------------------------------CAACGGTCAGGATAATTGC-- t1064697 1
//
mireap-plant
D07-m0053 scaffold_18:2915388:2915531:+ 144(nt) -20.60(kcal/mol)
ACTTGTCAGATTATAAATGGAATGTTGGATGACACCTAACTATTAAATAAAAAAATGGTAATTTGTGTTTATGTTATGGATTATTGAAGAAATAAATAAATAAATAACTGATGAAGATCTAAATTCTTGTGAAGCATGGCGGCA D07-m0053 18
..((((((..(((((...(((((.((((((....((((((...((((((...((((....)))).)))))).)))).)).(((((.....))))).....................))))))))))))))))....))))))..
**********TTATAAATGGAATGTTGGATGA**************************************************************************************************************** D07-m0053-5p 18
---------ATTATAAATGGAATGTTGGATGAC--------------------------------------------------------------------------------------------------------------- t1542183 1
----------TTATAAATGGAATGTTGGATGA---------------------------------------------------------------------------------------------------------------- t0036266 14
-----------TATAAATGGAATGTTGGATGA---------------------------------------------------------------------------------------------------------------- t0211009 2
-------------TAAATGGAATGTTGGATGA---------------------------------------------------------------------------------------------------------------- t0904304 1
//
mireap-plant
D07-m0054 scaffold_18:3350184:3350347:- 164(nt) -85.50(kcal/mol)
GGGGCTTGCATGAAGAGGTAGAGAGTGTGATTCAGCCAAGGATGACTTGCCGGCAGCAGGTAAGAGCAAAGCTCCGTTTTTGGAAGTTCAAGGATATCTTAACTTTTCCGGCCGGCAAGCTGTCCTTGGCTACATTGTACTCTCTTCTTCTCATGCAAGAACTA D07-m0054 3807
((..(((((((((.((((.((((((((..((..((((((((((..(((((((((....((.(((((..(((....((((((((....))))))))..)))..))))))).)))))))))..))))))))))..))..)))))))).)))))))))))))..)).
**********TGAAGAGGTAGAGAGTGTGATT************************************************************************************************************************************ D07-m0054-5p 3758
**************************************************************************************************************************************TTGTACTCTCTTCTTCTCATG********* D07-m0054-3p 2
-----TTGCATGAAGAGGTAGAGAGTG----------------------------------------------------------------------------------------------------------------------------------------- t1605360 1
------TGCATGAAGAGGTAGAGAGTG----------------------------------------------------------------------------------------------------------------------------------------- t0190683 2
------TGCATGAAGAGGTAGAGAGTGT---------------------------------------------------------------------------------------------------------------------------------------- t0360925 1
-------GCATGAAGAGGTAGAGAGTG----------------------------------------------------------------------------------------------------------------------------------------- t1653769 1
-------GCATGAAGAGGTAGAGAGTGT---------------------------------------------------------------------------------------------------------------------------------------- t0119322 4
-------GCATGAAGAGGTAGAGAGTGTG--------------------------------------------------------------------------------------------------------------------------------------- t0242298 2
---------ATGAAGAGGTAGAGAGTGTG--------------------------------------------------------------------------------------------------------------------------------------- t0832228 1
---------ATGAAGAGGTAGAGAGTGTGA-------------------------------------------------------------------------------------------------------------------------------------- t0911219 1
---------ATGAAGAGGTAGAGAGTGTGAT------------------------------------------------------------------------------------------------------------------------------------- t0020632 29
---------ATGAAGAGGTAGAGAGTGTGATT------------------------------------------------------------------------------------------------------------------------------------ t0166835 3
----------TGAAGAGGTAGAGAGTGTG--------------------------------------------------------------------------------------------------------------------------------------- t0135703 3
----------TGAAGAGGTAGAGAGTGTGA-------------------------------------------------------------------------------------------------------------------------------------- t0026765 21
----------TGAAGAGGTAGAGAGTGTGAT------------------------------------------------------------------------------------------------------------------------------------- t0012752 53
----------TGAAGAGGTAGAGAGTGTGATT------------------------------------------------------------------------------------------------------------------------------------ t0000124 3617
----------TGAAGAGGTAGAGAGTGTGATTC----------------------------------------------------------------------------------------------------------------------------------- t0093522 5
----------TGAAGAGGTAGAGAGTGTGATTCA---------------------------------------------------------------------------------------------------------------------------------- t1057253 1
-----------GAAGAGGTAGAGAGTGTGATT------------------------------------------------------------------------------------------------------------------------------------ t0052538 9
-----------GAAGAGGTAGAGAGTGTGATTC----------------------------------------------------------------------------------------------------------------------------------- t0264907 2
------------AAGAGGTAGAGAGTGTGATTC----------------------------------------------------------------------------------------------------------------------------------- t1792287 1
-------------AGAGGTAGAGAGTGTGATTCAG--------------------------------------------------------------------------------------------------------------------------------- t0118219 4
-------------AGAGGTAGAGAGTGTGATTCAGC-------------------------------------------------------------------------------------------------------------------------------- t0920564 1
---------------AGGTAGAGAGTGTGATTCAGCC------------------------------------------------------------------------------------------------------------------------------- t1417116 1
-------------------AGAGAGTGTGATTCAGCCAA----------------------------------------------------------------------------------------------------------------------------- t1661210 1
-------------------AGAGAGTGTGATTCAGCCAAG---------------------------------------------------------------------------------------------------------------------------- t1431011 1
------------------------------------------------------------------------------------------------------------------------TGTCCTTGGCTACATTGTACTCTC-------------------- t0309870 2
---------------------------------------------------------------------------------------------------------------------------CCTTGGCTACATTGTACTCTC-------------------- t0031985 17
---------------------------------------------------------------------------------------------------------------------------CCTTGGCTACATTGTACTCTCTT------------------ t0839653 1
----------------------------------------------------------------------------------------------------------------------------CTTGGCTACATTGTACTCTC-------------------- t0156073 3
-----------------------------------------------------------------------------------------------------------------------------TTGGCTACATTGTACTCTC-------------------- t0895497 1
-----------------------------------------------------------------------------------------------------------------------------TTGGCTACATTGTACTCTCTTC----------------- t0383201 1
------------------------------------------------------------------------------------------------------------------------------TGGCTACATTGTACTCTCTTC----------------- t0037554 14
-------------------------------------------------------------------------------------------------------------------------------GGCTACATTGTACTCTCTTC----------------- t0717262 1
-----------------------------------------------------------------------------------------------------------------------------------ACATTGTACTCTCTTCTTCTC------------ t1342453 1
--------------------------------------------------------------------------------------------------------------------------------------TTGTACTCTCTTCTTCTCATG--------- t0600476 1
//
mireap-plant
D07-m0055 scaffold_18:10147120:10147376:- 257(nt) -120.40(kcal/mol)
AATGTCGTTGAATTCATCTTGTTGGGATCTTTCTAACAATATCAAAGGTGTCATCATCAGAACTTCGGTGTGCCTCCGGTGTCATTTTTCTTTCTTTGTTTGTTTTTTCTATCTTCTCTCTCCTTGTAATTTGTGAAGAGATAGAAGAGAGGAAAAAATAAAATAAAATAAAATAAACTCGGAGGCACATCAAAGTTTCGATGATGATACCGTCAATACTGTTGAAAAGATATCGACAAGATGAATTTAACGACACC D07-m0055 19
..((((((((((((((((((((((..((((((.(((((.(((....((((((((((((..(((((.((((((((((((((...(((((..(((.....((((((((((((.((((((.((((.(..(.....)..).)))).))))))..))))))))))))..)))..)))))..)).)))))))))))).)))))..))))))))))))....))).))))).))))))..))))))))))))))))))))))..
*********************************************************************************************************************************************************************************************************************************AAAGATATCGACAAGATGAATT********** D07-m0055-3p 19
---------------------------------------------------------------------------------------------------------------------------------------------------------------------------------------------------------------------------------AAAGATATCGACAAGATGA-----------
---------------------------------------------------------------------------------------------------------------------------------------------------------------------------------------------------------------------------------AAAGATATCGACAAGATGAA----------
---------------------------------------------------------------------------------------------------------------------------------------------------------------------------------------------------------------------------------AAAGATATCGACAAGATGAATT--------
//
mireap-plant
D07-m0056 scaffold_19:1461249:1461585:+ 337(nt) -85.54(kcal/mol)
AATGTATTAATGTTGAAATCTCGAGACACGGTCACCTAATAAACATGACGAGAAATATCTGATCTTTTTAGAAGCTCGTTATGGATATATTGCAGCATTGTTGTTTTACCAACTCCCCCCATCCCATAAACACCAATGGTTAAGACTTCATCATCCATTAACCAGGACCATATCATATTCCTATTCTCTTCGAATGCTCGACCCACTAGCTTTGTAGAGCTAGTAGGTAACAGATCTCCTCTAGTCTCACTAGTGTAGTATTTAAGGCCTCCAGAAGAGCTAGCTCCTGCACCAGGCTGCATGAATCCCGTGGCTGGGTTTTCTATGTTATTGCCAA D07-m0056 12
...(((.((((((.((((.(((.((.(((((.......(((..(((((((((.....(((((.....)))))..)))))))))..)))..((((((.(((.(((............................((..(((((((..............)))))))))..............(((..((((((....(((..(((.((((((((....)))))))).)))...((((((.(.((((.....)))).).)).))))..))).....)))))).))).....))).)))))))))......))))).))))).)))).)))))).)))...
**********TGTTGAAATCTCGAGACACGG****************************************************************************************************************************************************************************************************************************************************************************************************************** D07-m0056-5p 11
----------TGTTGAAATCTCGAGACACGG--------------------------------------------------------------------------------------------------------------------------------------------------------------------------------------------------------------------------------
-------------TGAAATCTCGAGACACGGTCA-----------------------------------------------------------------------------------------------------------------------------------------------------------------------------------------------------------------------------
----------------------------------------------------------------------------------------------------------------------------------------------------------------------------------------------------------------GCTTTGTAGAGCTAGTAGGTA--------------------------
//
mireap-plant
D07-m0057 scaffold_19:2370047:2370229:+ 183(nt) -76.40(kcal/mol)
GAACGCAAACACGGTACACCGGTGCAGCTGAGGCCTGTGATCCGTTGGATTTCTGATGGAAAGCTCGTGCGGCTGTGATTGGCCCGATCTGCAGGTTGATCGGACGGTCCGGATGAACAGAGGTGGGATCGGGTGGGACGCGGTACACCGAAATCTCGGTACACCGGGTGACGTGGCGCAACG D07-m0057 51
....((...((((.(((.((((((..(((((((...((..(((((..(....)..)))))..))..(((..((((((.((.((((((((..(..(((.(((((.....)).))).)))....)..).))))))).)).)))))).))).....))))))).))))))))).))))..))....
**********ACGGTACACCGGTGCAGCTGA******************************************************************************************************************************************************** D07-m0057-5p 19
*************************************************************************************************************************************************************GGTACACCGGGTGACGTGG******* D07-m0057-3p 32
---------CACGGTACACCGGTGCAGCTGA-------------------------------------------------------------------------------------------------------------------------------------------------------- t0082507 5
----------ACGGTACACCGGTGCAGC----------------------------------------------------------------------------------------------------------------------------------------------------------- t1171149 1
----------ACGGTACACCGGTGCAGCT---------------------------------------------------------------------------------------------------------------------------------------------------------- t1134795 1
----------ACGGTACACCGGTGCAGCTGA-------------------------------------------------------------------------------------------------------------------------------------------------------- t0043720 11
----------ACGGTACACCGGTGCAGCTGAG------------------------------------------------------------------------------------------------------------------------------------------------------- t0915465 1
-----------------------------------------------------------------------------------------------------------------------------------------------------------TCGGTACACCGGGTGACGTGGCGC---- t0039940 13
------------------------------------------------------------------------------------------------------------------------------------------------------------CGGTACACCGGGTGACGTGGCGCA--- t0111897 4
-------------------------------------------------------------------------------------------------------------------------------------------------------------GGTACACCGGGTGACGTGGCGCAA-- t0566231 1
--------------------------------------------------------------------------------------------------------------------------------------------------------------GTACACCGGGTGACGTGGCGCAAC- t0136028 3
---------------------------------------------------------------------------------------------------------------------------------------------------------------TACACCGGGTGACGTGGCGCA--- t0060185 8
---------------------------------------------------------------------------------------------------------------------------------------------------------------TACACCGGGTGACGTGGCGCAA-- t0166889 3
//
mireap-plant
D07-m0058 scaffold_19:2381092:2381274:+ 183(nt) -76.40(kcal/mol)
GAACGCAAACACGGTACACCGGTGCAGCTGAGGCCTGTGATCCGTTGGATTTCTGATGGAAAGCTCGTGCGGCTGTGATTGGCCCGATCTGCAGGTTGATCGGACGGTCCGGATGAACAGAGGTGGGATCGGGTGGGACGCGGTACACCGAAATCTCGGTACACCGGGTGACGTGGCGCAACG D07-m0058 51
....((...((((.(((.((((((..(((((((...((..(((((..(....)..)))))..))..(((..((((((.((.((((((((..(..(((.(((((.....)).))).)))....)..).))))))).)).)))))).))).....))))))).))))))))).))))..))....
**********ACGGTACACCGGTGCAGCTGA******************************************************************************************************************************************************** D07-m0058-5p 19
*************************************************************************************************************************************************************GGTACACCGGGTGACGTGG******* D07-m0058-3p 32
---------CACGGTACACCGGTGCAGCTGA-------------------------------------------------------------------------------------------------------------------------------------------------------- t0082507 5
----------ACGGTACACCGGTGCAGC----------------------------------------------------------------------------------------------------------------------------------------------------------- t1171149 1
----------ACGGTACACCGGTGCAGCT---------------------------------------------------------------------------------------------------------------------------------------------------------- t1134795 1
----------ACGGTACACCGGTGCAGCTGA-------------------------------------------------------------------------------------------------------------------------------------------------------- t0043720 11
----------ACGGTACACCGGTGCAGCTGAG------------------------------------------------------------------------------------------------------------------------------------------------------- t0915465 1
-----------------------------------------------------------------------------------------------------------------------------------------------------------TCGGTACACCGGGTGACGTGGCGC---- t0039940 13
------------------------------------------------------------------------------------------------------------------------------------------------------------CGGTACACCGGGTGACGTGGCGCA--- t0111897 4
-------------------------------------------------------------------------------------------------------------------------------------------------------------GGTACACCGGGTGACGTGGCGCAA-- t0566231 1
--------------------------------------------------------------------------------------------------------------------------------------------------------------GTACACCGGGTGACGTGGCGCAAC- t0136028 3
---------------------------------------------------------------------------------------------------------------------------------------------------------------TACACCGGGTGACGTGGCGCA--- t0060185 8
---------------------------------------------------------------------------------------------------------------------------------------------------------------TACACCGGGTGACGTGGCGCAA-- t0166889 3
//
mireap-plant
D07-m0059 scaffold_19:3119860:3119953:+ 94(nt) -27.55(kcal/mol)
GGGTTTTGTAAAGCCAATTTGCAGAGCAAGGGTGTCGAAAATGGCACAACTTGCATTGAAGGTTGGCAATACTAATAGCAATTCTCCGTGCCTA D07-m0059 20
((((...(((..((((((((.(((.(((((.(((((......)))))..))))).))).))))))))..))).................)))).
**********AAGCCAATTTGCAGAGCAAGG*************************************************************** D07-m0059-5p 20
---------AAAGCCAATTTGCAGAGCAAGG--------------------------------------------------------------- t1384984 1
----------AAGCCAATTTGCAGAGCAA----------------------------------------------------------------- t0264267 2
----------AAGCCAATTTGCAGAGCAAG---------------------------------------------------------------- t0130888 3
----------AAGCCAATTTGCAGAGCAAGG--------------------------------------------------------------- t0053484 9
-----------AGCCAATTTGCAGAGCAA----------------------------------------------------------------- t0653541 1
-----------AGCCAATTTGCAGAGCAAG---------------------------------------------------------------- t0579979 1
-----------AGCCAATTTGCAGAGCAAGG--------------------------------------------------------------- t0276582 2
------------GCCAATTTGCAGAGCAAGG--------------------------------------------------------------- t0474578 1
//
mireap-plant
D07-m0060 scaffold_19:8667362:8667530:+ 169(nt) -71.50(kcal/mol)
GGAGTATCCACCTCTCTGTACTCCATTCACTTAAATCGAGTCACATTTACTAATTGACAAGAAAACAATATGTGAACATGGAAACAAAATCATATCAACTTTCAATGTTATTGTCGATTAGTACACATGGCTTGATTTAAGGGGATGGAAGATGGAGTGGTGAGTACTC D07-m0060 28
.(((((..((((.((((((..(((((((.((((((((((((((....(((((((((((((...((((..((((((...((....))...))))))..........)))).)))))))))))))....)))))))))))))).)))))))..)))))).))))..)))))
****************************************************************************************************************************************TTAAGGGGATGGAAGATGGAGTG********** D07-m0060-3p 27
----------------------------------------------------------------------------------------------------------------------------------------TTAAGGGGATGGAAGATGG-------------- t1563913 1
----------------------------------------------------------------------------------------------------------------------------------------TTAAGGGGATGGAAGATGGAGT----------- t1801080 1
----------------------------------------------------------------------------------------------------------------------------------------TTAAGGGGATGGAAGATGGAGTG---------- t0030065 18
----------------------------------------------------------------------------------------------------------------------------------------TTAAGGGGATGGAAGATGGAGTGG--------- t0098308 4
----------------------------------------------------------------------------------------------------------------------------------------TTAAGGGGATGGAAGATGGAGTGGT-------- t0883570 1
-----------------------------------------------------------------------------------------------------------------------------------------TAAGGGGATGGAAGATGGAG------------ t0921622 1
------------------------------------------------------------------------------------------------------------------------------------------AAGGGGATGGAAGATGGAGTGG--------- t0766458 1
--------------------------------------------------------------------------------------------------------------------------------------------GGGGATGGAAGATGGAGTGGTGAG----- t0477274 1
//
mireap-plant
D07-m0061 scaffold_1:4299996:4300063:+ 68(nt) -31.70(kcal/mol)
TGGGCTGCGTTTTGATCTGGTGTGGCGCGGTGTACCAAGAGCTGGGTACACCGGGTGACGTGGCGCAA D07-m0061 26
((.((..((((...((((((((((.(.((((.........))))).))))))))))))))..)).)).
**********TTTGATCTGGTGTGGCGCGGTG************************************ D07-m0061-5p 25
*****************************************CTGGGTACACCGGGTGAC********* D07-m0061-3p 1
----------TTTGATCTGGTGTGGCGC---------------------------------------- t0150779 3
----------TTTGATCTGGTGTGGCGCG--------------------------------------- t0482161 1
----------TTTGATCTGGTGTGGCGCGG-------------------------------------- t0112796 4
----------TTTGATCTGGTGTGGCGCGGT------------------------------------- t0092780 5
----------TTTGATCTGGTGTGGCGCGGTG------------------------------------ t0045169 11
-----------TTGATCTGGTGTGGCGCGGTG------------------------------------ t1792556 1
--------------------------------------------GGTACACCGGGTGACGTGGCGCAA t0566231 1
//
mireap-plant
D07-m0062 scaffold_1:5070642:5070753:+ 112(nt) -53.60(kcal/mol)
ATCATCCGGTCAAATTTAATGGACCATGACAGGATATCATTCTGTTTTTGGCTGGATTTCTATGGATTTCTATGAAATTCTGTCATGGTCCAGTAAAATTTGACTGGGTGCT D07-m0062 7
..(((((((((((((((..((((((((((((((((.((((...(((..(((........)))..)))....)))).))))))))))))))))...)))))))))))))))..
**********CAAATTTAATGGACCATGACA********************************************************************************* D07-m0062-5p 7
----------CAAATTTAATGGACCATGACA--------------------------------------------------------------------------------- t0066803 7
//
mireap-plant
D07-m0063 scaffold_1:10895393:10895462:+ 70(nt) -59.20(kcal/mol)
ACTGTCCACTTAAGTGAACAGTGGAGAGTGAATTAAATTCACTCTCCACTGTTCACTTAAGTGGACAGTG D07-m0063 19
(((((((((((((((((((((((((((((((((...))))))))))))))))))))))))))))))))).
**********TAAGTGAACAGTGGAGAGTGA*************************************** D07-m0063-5p 18
------CACTTAAGTGAACAGTGGAGA------------------------------------------- t1187887 1
-------ACTTAAGTGAACAGTGGAGA------------------------------------------- t0182488 2
--------CTTAAGTGAACAGTGGAGAGTGA--------------------------------------- t0356117 1
--------CTTAAGTGAACAGTGGAGAGTGAA-------------------------------------- t0313998 2
----------TAAGTGAACAGTGGAGAGTGA--------------------------------------- t0039919 13
//
mireap-plant
D07-m0064 scaffold_1:19847219:19847479:+ 261(nt) -85.85(kcal/mol)
CAAGTCTGTAGGAATTCCTCCTGCCCAACACATGGCAGTCTCTCAAGATATCATGTGTGGGTAGCATTGGTTACATTTCATTTTTTAGTTAATGAAGATATTTTGTTTTATTATAATCTTTTTATCTATAAGGAAACTTTTTTATTTTTTTGTTGTGGCTGAGTGCTTTGGATTTTCACTATATTTGCAAAATAATATATGTTGTCCAACTCGTGGAACAAGAGATTGTCATGTGTTGAGCAGAGGAATTCCTAACGTCTT D07-m0064 11
.(((.(..((((((((((((.(((.(((((((((((((((((((((((((((........(((((....)))))..((((((........))))))))))))))).....(((((((............(((....)))............)))))))..((((....(((((...((.((((((........))))))))..)))))))))........)))))))))))))))))).)))))))))))))))..).)))
**************************************************************************************************************************************************************************************************************************************ATGTGTTGAGCAGAGGAATTC********** D07-m0064-3p 11
--------------------------------------------------------------------------------------------------------------------------------------------------------------------------------------------------------------------------------------ATGTGTTGAGCAGAGGAATTC----
--------------------------------------------------------------------------------------------------------------------------------------------------------------------------------------------------------------------------------------ATGTGTTGAGCAGAGGAATTCC---
---------------------------------------------------------------------------------------------------------------------------------------------------------------------------------------------------------------------------------------TGTGTTGAGCAGAGGAATTCC---
//
mireap-plant
D07-m0065 scaffold_1:35822738:35822928:+ 191(nt) -49.00(kcal/mol)
ACATATCCATTAAATGATGACATGGACACCAAAAACTTACAAAAAAATTAGGTCTTTATCACTCTAGGTATGCCATGACACCAATTAACCCAAGAAACACATATTCACATCCCAAATTTTATGCTCACTCACAACATTAACCATTATTCTTGTAAGATTTTGGTGTCCATGTCATCATTTTAAAAAAAAAA D07-m0065 542
...........(((((((((((((((((((((((.(((((((........(((...((((......)))).)))...................(((.......)))...........................................))))))).)))))))))))))))))))))))...........
**********TAAATGATGACATGGACACCA**************************************************************************************************************************************************************** D07-m0065-5p 541
---------TTAAATGATGACATGGACAC------------------------------------------------------------------------------------------------------------------------------------------------------------------ t0159100 3
---------TTAAATGATGACATGGACACC----------------------------------------------------------------------------------------------------------------------------------------------------------------- t0003935 212
---------TTAAATGATGACATGGACACCAAA-------------------------------------------------------------------------------------------------------------------------------------------------------------- t1299150 1
----------TAAATGATGACATGGACAC------------------------------------------------------------------------------------------------------------------------------------------------------------------ t0769467 1
----------TAAATGATGACATGGACACC----------------------------------------------------------------------------------------------------------------------------------------------------------------- t0031101 17
----------TAAATGATGACATGGACACCA---------------------------------------------------------------------------------------------------------------------------------------------------------------- t0002847 297
-----------AAATGATGACATGGACACCA---------------------------------------------------------------------------------------------------------------------------------------------------------------- t0243933 2
------------AATGATGACATGGACACCAAA-------------------------------------------------------------------------------------------------------------------------------------------------------------- t0063976 7
------------AATGATGACATGGACACCAAAAAC----------------------------------------------------------------------------------------------------------------------------------------------------------- t1635795 1
----------------ATGACATGGACACCAAAAA------------------------------------------------------------------------------------------------------------------------------------------------------------ t0933676 1
//
mireap-plant
D07-m0066 scaffold_1:38115909:38116118:+ 210(nt) -38.80(kcal/mol)
TGAACTCTGCTATTATTGTAAACAAGCTGACCAAGGGTGGTTTTCCCGACTCCACACATACCTACAATAGGAATCACACCAAGGCTTCTGCCATATGCATCATCTGATAATAGCAACTTCACTATAGCTTTCTTATCATTGTTCCTACCGAAAACACCAGATTCATCAACCAAAGAAGTTGTTGGCGTTTTATGTAATGATGGTTTTTCT D07-m0066 9
.(((....((((((((((((((...((..((....((((.(((((..(....)..............(((((((........(((....)))............((((((.(((............)))...))))))..)))))))..)))))))))...(((..........)))...))..))..)))))..)))))))))..))).
**********TATTATTGTAAACAAGCTGAC*********************************************************************************************************************************************************************************** D07-m0066-5p 9
---------CTATTATTGTAAACAAGCTGA------------------------------------------------------------------------------------------------------------------------------------------------------------------------------------ t0821987 1
----------TATTATTGTAAACAAGCTGAC----------------------------------------------------------------------------------------------------------------------------------------------------------------------------------- t0059224 8
//
mireap-plant
D07-m0067 scaffold_1:47115926:47115995:+ 70(nt) -59.20(kcal/mol)
ACTGTCCACTTAAGTGAACAGTGGAGAGTGAATTTAATTCACTCTCCACTGTTCACTTAAGTGGACAGTG D07-m0067 19
(((((((((((((((((((((((((((((((((...))))))))))))))))))))))))))))))))).
**********TAAGTGAACAGTGGAGAGTGA*************************************** D07-m0067-5p 18
------CACTTAAGTGAACAGTGGAGA------------------------------------------- t1187887 1
-------ACTTAAGTGAACAGTGGAGA------------------------------------------- t0182488 2
--------CTTAAGTGAACAGTGGAGAGTGA--------------------------------------- t0356117 1
--------CTTAAGTGAACAGTGGAGAGTGAA-------------------------------------- t0313998 2
----------TAAGTGAACAGTGGAGAGTGA--------------------------------------- t0039919 13
//
mireap-plant
D07-m0068 scaffold_1:3014037:3014305:- 269(nt) -85.60(kcal/mol)
TGGGGTTTGGGGAGGGTTTCGGGGTTTGGATTTAGGGTTTAGGGGGGCTCATTTGTGCTTTTCTAGAGAGAGAAGTTAGAGAGAGGTTAGAGAGAAAAGATAAGGAGGGGTGGTGCTCCGACAGCCATATCACCGAATTCCACCGTTGGATCAGGCCAAGATTTGGGTATGTTGTGAACCTCATCATTGTCTTCATTCTGACCGGAGGGATCGTCCAAAGCTGTCGCCGTTTGGGAAATCTAATTGTTTGAAGGTTTCTGGAAACCCCC D07-m0068 14
.(((((((..(((((.(((((((..((((((((..(((((.(((.(((((.((((.((((((((....))))))))))))....((((((((.((..((((((.(((((((.....(((((((.(((.(((.((....((((....))))...))....))).)))...))))).))))))).)).)))))))).))))))))...))).)).))).)))))....((....)).))))))))...))))))).)))))..))))))).
*********************************************************************************************************************************************************************************************************************************************ATCTAATTGTTTGAAGGTTTCT********** D07-m0068-3p 14
--------------------------------------------------------------------------------------------------------------------------------------------------------------------------------------------------------------------------------------------AATCTAATTGTTTGAAGGT
--------------------------------------------------------------------------------------------------------------------------------------------------------------------------------------------------------------------------------------------AATCTAATTGTTTGAAGGT
---------------------------------------------------------------------------------------------------------------------------------------------------------------------------------------------------------------------------------------------ATCTAATTGTTTGAAGGT
---------------------------------------------------------------------------------------------------------------------------------------------------------------------------------------------------------------------------------------------ATCTAATTGTTTGAAGGT
---------------------------------------------------------------------------------------------------------------------------------------------------------------------------------------------------------------------------------------------ATCTAATTGTTTGAAGGT
---------------------------------------------------------------------------------------------------------------------------------------------------------------------------------------------------------------------------------------------ATCTAATTGTTTGAAGGT
----------------------------------------------------------------------------------------------------------------------------------------------------------------------------------------------------------------------------------------------TCTAATTGTTTGAAGGT
------------------------------------------------------------------------------------------------------------------------------------------------------------------------------------------------------------------------------------------------TAATTGTTTGAAGGT
//
mireap-plant
D07-m0069 scaffold_1:10895392:10895461:- 70(nt) -59.20(kcal/mol)
ACTGTCCACTTAAGTGAACAGTGGAGAGTGAATTTAATTCACTCTCCACTGTTCACTTAAGTGGACAGTG D07-m0069 19
(((((((((((((((((((((((((((((((((...))))))))))))))))))))))))))))))))).
**********TAAGTGAACAGTGGAGAGTGA*************************************** D07-m0069-5p 18
------CACTTAAGTGAACAGTGGAGA------------------------------------------- t1187887 1
-------ACTTAAGTGAACAGTGGAGA------------------------------------------- t0182488 2
--------CTTAAGTGAACAGTGGAGAGTGA--------------------------------------- t0356117 1
--------CTTAAGTGAACAGTGGAGAGTGAA-------------------------------------- t0313998 2
----------TAAGTGAACAGTGGAGAGTGA--------------------------------------- t0039919 13
//
mireap-plant
D07-m0070 scaffold_1:14316038:14316131:- 94(nt) -24.70(kcal/mol)
TTTATATATGTCTGTTCTGAGGCTTAGCGTAGATAGGGTGTCCTTACAACACTGCTCCTGCGTTGCCAGTCATGGACCGGATTCGGGTTGTGAT D07-m0070 10
.(((((...(((((.((((.((((((((((((....(((((.......)))))....))))))))..)))).)))).)))))......))))).
**********TCTGTTCTGAGGCTTAGCGTA*************************************************************** D07-m0070-5p 10
-------ATGTCTGTTCTGAGGCTTAGCGTA--------------------------------------------------------------- t0894711 1
---------GTCTGTTCTGAGGCTTAGCGT---------------------------------------------------------------- t0388779 1
----------TCTGTTCTGAGGCTTAGCGT---------------------------------------------------------------- t1775002 1
----------TCTGTTCTGAGGCTTAGCGTA--------------------------------------------------------------- t0069950 6
----------TCTGTTCTGAGGCTTAGCGTAG-------------------------------------------------------------- t0484165 1
//
mireap-plant
D07-m0071 scaffold_1:22901397:22901524:- 128(nt) -48.20(kcal/mol)
GCTGAAGCTTTTGCACGCTCTCGTAATGCTTCATTCTCACAACGGCAAAGTGTTATTGCATCATCCTAATGATTATCATCAGCCGTCGTGGGAATGAACATTATGAGACTGTGTATACAGATAGATTC D07-m0071 798
.(((...((..((((((.((((((((((.(((((((((((.(((((...((((....))))........((((....))))))))).))))))))))))))))))))).))))))...)).)))....
********************TCGTAATGCTTCATTCTCACAA************************************************************************************** D07-m0071-5p 136
***************************************************************************************GTGGGAATGAACATTATGAGA******************** D07-m0071-3p 657
--------------------TCGTAATGCTTCATTCTCACA--------------------------------------------------------------------------------------- t0089227 5
--------------------TCGTAATGCTTCATTCTCACAA-------------------------------------------------------------------------------------- t0006608 118
---------------------CGTAATGCTTCATTCTCACAA-------------------------------------------------------------------------------------- t0050489 10
---------------------CGTAATGCTTCATTCTCACAAC------------------------------------------------------------------------------------- t0208026 2
----------------------GTAATGCTTCATTCTCACAA-------------------------------------------------------------------------------------- t1283682 1
------------------------AATGCTTCATTCTCACAA-------------------------------------------------------------------------------------- t0556534 1
---------------------------------------------------------------------------------------GTGGGAATGAACATTATGAG--------------------- t0068664 7
---------------------------------------------------------------------------------------GTGGGAATGAACATTATGAGA-------------------- t0001363 576
---------------------------------------------------------------------------------------GTGGGAATGAACATTATGAGAC------------------- t0044493 11
----------------------------------------------------------------------------------------TGGGAATGAACATTATGAG--------------------- t1900725 1
----------------------------------------------------------------------------------------TGGGAATGAACATTATGAGA-------------------- t0011261 62
--------------------------------------------------------------------------------------------AATGAACATTATGAGACTGTG--------------- t0118988 4
//
mireap-plant
D07-m0072 scaffold_1:35822740:35822926:- 187(nt) -64.84(kcal/mol)
TTTTTTTTAAAATGATGACATGGACACCAAAATCTTACAAGAATAATGGTTAATGTTGTGAGTGAGCATAAAATTTGGGATGTGAATATGTGTTTCTTGGGTTAATTGGTGTCATGGCATACCTAGAGTGATAAAGACCTAATTTTTTTGTAAGTTTTTGGTGTCCATGTCATCATTTAATGGATAT D07-m0072 9
.........(((((((((((((((((((((((.((((((((((....((((.((((..(((....((....((((..(((..............)))..)))).....)).)))..))))..(......).....)))).....)))))))))).))))))))))))))))))))))).........
**********AATGATGACATGGACACCAAA************************************************************************************************************************************************************ D07-m0072-5p 9
---------AAATGATGACATGGACACCA-------------------------------------------------------------------------------------------------------------------------------------------------------------- t0243933 2
----------AATGATGACATGGACACCAAA------------------------------------------------------------------------------------------------------------------------------------------------------------ t0063976 7
//
mireap-plant
D07-m0073 scaffold_1:43280039:43280267:- 229(nt) -50.39(kcal/mol)
ATCCGGGATTCGGGTCGTGACAAACTTGGTATCAGAGCTTTAGGTTAAAAAACAATAATATAATTAAATTCGTAATAAGTGGAGCATTAGGATCCGTGTTGTCTTGTTTGTTGTCTTTGAAATTCTGAATTCTCATTAAGCATGTCTTCTTCCTTGTGATAGATATGCTTTTCTATAATTCTGTGGTAATTATCATGCTATTGTTCTAGCATGACTTGAGTGCTCTCAT D07-m0073 11
....(((((((((((((((...(((.((((((..(((.((((((...(((.(((((((................(((((.(.(((((........))))).))))))))))))).))).....))))))..)))...((((((((((((........)).))))))))))..(((((....)))))........))))))..)))....)))))))))))).)))....
**********CGGGTCGTGACAAACTTGGTAT***************************************************************************************************************************************************************************************************** D07-m0073-5p 11
----------CGGGTCGTGACAAACTTGGTA------------------------------------------------------------------------------------------------------------------------------------------------------------------------------------------------------ t1803976 1
----------CGGGTCGTGACAAACTTGGTAT----------------------------------------------------------------------------------------------------------------------------------------------------------------------------------------------------- t0048929 10
//
mireap-plant
D07-m0074 scaffold_1:46106394:46106623:- 230(nt) -53.80(kcal/mol)
ATCCGGGATTCGGGTCGTGACAAACTTGGTATCAGAGCTTTAGGTTAAAGAAACAATAATATAATTAATTTCATAATAAGTGGAGCATTAGGATCCGTGTTGTCTTGTTTGTTGTCTTTGAAATTCTGAATTCTCATTAAGCATGTCTTCTTCCTTGTGATAGATATGCTTTCCTATAATTCTGTGGTAATTATCATGCTATTGTTCTAGCATGACTTGAGTGCTCTCAT D07-m0074 11
....(((((((((((((((...(((.((((((..(((.((((((((((((((((((............((((((.....))))))...((((((.......)))))).))))).)))))))...))))))..)))...((((((((((((........)).))))))))))..(((((....)))))........))))))..)))....)))))))))))).)))....
**********CGGGTCGTGACAAACTTGGTAT****************************************************************************************************************************************************************************************************** D07-m0074-5p 11
----------CGGGTCGTGACAAACTTGGTA------------------------------------------------------------------------------------------------------------------------------------------------------------------------------------------------------- t1803976 1
----------CGGGTCGTGACAAACTTGGTAT------------------------------------------------------------------------------------------------------------------------------------------------------------------------------------------------------ t0048929 10
//
mireap-plant
D07-m0075 scaffold_1:47115925:47115994:- 70(nt) -59.20(kcal/mol)
ACTGTCCACTTAAGTGAACAGTGGAGAGTGAATTAAATTCACTCTCCACTGTTCACTTAAGTGGACAGTG D07-m0075 19
(((((((((((((((((((((((((((((((((...))))))))))))))))))))))))))))))))).
**********TAAGTGAACAGTGGAGAGTGA*************************************** D07-m0075-5p 18
------CACTTAAGTGAACAGTGGAGA------------------------------------------- t1187887 1
-------ACTTAAGTGAACAGTGGAGA------------------------------------------- t0182488 2
--------CTTAAGTGAACAGTGGAGAGTGA--------------------------------------- t0356117 1
--------CTTAAGTGAACAGTGGAGAGTGAA-------------------------------------- t0313998 2
----------TAAGTGAACAGTGGAGAGTGA--------------------------------------- t0039919 13
//
mireap-plant
D07-m0076 scaffold_1:47209780:47209870:- 91(nt) -47.60(kcal/mol)
TTTGATTCTTTTATGTGGCATAAAAGAATCAAAATCGAGTTGGAATCTACCAATTTGATTTTGATTCTTTTATGCCCATAATAAAATCAAC D07-m0076 8
.((((((...(((((.(((((((((((((((((((((((((((......))))))))))))))))))))))))))))))))...)))))).
**********TTATGTGGCATAAAAGAATCAA*********************************************************** D07-m0076-5p 8
----------TTATGTGGCATAAAAGAATCAA----------------------------------------------------------- t0065726 7
----------TTATGTGGCATAAAAGAATCAAAAT-------------------------------------------------------- t1648124 1
//
mireap-plant
D07-m0077 scaffold_2:2108501:2108667:+ 167(nt) -65.20(kcal/mol)
TTTAGGTAGACTAAGTCTACCACCTCACTCATAGACTGATCCGATAAACACAAGACACTAGGATAAAATACAGCGGTCTCCGCTTGTTGATGTATGCATTCCACATGATTTTGTCTATCTATCTTCGCCTAGTCTATGAGTGATGCGGTAGACTTAGTCTATGAAGT D07-m0077 14
.....((((((((((((((((.(.((((((((((((((...(((........(((.....(((((((((..(((((...)))))(((.((((....))))..)))..))))))))).....))))))..)))))))))))))).).)))))))))))))))).....
****************************************************************************************************************************************TGAGTGATGCGGTAGACTTAG********** D07-m0077-3p 14
----------------------------------------------------------------------------------------------------------------------------------------TGAGTGATGCGGTAGACTTAG---------- t0036276 14
//
mireap-plant
D07-m0078 scaffold_31:54950:55071:+ 122(nt) -25.10(kcal/mol)
ATATTTAGCAATAAGATCTTGCAATTCTTCAATCCTAAAACCTTGAGGAACATTCACCCAGTAAACAATATGAGAAATGTCTCGTCTTTCTAGAAGCTCATTGCAGATATGTTGCAGCATTG D07-m0078 9
.......((((((..((((.(((((.((((..((((.........))))....................((((((....)))))).......))))...))))))))).)))))).......
**********ATAAGATCTTGCAATTCTTCA******************************************************************************************* D07-m0078-5p 9
---------AATAAGATCTTGCAATTCTTC-------------------------------------------------------------------------------------------- t0104150 4
----------ATAAGATCTTGCAATTCTTCA------------------------------------------------------------------------------------------- t0091727 5
//
mireap-plant
D07-m0079 scaffold_31:237674:237904:- 231(nt) -51.39(kcal/mol)
ATCCGGGATTCGGGTCGTGACAAACTTGGTATCAGAGCTTTAGGTTAAAAAAAACAATAATATAATTAAATTCGTAATAAGTGGAGCATTAGGATCCGTGTTGTCTTGTTTGTTGTCTTTGAAATTCTGAATTCTCATTAAGCATGTCTTCTTCCTTGTGATAGATATGCTTTCCTATAATTCTGTGGTAATTATCATGCTATTGTTCTAGCATGACTTGAGTGCTCTCAC D07-m0079 11
....(((((((((((((((...(((.((((((..(((.((((((.....(((.(((((((................(((((.(.(((((........))))).))))))))))))).))).....))))))..)))...((((((((((((........)).))))))))))..(((((....)))))........))))))..)))....)))))))))))).)))....
**********CGGGTCGTGACAAACTTGGTAT******************************************************************************************************************************************************************************************************* D07-m0079-5p 11
----------CGGGTCGTGACAAACTTGGTA-------------------------------------------------------------------------------------------------------------------------------------------------------------------------------------------------------- t1803976 1
----------CGGGTCGTGACAAACTTGGTAT------------------------------------------------------------------------------------------------------------------------------------------------------------------------------------------------------- t0048929 10
//
mireap-plant
D07-m0080 scaffold_326:20994:21363:- 370(nt) -92.30(kcal/mol)
ATAACAATTTCAGCTGATTATGAATGGATACCTTCAAGGTGCAATAATTGCAATGTCTTTGGACATACCACAGCGATATGTGCTACTAGTAAAGTTGATGATCTTACATGTAAGGTTATGCAATTTTCAGATCAATAAACTTCTTTGCTGCACTTATTGTGTGTTGGTGGGATAATCTCCCTTTCTTAGTTCTCTAAAGAACTGAAAATGACTTATCAAAGAACAACTGTGATGTGCATCATGGGAATTATAATCTATCTTATAAAGCTAAATCTATTATGCAAGAGGATTCAGATGGTCCAATCACAAGAGTTCGTAATCCATTCGGATCATGAGTCCTTGAAACATCTGAAAGTACAAGGTATGTTGA D07-m0080 7
.(((((.....((((..((((((((((((...((((.((((((...((..((.(((((((((....((((((((((((.((((....(((((((((((((((((((....))))))))).)))...................))))))))))).)))))).)).))))((((.....))))....((((((((....))))))))..........)))))).)))..))..)).)))))).)))).......)))))).))))))))))....................((((((((.........((((..(((((.((((....)))).)))))..))))...))))))))...........))))).
**********CAGCTGATTATGAATGGATAC*************************************************************************************************************************************************************************************************************************************************************************************************************************************************** D07-m0080-5p 7
---------TCAGCTGATTATGAATGGATA---------------------------------------------------------------------------------------------------------------------------------------------------------------------------------------------------------------------------------
---------TCAGCTGATTATGAATGGATAC--------------------------------------------------------------------------------------------------------------------------------------------------------------------------------------------------------------------------------
----------CAGCTGATTATGAATGGATAC--------------------------------------------------------------------------------------------------------------------------------------------------------------------------------------------------------------------------------
----------CAGCTGATTATGAATGGATACC-------------------------------------------------------------------------------------------------------------------------------------------------------------------------------------------------------------------------------
//
mireap-plant
D07-m0081 scaffold_3:8038562:8038752:+ 191(nt) -90.80(kcal/mol)
GTACTACCGAAAAGATATCGACAAGATGAATTTATAGACACTATGAAAAGCCAACTTCGAAGTTAGTGGTGAGTCAAACCGCAATCTAAAGACAGCGACACGCTCATTTGTTGGCATCTCATCACCAACTTCAAAGTTGGTTTTTCATGGTGTTTATAAATTCGTCTCGCCAATATCTTGCTAGTGGTACT D07-m0081 19
(((((((....(((((((.(.(.((((((((((((((((((((((((((((((((((.((((((.((((((((......(((..((....))..)))....((.((.....))))..)))))))).)))))).)))))))))))))))))))))))))))))))))).).).)))))))....))))))).
**********AAAGATATCGACAAGATGAATT*************************************************************************************************************************************************************** D07-m0081-5p 19
----------AAAGATATCGACAAGATGA------------------------------------------------------------------------------------------------------------------------------------------------------------------ t0075707 6
----------AAAGATATCGACAAGATGAA----------------------------------------------------------------------------------------------------------------------------------------------------------------- t0083943 5
----------AAAGATATCGACAAGATGAATT--------------------------------------------------------------------------------------------------------------------------------------------------------------- t0058014 8
//
mireap-plant
D07-m0082 scaffold_3:9383285:9383395:+ 111(nt) -46.60(kcal/mol)
CCATTGCAGAGTAGAAGTCGAGCTCAAGCACAAATTCGATCTTGCTTAACAAGGTACCGGCAAAGTCAGATCGAATTTGGGCTTGAGATTGTCTTCTTCGTTGCATTCTAA D07-m0082 64
....(((((...(((((.(((.(((((((.((((((((((((.((((.....(....)....)))).)))))))))))).))))))).))).)))))...)))))......
********************AGCTCAAGCACAAATTCGATC********************************************************************** D07-m0082-5p 7
**********************************************************************TCGAATTTGGGCTTGAGATTG******************** D07-m0082-3p 57
--------------------AGCTCAAGCACAAATTCGATC---------------------------------------------------------------------- t0066646 7
-------------------------------------------------------------------AGATCGAATTTGGGCTTGAG------------------------ t1493522 1
----------------------------------------------------------------------TCGAATTTGGGCTTGAGAT---------------------- t1494329 1
----------------------------------------------------------------------TCGAATTTGGGCTTGAGATTG-------------------- t0013412 50
----------------------------------------------------------------------TCGAATTTGGGCTTGAGATTGT------------------- t0092391 5
//
mireap-plant
D07-m0083 scaffold_3:15044403:15044569:+ 167(nt) -51.60(kcal/mol)
GGCACAAAGATTTGGAGGATGACTGACCGTAAGGTTTGAGTGAGCAAGGCGTCTTTGGCATGATCATTCTCTGCTCTTGCTTTGACTATTTGAAACATTAGATCAAGCCTGAGTTGATTTTCAGAGCTCTGCTTGGAGATTACGTTAGTTTCCTCTCTCAGTTTGGC D07-m0083 56
.((.((((.....((((((.(((((((.((((..((..(((((((.....(((...((((.((.((.....)).)).))))..)))..(((((((.(((((.(((....))).)))))))))))))))).)))..))..))))))))))))))))).....))))))
****************************************************************************************************************************************AGATTACGTTAGTTTCCTCTC********** D07-m0083-3p 56
----------------------------------------------------------------------------------------------------------------------------------------AGATTACGTTAGTTTCCTCT----------- t0690206 1
----------------------------------------------------------------------------------------------------------------------------------------AGATTACGTTAGTTTCCTCTC---------- t0012560 54
----------------------------------------------------------------------------------------------------------------------------------------AGATTACGTTAGTTTCCTCTCT--------- t0659734 1
//
mireap-plant
D07-m0084 scaffold_3:15050968:15051134:+ 167(nt) -51.60(kcal/mol)
GGCACAAAGATTTGGAGGATGACTGACCGTAAGGTTTGAGTGAGCAAGGCGTCTTTGGCATGATCATTCTCTGCTCTTGCTTTGACTATTTGAAACATTAGATCAAGCCTGAGTTGATTTTCAGAGCTCTGCTTGGAGATTACGTTAGTTTCCTCTCTCAGTTTGGC D07-m0084 56
.((.((((.....((((((.(((((((.((((..((..(((((((.....(((...((((.((.((.....)).)).))))..)))..(((((((.(((((.(((....))).)))))))))))))))).)))..))..))))))))))))))))).....))))))
****************************************************************************************************************************************AGATTACGTTAGTTTCCTCTC********** D07-m0084-3p 56
----------------------------------------------------------------------------------------------------------------------------------------AGATTACGTTAGTTTCCTCT----------- t0690206 1
----------------------------------------------------------------------------------------------------------------------------------------AGATTACGTTAGTTTCCTCTC---------- t0012560 54
----------------------------------------------------------------------------------------------------------------------------------------AGATTACGTTAGTTTCCTCTCT--------- t0659734 1
//
mireap-plant
D07-m0085 scaffold_3:3882405:3882470:- 66(nt) -38.80(kcal/mol)
CCACGCGCCGCCAGTGACGGTGGCGCGTGGAGAGGACGCGCCGCCACTGTTCCTGGGGTCCATGGC D07-m0085 5
(((.(.(((.((((..(((((((((((((.......)))).)))))))))..))))))).).))).
**********CCAGTGACGGTGGCGCGTGGA*********************************** D07-m0085-5p 5
----------CCAGTGACGGTGGCGCGTGGA----------------------------------- t0083203 5
//
mireap-plant
D07-m0086 scaffold_3:18483704:18483963:- 260(nt) -74.30(kcal/mol)
AAATCTATGCAAGTTTTCTGCAATGTTGATTCCAGTGAATTTGTGCATAATCACCTTAATCCGAAAAGGAGAGCTAAACACACACATCCAAGTCTAAATGAGTGGCACAACATACATGATAAATTTTACTAGATTTAACTAAGAGAGAGAGACAAAGAATGTTAAACAAGTGCAATAAGTTTATTCAAGGACGAATAGAAGGAAAACAAGATCTGTACAAATTCACTGAAATCATCAATGCAGAGAACTTGCACAACTTT D07-m0086 75
.......(((((((((((((((.((.(((((.(((((((((((((((..(((.......(((.....)))................(((..((((..(((.(((......))).)))..(((((((....)))))))............))))..........................(((((((......))))))).)))......))).))))))))))))))).))))).)).))))))))))))))).......
*************************************************************************************************************************************************************************************************************************************AATCATCAATGCAGAGAACTT********** D07-m0086-3p 73
------------------------------------------------------------------------------------------------------------------------------------------------------------------------------------------------------------------------------TCACTGAAATCATCAATGCAG------------
------------------------------------------------------------------------------------------------------------------------------------------------------------------------------------------------------------------------------------AAATCATCAATGCAGAGAACT------
-------------------------------------------------------------------------------------------------------------------------------------------------------------------------------------------------------------------------------------AATCATCAATGCAGAGAA--------
-------------------------------------------------------------------------------------------------------------------------------------------------------------------------------------------------------------------------------------AATCATCAATGCAGAGAAC-------
-------------------------------------------------------------------------------------------------------------------------------------------------------------------------------------------------------------------------------------AATCATCAATGCAGAGAACT------
-------------------------------------------------------------------------------------------------------------------------------------------------------------------------------------------------------------------------------------AATCATCAATGCAGAGAACTT-----
--------------------------------------------------------------------------------------------------------------------------------------------------------------------------------------------------------------------------------------ATCATCAATGCAGAGAACTT-----
--------------------------------------------------------------------------------------------------------------------------------------------------------------------------------------------------------------------------------------ATCATCAATGCAGAGAACTTG----
--------------------------------------------------------------------------------------------------------------------------------------------------------------------------------------------------------------------------------------ATCATCAATGCAGAGAACTTGCACA
---------------------------------------------------------------------------------------------------------------------------------------------------------------------------------------------------------------------------------------TCATCAATGCAGAGAACTT-----
---------------------------------------------------------------------------------------------------------------------------------------------------------------------------------------------------------------------------------------TCATCAATGCAGAGAACTTGC---
-----------------------------------------------------------------------------------------------------------------------------------------------------------------------------------------------------------------------------------------ATCAATGCAGAGAACTTGC---
//
mireap-plant
D07-m0087 scaffold_3:18515475:18515734:- 260(nt) -69.72(kcal/mol)
AAATCTATGCAAGTTTTCTGCAATGTTGATTCCATTGAATTTGTGCATAATCACCTTAATCCAAAAAGGAGAGCTAAACACGCACATCCAAGTCTAAATGAGTGGCACAACATACCTCATAAATTTTGCTAGATTTAACTAAGAGAGAGAGACAAAGAATGTTAAACAAGTGCAATAAGTTTATTCAAGGACAAATAGAAGGAAAACAAGATCTGTACAGATTCACTGAAATCATCAATGCAGAGAACTTGCACAACTTT D07-m0087 75
.......(((((((((((((((.((.(((((.((.((((((((((((..(((.......(((.....(((..((.......))...)))..((((...((((((((((.......(((.(((((((....))))))).....))).....((((.....))))......))))........)))))).))))........)))......))).)))))))))))).)).))))).)).))))))))))))))).......
*************************************************************************************************************************************************************************************************************************************AATCATCAATGCAGAGAACTT********** D07-m0087-3p 73
------------------------------------------------------------------------------------------------------------------------------------------------------------------------------------------------------------------------------TCACTGAAATCATCAATGCAG------------
------------------------------------------------------------------------------------------------------------------------------------------------------------------------------------------------------------------------------------AAATCATCAATGCAGAGAACT------
-------------------------------------------------------------------------------------------------------------------------------------------------------------------------------------------------------------------------------------AATCATCAATGCAGAGAA--------
-------------------------------------------------------------------------------------------------------------------------------------------------------------------------------------------------------------------------------------AATCATCAATGCAGAGAAC-------
-------------------------------------------------------------------------------------------------------------------------------------------------------------------------------------------------------------------------------------AATCATCAATGCAGAGAACT------
-------------------------------------------------------------------------------------------------------------------------------------------------------------------------------------------------------------------------------------AATCATCAATGCAGAGAACTT-----
--------------------------------------------------------------------------------------------------------------------------------------------------------------------------------------------------------------------------------------ATCATCAATGCAGAGAACTT-----
--------------------------------------------------------------------------------------------------------------------------------------------------------------------------------------------------------------------------------------ATCATCAATGCAGAGAACTTG----
--------------------------------------------------------------------------------------------------------------------------------------------------------------------------------------------------------------------------------------ATCATCAATGCAGAGAACTTGCACA
---------------------------------------------------------------------------------------------------------------------------------------------------------------------------------------------------------------------------------------TCATCAATGCAGAGAACTT-----
---------------------------------------------------------------------------------------------------------------------------------------------------------------------------------------------------------------------------------------TCATCAATGCAGAGAACTTGC---
-----------------------------------------------------------------------------------------------------------------------------------------------------------------------------------------------------------------------------------------ATCAATGCAGAGAACTTGC---
//
mireap-plant
D07-m0088 scaffold_3:18579170:18579429:- 260(nt) -75.32(kcal/mol)
AAATCTATGCAAGTTTTCTGCAATGTTGATTCCAGTGAATTTGTGCATAATCACCTTAATCCGAAAAGGAGAGCTAAACACGCACATCCAAGTCTAAATGAGTGGCACAACATACCTGATAAATTTTGCTAGATTTAACTAAGAGAGAGAGACAAAGAATGTTAAGCAAGTGCAATAAGTTTATTCAAGGACAAATAGAAGGAAAACAAGATCTGTACAGATTCACTGAAATCATCAATGCAGAGAACTTGCACAACTTT D07-m0088 75
.......(((((((((((((((.((.(((((.(((((((((((((((..(((.......(((.....(((..((.......))...)))..((((...(((((((.((........(((((..(((((((...(((.......)))...)).)))))..))))).((....)).....))))))))).))))........)))......))).))))))))))))))).))))).)).))))))))))))))).......
*************************************************************************************************************************************************************************************************************************************AATCATCAATGCAGAGAACTT********** D07-m0088-3p 73
------------------------------------------------------------------------------------------------------------------------------------------------------------------------------------------------------------------------------TCACTGAAATCATCAATGCAG------------
------------------------------------------------------------------------------------------------------------------------------------------------------------------------------------------------------------------------------------AAATCATCAATGCAGAGAACT------
-------------------------------------------------------------------------------------------------------------------------------------------------------------------------------------------------------------------------------------AATCATCAATGCAGAGAA--------
-------------------------------------------------------------------------------------------------------------------------------------------------------------------------------------------------------------------------------------AATCATCAATGCAGAGAAC-------
-------------------------------------------------------------------------------------------------------------------------------------------------------------------------------------------------------------------------------------AATCATCAATGCAGAGAACT------
-------------------------------------------------------------------------------------------------------------------------------------------------------------------------------------------------------------------------------------AATCATCAATGCAGAGAACTT-----
--------------------------------------------------------------------------------------------------------------------------------------------------------------------------------------------------------------------------------------ATCATCAATGCAGAGAACTT-----
--------------------------------------------------------------------------------------------------------------------------------------------------------------------------------------------------------------------------------------ATCATCAATGCAGAGAACTTG----
--------------------------------------------------------------------------------------------------------------------------------------------------------------------------------------------------------------------------------------ATCATCAATGCAGAGAACTTGCACA
---------------------------------------------------------------------------------------------------------------------------------------------------------------------------------------------------------------------------------------TCATCAATGCAGAGAACTT-----
---------------------------------------------------------------------------------------------------------------------------------------------------------------------------------------------------------------------------------------TCATCAATGCAGAGAACTTGC---
-----------------------------------------------------------------------------------------------------------------------------------------------------------------------------------------------------------------------------------------ATCAATGCAGAGAACTTGC---
//
mireap-plant
D07-m0089 scaffold_427:13347:13543:- 197(nt) -27.75(kcal/mol)
CGTGTCTTGAAGTTAATGACCATATAAACCTTTAATAGCCATTATATTAATAATTATAAATTTAAATTTAAAATTCTAAAAATAACAAACTCTTTAAATTTAAAATTTTTTATTACTAAACCACCTGCGTGACGGTTTTATTTTCTGACTTTACTCGTTCAGATGTTTGTTGAGTGTTGATTTATCACTGTGATACA D07-m0089 22
.(((((.(((((((((((..((.((((((.......((((.......((((((....((.((((((((((((....................)))))))))))).))..))))))......(((....)))..))))......((((((.......).))))).))))))))..))))))))..)))....))))).
**********AGTTAATGACCATATAAACCT********************************************************************************************************************************************************************** D07-m0089-5p 22
----------AGTTAATGACCATATAAA------------------------------------------------------------------------------------------------------------------------------------------------------------------------- t1505442 1
----------AGTTAATGACCATATAAAC------------------------------------------------------------------------------------------------------------------------------------------------------------------------ t0232002 2
----------AGTTAATGACCATATAAACC----------------------------------------------------------------------------------------------------------------------------------------------------------------------- t0786954 1
----------AGTTAATGACCATATAAACCT---------------------------------------------------------------------------------------------------------------------------------------------------------------------- t0031834 17
-----------GTTAATGACCATATAAACCT---------------------------------------------------------------------------------------------------------------------------------------------------------------------- t0610604 1
//
mireap-plant
D07-m0090 scaffold_4:3353499:3353594:+ 96(nt) -64.29(kcal/mol)
TGTGGAGAATGAACTCTCCACTGTCCACTTAAGTGAACAGTGAATTAAATTCACTCTCCACTGTTCACTTAAGTGGACAGTGGAGAGTTACTCCAT D07-m0090 8
.((((((....(((((((((((((((((((((((((((((((................))))))))))))))))))))))))))))))).))))))
****************TCCACTGTCCACTTAAGTGAA*********************************************************** D07-m0090-5p 1
*****************************************************************CACTTAAGTGGACAGTGGAGA********** D07-m0090-3p 7
---------------CTCCACTGTCCACTTAAGTGA------------------------------------------------------------ t1507644 1
-----------------------------------------------------------------CACTTAAGTGGACAGTGGAGA---------- t0066280 7
//
mireap-plant
D07-m0091 scaffold_4:16304187:16304406:+ 220(nt) -44.80(kcal/mol)
CATCAACAGTGCTGGAGTAGCTCAGTTGGTTAGAGCGTGTGGCTGTTAACCACAAGGTCGAAGGTTCAAGCCCTTCTTCTAGCGTTTTTATTAATTTTATTTATTATCCTTTAACTTAATCTTAATTTCTATTTCTAAGCACTTTGCATTTGTGAATAGCCCAACTCATTCGATCCAACGAGTAAATAAACCCCACTGGATCTGGTCCAGACCCAATCAT D07-m0091 606
........((.(((((.(((.(((((.((((.(((..((.(((((((...((((((...(((((.......)))))..............................................................((.....)).))))))))))))))).))).((((......))))......))))..)))))..))).)))))))........
**********GCTGGAGTAGCTCAGTTGGT********************************************************************************************************************************************************************************************** D07-m0091-5p 604
----------GCTGGAGTAGCTCAGTTG------------------------------------------------------------------------------------------------------------------------------------------------------------------------------------------------ t0127443 3
----------GCTGGAGTAGCTCAGTTGG----------------------------------------------------------------------------------------------------------------------------------------------------------------------------------------------- t0003572 235
----------GCTGGAGTAGCTCAGTTGGT---------------------------------------------------------------------------------------------------------------------------------------------------------------------------------------------- t0003157 265
----------GCTGGAGTAGCTCAGTTGGTT--------------------------------------------------------------------------------------------------------------------------------------------------------------------------------------------- t0007586 100
-----------CTGGAGTAGCTCAGTTGGT---------------------------------------------------------------------------------------------------------------------------------------------------------------------------------------------- t0506064 1
-----------------------AGTTGGTTAGAGCGTGTGGCT-------------------------------------------------------------------------------------------------------------------------------------------------------------------------------- t1285291 1
------------------------------------------------------------------CAAGCCCTTCTTCTAGCG---------------------------------------------------------------------------------------------------------------------------------------- t1384916 1
//
mireap-plant
D07-m0092 scaffold_4:17294033:17294212:+ 180(nt) -43.30(kcal/mol)
TTCGAACCGCTCAATTAACTGGGCTCAATACAGGATCTATTCCAAAAGCTGAAAAGGAAATGTCCAAATCGCTCAACATCAATGAATAGGAATAATTTCTTAATGAAAATTAAATTTCAAATTTACCTGCCAGCAACTTGTCAGCAATCCGTTGTAGTCTAGTTGGTTAGGATACTCGGC D07-m0092 1803
.((((....(..(((((((((((((((((...(((.....)))....(((((...(((....))).....(((.............((((((....)))))).(((((......)))))............)))......))))).....)))).)))))))))))))..)....)))).
***************************************************************************************************************************************************TCCGTTGTAGTCTAGTTGGTTAG********** D07-m0092-3p 1770
-------------------------------------------------------------------------------------------------------------------------------------------------AATCCGTTGTAGTCTAGTTGGTT------------ t0703460 1
--------------------------------------------------------------------------------------------------------------------------------------------------ATCCGTTGTAGTCTAGTTGGTTA----------- t0795054 1
---------------------------------------------------------------------------------------------------------------------------------------------------TCCGTTGTAGTCTAGTTG--------------- t0007312 105
---------------------------------------------------------------------------------------------------------------------------------------------------TCCGTTGTAGTCTAGTTGG-------------- t0002521 334
---------------------------------------------------------------------------------------------------------------------------------------------------TCCGTTGTAGTCTAGTTGGT------------- t0003744 223
---------------------------------------------------------------------------------------------------------------------------------------------------TCCGTTGTAGTCTAGTTGGTT------------ t0008673 86
---------------------------------------------------------------------------------------------------------------------------------------------------TCCGTTGTAGTCTAGTTGGTTA----------- t0003829 218
---------------------------------------------------------------------------------------------------------------------------------------------------TCCGTTGTAGTCTAGTTGGTTAG---------- t0002215 376
---------------------------------------------------------------------------------------------------------------------------------------------------TCCGTTGTAGTCTAGTTGGTTAGG--------- t0002464 341
---------------------------------------------------------------------------------------------------------------------------------------------------TCCGTTGTAGTCTAGTTGGTTAGGA-------- t0086247 5
----------------------------------------------------------------------------------------------------------------------------------------------------CCGTTGTAGTCTAGTTGGT------------- t0597741 1
----------------------------------------------------------------------------------------------------------------------------------------------------CCGTTGTAGTCTAGTTGGTTA----------- t0617946 1
-----------------------------------------------------------------------------------------------------------------------------------------------------CGTTGTAGTCTAGTTGGT------------- t0034833 15
-----------------------------------------------------------------------------------------------------------------------------------------------------CGTTGTAGTCTAGTTGGTT------------ t0168016 3
-----------------------------------------------------------------------------------------------------------------------------------------------------CGTTGTAGTCTAGTTGGTTA----------- t0014442 45
-----------------------------------------------------------------------------------------------------------------------------------------------------CGTTGTAGTCTAGTTGGTTAG---------- t0061333 8
------------------------------------------------------------------------------------------------------------------------------------------------------GTTGTAGTCTAGTTGGTTA----------- t0092698 5
------------------------------------------------------------------------------------------------------------------------------------------------------GTTGTAGTCTAGTTGGTTAG---------- t0673858 1
------------------------------------------------------------------------------------------------------------------------------------------------------GTTGTAGTCTAGTTGGTTAGG--------- t0723685 1
-------------------------------------------------------------------------------------------------------------------------------------------------------TTGTAGTCTAGTTGGTTA----------- t0210790 2
-------------------------------------------------------------------------------------------------------------------------------------------------------------TCTAGTTGGTTAGGATACT---- t0257137 2
--------------------------------------------------------------------------------------------------------------------------------------------------------------CTAGTTGGTTAGGATACT---- t0042972 12
--------------------------------------------------------------------------------------------------------------------------------------------------------------CTAGTTGGTTAGGATACTC--- t0084110 5
--------------------------------------------------------------------------------------------------------------------------------------------------------------CTAGTTGGTTAGGATACTCG-- t0117415 4
--------------------------------------------------------------------------------------------------------------------------------------------------------------CTAGTTGGTTAGGATACTCGG- t0091018 5
---------------------------------------------------------------------------------------------------------------------------------------------------------------TAGTTGGTTAGGATACTCGG- t0199941 2
---------------------------------------------------------------------------------------------------------------------------------------------------------------TAGTTGGTTAGGATACTCGGC t1202920 1
//
mireap-plant
D07-m0093 scaffold_4:21767230:21767317:+ 88(nt) -42.60(kcal/mol)
ACTATTCTCTTAAGTGAACAGTGGAGAGTGAAACTCCACTGTTCACGTGAACAGTAGAGTCACTCTCCATTGTTCCGACTGGATCAGG D07-m0093 16
.((..(((.....(.((((((((((((((((..(((.(((((((....))))))).))))))))))))))))))))....)))..)).
**********TAAGTGAACAGTGGAGAGTGA********************************************************* D07-m0093-5p 16
--------CTTAAGTGAACAGTGGAGAGTGA--------------------------------------------------------- t0356117 1
--------CTTAAGTGAACAGTGGAGAGTGAA-------------------------------------------------------- t0313998 2
----------TAAGTGAACAGTGGAGAGTGA--------------------------------------------------------- t0039919 13
//
mireap-plant
D07-m0094 scaffold_4:5238170:5238345:- 176(nt) -71.00(kcal/mol)
ATCGTGAATTTCAGTTTCAACTTTTAGAGGTGGATTTCCTCTAGTGTTGTGAGGTTGATGCCTCATGGTTTGATACTTGTTTATCTTGCTTCGATGCCAATTGGTTTAAGACAATAGGAAGATAGAATATAAACAAGAGGAATCCAACTCTAAAAGTTGAAACTGAATTTCTAATT D07-m0094 30
.....(((.((((((((((((((((((((.((((((.(((((.((.(..((((((....))))))..)...........((((((((.((((...(((....)))....))....)).))))))))......)).))))))))))).)))))))))))))))))))).))).....
**************************************************************************************************************************************************ACTCTAAAAGTTGAAACTGA********** D07-m0094-3p 30
-------------------------------------------------------------------------------------------------------------------------------------------------AACTCTAAAAGTTGAAACTGA---------- t1111097 1
--------------------------------------------------------------------------------------------------------------------------------------------------ACTCTAAAAGTTGAAACTGA---------- t0021243 28
----------------------------------------------------------------------------------------------------------------------------------------------------TCTAAAAGTTGAAACTGA---------- t1448658 1
//
mireap-plant
D07-m0095 scaffold_4:7381511:7381586:- 76(nt) -27.90(kcal/mol)
ACATAACTCGTGGGCGTGCCGGAGTGGTTATCGGGCATGACTAGAAATCATGTGGGCTTTGCCCGCGCAGGTTCGA D07-m0095 16
......((((((((((.(((.(.((((((.(..(......)..).)))))).).)))..)))))))).))......
**********TGGGCGTGCCGGAGTGGTTATCG******************************************* D07-m0095-5p 11
*******************************************GAAATCATGTGGGCTTTGCCCGCG********* D07-m0095-3p 5
--------CGTGGGCGTGCCGGAGTGGTTA---------------------------------------------- t1423290 1
----------TGGGCGTGCCGGAGTGGTTAT--------------------------------------------- t1357345 1
----------TGGGCGTGCCGGAGTGGTTATC-------------------------------------------- t0289289 2
----------TGGGCGTGCCGGAGTGGTTATCG------------------------------------------- t0133789 3
-----------GGGCGTGCCGGAGTGGTTATC-------------------------------------------- t0209259 2
-----------GGGCGTGCCGGAGTGGTTATCG------------------------------------------- t1824439 1
------------GGCGTGCCGGAGTGGTTAT--------------------------------------------- t1804038 1
-------------------------------------------GAAATCATGTGGGCTTTGC-------------- t0537079 1
--------------------------------------------AAATCATGTGGGCTTTGC-------------- t0104935 4
//
mireap-plant
D07-m0096 scaffold_4:7540890:7540951:- 62(nt) -45.10(kcal/mol)
CTCCACTGTTCACTTAAGTGGACAGTGGAGAGTTCCTCCACTGTTCACGTGAACAGTGGAGA D07-m0096 7
(((((((((((((....(((((((((((((.....)))))))))))))))))))))))))).
**********CACTTAAGTGGACAGTGGAGA******************************* D07-m0096-5p 7
----------CACTTAAGTGGACAGTGGAGA------------------------------- t0066280 7
//
mireap-plant
D07-m0097 scaffold_4:17782348:17782508:- 161(nt) -39.86(kcal/mol)
TCGTATATTCAAGGATCTGATAGAGTGGTGATTTCTCCAAAGAAGTTAGATTCGGTGACTGTGATTTCTCGAATGGAGAATTGATGAAGACCCTGATAATAGAAGATAAATACAGCAAGGGGTTAAAGATTGACACTCTATTTTGACTTTGATAGGTGTTG D07-m0097 28
...(((..((((((.((.(((((((((..((((((((((.((((((((.(.((...)).).))))))))....)))))).........((((((........................))))))...))))..)))))))))..))))))))...)))...
**********AAGGATCTGATAGAGTGGTG*********************************************************************************************************************************** D07-m0097-5p 28
--------TCAAGGATCTGATAGAGTGGTG----------------------------------------------------------------------------------------------------------------------------------- t0966675 1
---------CAAGGATCTGATAGAGTGGTG----------------------------------------------------------------------------------------------------------------------------------- t0305185 2
---------CAAGGATCTGATAGAGTGGTGA---------------------------------------------------------------------------------------------------------------------------------- t1632704 1
----------AAGGATCTGATAGAGTGGT------------------------------------------------------------------------------------------------------------------------------------ t0107871 4
----------AAGGATCTGATAGAGTGGTG----------------------------------------------------------------------------------------------------------------------------------- t0048894 10
----------AAGGATCTGATAGAGTGGTGA---------------------------------------------------------------------------------------------------------------------------------- t0120686 4
----------AAGGATCTGATAGAGTGGTGATT-------------------------------------------------------------------------------------------------------------------------------- t0618787 1
-----------AGGATCTGATAGAGTGGT------------------------------------------------------------------------------------------------------------------------------------ t0329291 1
-----------AGGATCTGATAGAGTGGTGATT-------------------------------------------------------------------------------------------------------------------------------- t0489639 1
-----------AGGATCTGATAGAGTGGTGATTTC------------------------------------------------------------------------------------------------------------------------------ t0167714 3
//
mireap-plant
D07-m0098 scaffold_4:22703272:22703502:- 231(nt) -56.40(kcal/mol)
ATCCGGGATTCGGGTCGTGACAAACTTGGTATCAGAGCTTTAGGTTAAAGAAACAATAATATAATTAAGTTTCGTAATAAGTGGAGCATTAGGATCCGTGTTGTCTTGTTTGTTGTCTTTGAAATTCTGAATTCTCATTAAGCATGTCTTCTTCCTTGTGATAGATATGCTTTCCTATAATTCTGTGGTAATTATCATGCTATTGTTCTAGCATGACTTGAGTGCTCTCAT D07-m0098 11
....(((((((((((((((...(((.((((((..(((.(((((((((((((((((((((.(((((...(..((.((((.........)))).))..)..))))).))).))))).)))))))...))))))..)))...((((((((((((........)).))))))))))..(((((....)))))........))))))..)))....)))))))))))).)))....
**********CGGGTCGTGACAAACTTGGTAT******************************************************************************************************************************************************************************************************* D07-m0098-5p 11
----------CGGGTCGTGACAAACTTGGTA-------------------------------------------------------------------------------------------------------------------------------------------------------------------------------------------------------- t1803976 1
----------CGGGTCGTGACAAACTTGGTAT------------------------------------------------------------------------------------------------------------------------------------------------------------------------------------------------------- t0048929 10
//
mireap-plant
D07-m0099 scaffold_5:119602:119736:+ 135(nt) -73.70(kcal/mol)
ATGGAGAGGGAGTAGGATTTTCGGAAGGTTATCGGGTGGGTGAGCGGGGAAGATAACTTTGGTTTTTGAGATAGTACTTGTTATTTTCCCTACTCCACCCATCCCATAGGTTTCCGATCATTCCTCCCTCTCCTC D07-m0099 5545
..((((((((((..((((..(((((((.((((.(((((((((((..(((((((((((...(((.((......)).))).)))))))))))..)).))))))))).)))).)))))))..))))))))))))))..
**********AGTAGGATTTTCGGAAGGTTATC****************************************************************************************************** D07-m0099-5p 5310
**********************************************************************************************************TAGGTTTCCGATCATTCCTCC******** D07-m0099-3p 14
---GAGAGGGAGTAGGATTTTCGGA-------------------------------------------------------------------------------------------------------------- t0099082 4
---GAGAGGGAGTAGGATTTTCGGAA------------------------------------------------------------------------------------------------------------- t0006056 130
----AGAGGGAGTAGGATTTTCGGAA------------------------------------------------------------------------------------------------------------- t0030092 18
----AGAGGGAGTAGGATTTTCGGAAGG----------------------------------------------------------------------------------------------------------- t0693842 1
-----GAGGGAGTAGGATTTTCGG--------------------------------------------------------------------------------------------------------------- t1808147 1
-----GAGGGAGTAGGATTTTCGGA-------------------------------------------------------------------------------------------------------------- t0164115 3
-----GAGGGAGTAGGATTTTCGGAAG------------------------------------------------------------------------------------------------------------ t0244983 2
-----GAGGGAGTAGGATTTTCGGAAGG----------------------------------------------------------------------------------------------------------- t0024907 23
-----GAGGGAGTAGGATTTTCGGAAGGT---------------------------------------------------------------------------------------------------------- t0307749 2
------AGGGAGTAGGATTTTCGGAA------------------------------------------------------------------------------------------------------------- t1167445 1
------AGGGAGTAGGATTTTCGGAAGGT---------------------------------------------------------------------------------------------------------- t0117964 4
------AGGGAGTAGGATTTTCGGAAGGTT--------------------------------------------------------------------------------------------------------- t0694390 1
-------GGGAGTAGGATTTTCGGAAG------------------------------------------------------------------------------------------------------------ t1239068 1
-------GGGAGTAGGATTTTCGGAAGG----------------------------------------------------------------------------------------------------------- t0215138 2
-------GGGAGTAGGATTTTCGGAAGGTT--------------------------------------------------------------------------------------------------------- t1476087 1
---------GAGTAGGATTTTCGGAAG------------------------------------------------------------------------------------------------------------ t0092883 5
---------GAGTAGGATTTTCGGAAGG----------------------------------------------------------------------------------------------------------- t0093197 5
---------GAGTAGGATTTTCGGAAGGT---------------------------------------------------------------------------------------------------------- t0092628 5
---------GAGTAGGATTTTCGGAAGGTT--------------------------------------------------------------------------------------------------------- t0116389 4
---------GAGTAGGATTTTCGGAAGGTTA-------------------------------------------------------------------------------------------------------- t0005038 160
---------GAGTAGGATTTTCGGAAGGTTAT------------------------------------------------------------------------------------------------------- t0009001 82
---------GAGTAGGATTTTCGGAAGGTTATC------------------------------------------------------------------------------------------------------ t0012160 56
---------GAGTAGGATTTTCGGAAGGTTATCG----------------------------------------------------------------------------------------------------- t0657390 1
----------AGTAGGATTTTCGGAAGG----------------------------------------------------------------------------------------------------------- t0030082 18
----------AGTAGGATTTTCGGAAGGT---------------------------------------------------------------------------------------------------------- t0067800 7
----------AGTAGGATTTTCGGAAGGTT--------------------------------------------------------------------------------------------------------- t0034578 15
----------AGTAGGATTTTCGGAAGGTTA-------------------------------------------------------------------------------------------------------- t0008805 84
----------AGTAGGATTTTCGGAAGGTTAT------------------------------------------------------------------------------------------------------- t0000715 965
----------AGTAGGATTTTCGGAAGGTTATC------------------------------------------------------------------------------------------------------ t0000118 3772
----------AGTAGGATTTTCGGAAGGTTATCG----------------------------------------------------------------------------------------------------- t0007649 99
----------AGTAGGATTTTCGGAAGGTTATCGG---------------------------------------------------------------------------------------------------- t0038771 13
-----------GTAGGATTTTCGGAAGGTTA-------------------------------------------------------------------------------------------------------- t1524579 1
-----------GTAGGATTTTCGGAAGGTTAT------------------------------------------------------------------------------------------------------- t0205388 2
-----------GTAGGATTTTCGGAAGGTTATC------------------------------------------------------------------------------------------------------ t0063109 7
------------TAGGATTTTCGGAAGGTTAT------------------------------------------------------------------------------------------------------- t0275277 2
------------TAGGATTTTCGGAAGGTTATC------------------------------------------------------------------------------------------------------ t0508485 1
-------------AGGATTTTCGGAAGGTTA-------------------------------------------------------------------------------------------------------- t1213239 1
-------------AGGATTTTCGGAAGGTTATC------------------------------------------------------------------------------------------------------ t0571877 1
------------------TTTCGGAAGGTTATCGGGTG------------------------------------------------------------------------------------------------- t0996836 1
------------------TTTCGGAAGGTTATCGGGTGGGTG--------------------------------------------------------------------------------------------- t0702766 1
-------------------TTCGGAAGGTTATCGGGTGGGTGA-------------------------------------------------------------------------------------------- t0261750 2
---------------------CGGAAGGTTATCGGGTGGGTG--------------------------------------------------------------------------------------------- t0430992 1
----------------------GGAAGGTTATCGGGTGGGTGA-------------------------------------------------------------------------------------------- t0033909 16
--------------------------GGTTATCGGGTGGGTGAGCGGG--------------------------------------------------------------------------------------- t0477648 1
----------------------------------------------------------------------------------------CCTACTCCACCCATCCCATAGG------------------------- t0637923 1
-----------------------------------------------------------------------------------------CTACTCCACCCATCCCATAGGT------------------------ t0325417 1
------------------------------------------------------------------------------------------------ACCCATCCCATAGGTTTCCGA------------------ t0108474 4
--------------------------------------------------------------------------------------------------------CATAGGTTTCCGATCATTCC----------- t1265675 1
--------------------------------------------------------------------------------------------------------CATAGGTTTCCGATCATTCCTC--------- t1283026 1
---------------------------------------------------------------------------------------------------------ATAGGTTTCCGATCATTC------------ t0185928 2
---------------------------------------------------------------------------------------------------------ATAGGTTTCCGATCATTCC----------- t1004973 1
---------------------------------------------------------------------------------------------------------ATAGGTTTCCGATCATTCCT---------- t0489658 1
---------------------------------------------------------------------------------------------------------ATAGGTTTCCGATCATTCCTC--------- t1065903 1
---------------------------------------------------------------------------------------------------------ATAGGTTTCCGATCATTCCTCC-------- t0276151 2
----------------------------------------------------------------------------------------------------------TAGGTTTCCGATCATTCCTCC-------- t1813637 1
------------------------------------------------------------------------------------------------------------GGTTTCCGATCATTCCTC--------- t0150291 3
------------------------------------------------------------------------------------------------------------GGTTTCCGATCATTCCTCC-------- t0657570 1
--------------------------------------------------------------------------------------------------------------TTTCCGATCATTCCTCCCTC----- t0439029 1
---------------------------------------------------------------------------------------------------------------TTCCGATCATTCCTCCCTC----- t1749790 1
---------------------------------------------------------------------------------------------------------------TTCCGATCATTCCTCCCTCTC--- t1846454 1
//
mireap-plant
D07-m0100 scaffold_5:4125032:4125134:+ 103(nt) -49.00(kcal/mol)
CCCCTTGACTTAGCTGGATGCTGACTCATCAAGGCACATGTGATGGCATTTGGATGCGATGACATATGGCATGCTGAGTCAGCATTCACTTGTAGTCAAGCAC D07-m0100 10
...(((((((.((.((((((((((((((.((.(.((.((((.((.((((....)))).)).)))).)).).)).))))))))))))))))...)))))))...
**********TAGCTGGATGCTGACTCATCA************************************************************************ D07-m0100-5p 1
*************************************************************************CTGAGTCAGCATTCACTTGT********** D07-m0100-3p 9
---------TTAGCTGGATGCTGACTCATC------------------------------------------------------------------------- t1484140 1
-------------------------------------------------------------------------CTGAGTCAGCATTCACTT------------ t1542286 1
-------------------------------------------------------------------------CTGAGTCAGCATTCACTTG----------- t0246062 2
-------------------------------------------------------------------------CTGAGTCAGCATTCACTTGT---------- t0140706 3
-------------------------------------------------------------------------CTGAGTCAGCATTCACTTGTA--------- t0251137 2
-------------------------------------------------------------------------CTGAGTCAGCATTCACTTGTAG-------- t0321242 1
//
mireap-plant
D07-m0101 scaffold_5:24266011:24266283:+ 273(nt) -106.60(kcal/mol)
CTACTACCCTACTTTTTCTCTTATGCATTTTTGTCCCTCGCCAGTCTCGCCCATATTGTTAATTTGCTCTGATAAGGCTGGTGCAATTCACTGAAATGAGCTACGTTCTTGTTTTCTTTTTTAAAGATGTTTATAATTTGCTCCCTCTCAAAAAGGGGAGGGGTTCTTTGTTAGGTGGAAAGAAGACAAGAACATGCTGCTTGGTGTCAGTTATTGTGCGCTATTGATGGATGGGATCGGCAGGGGACAAAAATGGCATAAGAGAGGTACAGT D07-m0101 24
....((((........(((((((((((((((((((((..(((.((((((.((((...........((.((....)))).((((((....(((((..(((((...(((((((((((((((((((((((............((.(((((((......)))))))))))))))......))))))))))))))))).....)))))...))))).....))))))....)))).)))))).)))..))))))))))).))))))))))))))....
********************TTATGCATTTTTGTCCCTCG***************************************************************************************************************************************************************************************************************************************** D07-m0101-5p 3
**************************************************************************************************************************************************************************************************************************************************GGGGACAAAAATGGCATAAGA********** D07-m0101-3p 20
----------------TCTCTTATGCATTTTTGTCCC--------------------------------------------------------------------------------------------------------------------------------------------------------------------------------------------------------------------------
-------------------CTTATGCATTTTTGTCCC--------------------------------------------------------------------------------------------------------------------------------------------------------------------------------------------------------------------------
--------------------TTATGCATTTTTGTCCCT-------------------------------------------------------------------------------------------------------------------------------------------------------------------------------------------------------------------------
--------------------TTATGCATTTTTGTCCCTCGC----------------------------------------------------------------------------------------------------------------------------------------------------------------------------------------------------------------------
--------------------------------------------------------------------------------------------------------------------------------------------------------------------------------------------------------------------------------------------------GGGGACAAAAATG
--------------------------------------------------------------------------------------------------------------------------------------------------------------------------------------------------------------------------------------------------GGGGACAAAAATG
---------------------------------------------------------------------------------------------------------------------------------------------------------------------------------------------------------------------------------------------------GGGACAAAAATG
//
mireap-plant
D07-m0102 scaffold_5:24276639:24276755:+ 116(nt) -59.40(kcal/mol)
GGGATCGGCAGGGGACAAAAATGGCATAAGAGAGGTACAGTGGGAGGCAGGAGAAAGACCAATATCTCTGCTACCCTTCTTTTTCTCTTATACGTTTTTGTCTCTCGCCGGTCTCA D07-m0102 20
(((((((((..((((((((((((..((((((((((......(((.(((((.(((.(......).)))))))).))).....)))))))))).))))))))))))..))))))))).
**********GGGGACAAAAATGGCATAAGA************************************************************************************* D07-m0102-5p 20
----------GGGGACAAAAATGGCATAAGA------------------------------------------------------------------------------------- t0043751 11
----------GGGGACAAAAATGGCATAAGAG------------------------------------------------------------------------------------ t0091174 5
-----------GGGACAAAAATGGCATAAGAGA----------------------------------------------------------------------------------- t0110787 4
//
mireap-plant
D07-m0103 scaffold_5:432057:432336:- 280(nt) -79.30(kcal/mol)
TTAGGTGCATGTGCTTATCGACGGTCTTGTGCTGGCTAGTTGTCTTCCACCAGCACACAACATATTCGTAAGCTACATTAACAAATCCACAGTTTTATTTTAGTTTCTCCTGTCTTTGTGAGGAAAAGCTTTCAATGCTGTGGTGTACACCATAAATCATATATCAATGTTTGATTATGTTTTGTGAAATGCATTGATTTGGTTGCATTATCTTTAATGCTGATCAACTAAGGATGTAATTCAAGTTGAACTGGAAGCATGTGTGGAAAAAACCACCTGC D07-m0103 26
.((((((.(((((((((.(((..((..((((((((..((....))....))))))))..))....)))))))).)))).......((((((............(((((((.......).))))))..(((((((....((((((....))))))(((((...((((((((....((((.....))))...)))))))).)))))((((((....))))))...((((((...((......)).))))))..)))))))...))))))......)))))).
**********GTGCTTATCGACGGTCTTGTGC******************************************************************************************************************************************************************************************************************************************************** D07-m0103-5p 26
----------GTGCTTATCGACGGTCTT-----------------------------------------------------------------------------------------------------------------------------------------------------------------------------------------------------------------------------------
----------GTGCTTATCGACGGTCTTG----------------------------------------------------------------------------------------------------------------------------------------------------------------------------------------------------------------------------------
----------GTGCTTATCGACGGTCTTGT---------------------------------------------------------------------------------------------------------------------------------------------------------------------------------------------------------------------------------
----------GTGCTTATCGACGGTCTTGTG--------------------------------------------------------------------------------------------------------------------------------------------------------------------------------------------------------------------------------
----------GTGCTTATCGACGGTCTTGTGC-------------------------------------------------------------------------------------------------------------------------------------------------------------------------------------------------------------------------------
----------GTGCTTATCGACGGTCTTGTGCT------------------------------------------------------------------------------------------------------------------------------------------------------------------------------------------------------------------------------
//
mireap-plant
D07-m0104 scaffold_5:436860:437139:- 280(nt) -79.30(kcal/mol)
TTAGGTGCATGTGCTTATCGACGGTCTTGTGCTGGCTAGTTGTCTTCCACCAGCACACAACATATTCGTAAGCTACATTAACAAATCCACAGTTTTATTTTAGTTTCTCCTGTCTTTGTGAGGAAAAGCTTTCAATGCTGTGGTGTACACCATAAATCATATATCAATGTTTGATTATGTTTTGTGAAATGCATTGATTTGGTTGCATTATCTTTAATGCTGATCAACTAAGGATGTAATTCAAGTTGAACTGGAAGCATGTGTGGAAAAAACCACCTGC D07-m0104 26
.((((((.(((((((((.(((..((..((((((((..((....))....))))))))..))....)))))))).)))).......((((((............(((((((.......).))))))..(((((((....((((((....))))))(((((...((((((((....((((.....))))...)))))))).)))))((((((....))))))...((((((...((......)).))))))..)))))))...))))))......)))))).
**********GTGCTTATCGACGGTCTTGTGC******************************************************************************************************************************************************************************************************************************************************** D07-m0104-5p 26
----------GTGCTTATCGACGGTCTT-----------------------------------------------------------------------------------------------------------------------------------------------------------------------------------------------------------------------------------
----------GTGCTTATCGACGGTCTTG----------------------------------------------------------------------------------------------------------------------------------------------------------------------------------------------------------------------------------
----------GTGCTTATCGACGGTCTTGT---------------------------------------------------------------------------------------------------------------------------------------------------------------------------------------------------------------------------------
----------GTGCTTATCGACGGTCTTGTG--------------------------------------------------------------------------------------------------------------------------------------------------------------------------------------------------------------------------------
----------GTGCTTATCGACGGTCTTGTGC-------------------------------------------------------------------------------------------------------------------------------------------------------------------------------------------------------------------------------
----------GTGCTTATCGACGGTCTTGTGCT------------------------------------------------------------------------------------------------------------------------------------------------------------------------------------------------------------------------------
//
mireap-plant
D07-m0105 scaffold_5:5133778:5134131:- 354(nt) -101.20(kcal/mol)
TTTCACTATATTGGAGGAATGATACAATCACTCGCCAAAACCTCAATACAAAATCAAGACTAAGCTCTCTATCTCTTTTTTCTCTTGTAAGTTGCTCACTTCTCACACACTCAATTAATCTCACTCTCACTTGATTTTTTCAACAATGGAGGGAGCCTCCTATTTATAGGGACTAAATGGTGTCATTACGTGTGAAGTTGGAGGTTTGGAGCTGGAGAGTTAAAGAGATAGTTGGAGAGTGGAAGTTGTTGGTTAGAGGTCGGCATAGTTATGGAGACAGAGGAGGGGGGAAATCTAGACAAACTGCCATAAATCTCTAACCTTGTGAGATTTTTCCATCCAATCCTAGTGATC D07-m0105 8
..((((((.((((((((((.(((....((((..........................((((..(((((((((((((((...(((((...((((.(..((((((.((.(((.((.(((.((((........((((.....))))....(((((...)))))........)))).))).)))))((((.....)))).)).))))))..).)))).)))))..))))))))....)))))))...))))...((((((((((.((((......((....))..(...(((.....)))...)....))))....))))))))))..)))).))).)))).))))))..))))))..
**********TTGGAGGAATGATACAATCACT********************************************************************************************************************************************************************************************************************************************************************************************************************************** D07-m0105-5p 7
--------TATTGGAGGAATGATACAATCACT-------------------------------------------------------------------------------------------------------------------------------------------------------------------------------------------------------------------------------
----------TTGGAGGAATGATACAATCAC--------------------------------------------------------------------------------------------------------------------------------------------------------------------------------------------------------------------------------
----------TTGGAGGAATGATACAATCACT-------------------------------------------------------------------------------------------------------------------------------------------------------------------------------------------------------------------------------
----------------------------------------------------------------------------------------------------------------------------------------------------------------------------------------------------------------------------TAAAGAGATAGTTGGAGAG----------------
//
mireap-plant
D07-m0106 scaffold_5:11440144:11440217:- 74(nt) -28.60(kcal/mol)
TCAACTGTTGTGGGCGTGCCGGAGTGGTTATCGGGCATGACTAGAAATCATGTGGGCTCTGCCCGCGCAGGTTC D07-m0106 10
....((((.(((((((.(((.(.((((((.(..(......)..).)))))).).)))..)))))))))))....
**********TGGGCGTGCCGGAGTGGTTATCG***************************************** D07-m0106-5p 10
----------TGGGCGTGCCGGAGTGGTTAT------------------------------------------- t1357345 1
----------TGGGCGTGCCGGAGTGGTTATC------------------------------------------ t0289289 2
----------TGGGCGTGCCGGAGTGGTTATCG----------------------------------------- t0133789 3
-----------GGGCGTGCCGGAGTGGTTATC------------------------------------------ t0209259 2
-----------GGGCGTGCCGGAGTGGTTATCG----------------------------------------- t1824439 1
------------GGCGTGCCGGAGTGGTTAT------------------------------------------- t1804038 1
//
mireap-plant
D07-m0107 scaffold_6:12143227:12143438:+ 212(nt) -34.30(kcal/mol)
TAATACTTCTCAACTCAATGACTTAAACGGTTAGGTGAAATTTCAAGATATTATTTATATTATTCTATAGCATACATCCTCAAGTGAAAATCTTTTGAGTTTAAAACTTGTACAGACCCACATTACCTTGTACTTAATTTTTTTTTATCAAATAAATGAAGATGATAAGATTCGAATTCGTGACCGTTTGGTCATCAAGGCTCTGATACAAT D07-m0107 10
.............((..((((((.(((((((((.(...(((((.((..((((((((.(((((((..((((........((((((.(.....).))))))..........((((((............))))))...........))))..))).)))).))))))))...)).)))))).)))))))))))))))..)).............
*************************************************************************************************************************************************************************************GACCGTTTGGTCATCAAGGCT********** D07-m0107-3p 9
----------------------------------------------------------------------------------------------------------------------------------------------------------------GATGATAAGATTCGAATTCGTGAC---------------------------- t0918275 1
-------------------------------------------------------------------------------------------------------------------------------------------------------------------------------------GACCGTTTGGTCATCAAG------------- t0549245 1
-------------------------------------------------------------------------------------------------------------------------------------------------------------------------------------GACCGTTTGGTCATCAAGG------------ t0173124 2
-------------------------------------------------------------------------------------------------------------------------------------------------------------------------------------GACCGTTTGGTCATCAAGGC----------- t0189885 2
-------------------------------------------------------------------------------------------------------------------------------------------------------------------------------------GACCGTTTGGTCATCAAGGCT---------- t0132599 3
-------------------------------------------------------------------------------------------------------------------------------------------------------------------------------------GACCGTTTGGTCATCAAGGCTC--------- t1632653 1
//
mireap-plant
D07-m0108 scaffold_6:19049538:19049793:+ 256(nt) -43.91(kcal/mol)
AATTTATGTAATTAGTCGAGATACATGCAAGCTAATTTAAATATCTATATTAATAATAATAATAATAAAATAAATTAATCGAGATATGCGCAAGCTAATCTAAATACCCATGTTAATAATAATAAAAAAAAAGTAATGATTTGAAGATGATTCTATATTAACTATTATTAATTTTATTGATAGATTAGCTTAAAAACCGATGCAAAAAAAAGACTTGAAAAACGTTTGCAAATGATTAATTCGACCTGCATGAGTC D07-m0108 17
.(((((((((....((((((.(((((((((((........((((((..((((((...................))))))..))))))..(((((((((((((.........((((((((((..........((.(((.(((....))).)))))........))))))))))........))))))))))..........)))....................)))))))..))..)).)))))).))))))))).
**********ATTAGTCGAGATACATGCAAG********************************************************************************************************************************************************************************************************************************* D07-m0108-5p 17
---------AATTAGTCGAGATACATGCAA---------------------------------------------------------------------------------------------------------------------------------------------------------------------------------------------------------------------------------
----------ATTAGTCGAGATACATGCA----------------------------------------------------------------------------------------------------------------------------------------------------------------------------------------------------------------------------------
----------ATTAGTCGAGATACATGCAAG--------------------------------------------------------------------------------------------------------------------------------------------------------------------------------------------------------------------------------
----------ATTAGTCGAGATACATGCAAGC-------------------------------------------------------------------------------------------------------------------------------------------------------------------------------------------------------------------------------
----------ATTAGTCGAGATACATGCAAGCTA-----------------------------------------------------------------------------------------------------------------------------------------------------------------------------------------------------------------------------
-----------TTAGTCGAGATACATGCAAGC-------------------------------------------------------------------------------------------------------------------------------------------------------------------------------------------------------------------------------
------------TAGTCGAGATACATGCAAG--------------------------------------------------------------------------------------------------------------------------------------------------------------------------------------------------------------------------------
------------TAGTCGAGATACATGCAAGC-------------------------------------------------------------------------------------------------------------------------------------------------------------------------------------------------------------------------------
//
mireap-plant
D07-m0109 scaffold_6:20859929:20860000:+ 72(nt) -32.60(kcal/mol)
AGCAACCCGTTAATTAATTAGTTGGTTACTGTGCACATGTACAGTAACCGGCTAATTATTTTCTTGCTTGCA D07-m0109 9
.((((.(....((.((((((((((((((((((((....)))))))))))))))))))).))....).)))).
**********TAATTAATTAGTTGGTTACTGT**************************************** D07-m0109-5p 9
----------TAATTAATTAGTTGGTTACT------------------------------------------ t1020412 1
----------TAATTAATTAGTTGGTTACTG----------------------------------------- t0277075 2
----------TAATTAATTAGTTGGTTACTGT---------------------------------------- t0074972 6
//
mireap-plant
D07-m0110 scaffold_6:2906102:2906369:- 268(nt) -48.28(kcal/mol)
TCAAACTCATGACCGTTTGGTCATCAAGGCTATGATACCATGTCAAAGAATCATCTCAACCCAATAATTTAAATTGTTAGGTGAGGTCTCAATAAATAATATATATTATTCTCTAACAAGTAGCTATTCACTAAATTATGTTATTTTTTAAAATATTTTATGAATTATATTATTTTTTAAAAATAATAATGTAATAAATTCCAAAAAAAAACTCGTGAAAATGAAGGTCTGTTAATTTTGATGGGCAAACTTTTGTTTTGAGTGTTGT D07-m0110 8
.((((((((.(((.(((((.(((((((((.((....(((...(((..((...((((((.((.((((((....)))))).)))))))).)).......................(((.(((((((...............))))))).))).....(((((((((((((((((((..........))))))))))).................)))))))).))).)))....)).))))))))).)))))....))).))))).))).
**********GACCGTTTGGTCATCAAGGCT********************************************************************************************************************************************************************************************************************************************* D07-m0110-5p 8
----------GACCGTTTGGTCATCAAG-----------------------------------------------------------------------------------------------------------------------------------------------------------------------------------------------------------------------------------
----------GACCGTTTGGTCATCAAGG----------------------------------------------------------------------------------------------------------------------------------------------------------------------------------------------------------------------------------
----------GACCGTTTGGTCATCAAGGC---------------------------------------------------------------------------------------------------------------------------------------------------------------------------------------------------------------------------------
----------GACCGTTTGGTCATCAAGGCT--------------------------------------------------------------------------------------------------------------------------------------------------------------------------------------------------------------------------------
//
mireap-plant
D07-m0111 scaffold_6:5926065:5926252:- 188(nt) -54.40(kcal/mol)
TGGAGGTTTACATGGTCGTTAACTCCAGGGCTCGTGGGATTAGTCGAGGTGCGCGCAAACTGGCCCGGACATCCACATCAAACAAAAAAAGAAGAAGCAAATGGCGCGTTTGTTTGCTCATCTATTGTGGAAGATGATATTTGTTTTGTTCTGGCAGATGACTGATCATGTACTGGACAAAATTTCGA D07-m0111 12
..(((((((((((((((((((.(((((((((..(((((....(((..((.((.((.....)))))).))).)))))...(((((((........(((((((((...)))))))))..((((((........))))))..))))))).))))))).)).)))).)))))))))........))))))..
**********CATGGTCGTTAACTCCAGGGC************************************************************************************************************************************************************* D07-m0111-5p 11
--------TACATGGTCGTTAACTCCAGGG-------------------------------------------------------------------------------------------------------------------------------------------------------------- t0573461 1
--------TACATGGTCGTTAACTCCAGGGC------------------------------------------------------------------------------------------------------------------------------------------------------------- t1766018 1
----------CATGGTCGTTAACTCCAGGGC------------------------------------------------------------------------------------------------------------------------------------------------------------- t0061516 8
-----------ATGGTCGTTAACTCCAGGGC------------------------------------------------------------------------------------------------------------------------------------------------------------- t0768683 1
---------------------------------------------------CGCGCAAACTGGCCCGGACATCCA----------------------------------------------------------------------------------------------------------------- t0676384 1
//
mireap-plant
D07-m0112 scaffold_6:6828108:6828189:- 82(nt) -44.80(kcal/mol)
CAGGATTGGGTAATCTGCATCCTGAGGTTTGGATCACCACATGTTTTGATCTAGTCCTTGGGTTGCAGATTACCTCTTCCTC D07-m0112 25
.((((..((((((((((((.((..(((.((((((((..........)))))))).)))..)).))))))))))))..)))).
**********TAATCTGCATCCTGAGGTTTG*************************************************** D07-m0112-5p 25
----------TAATCTGCATCCTGAGGT------------------------------------------------------ t1425990 1
----------TAATCTGCATCCTGAGGTT----------------------------------------------------- t0081027 5
----------TAATCTGCATCCTGAGGTTTG--------------------------------------------------- t0032041 17
----------TAATCTGCATCCTGAGGTTTGG-------------------------------------------------- t0188920 2
//
mireap-plant
D07-m0113 scaffold_6:10674001:10674203:- 203(nt) -34.20(kcal/mol)
AATTTAAATAATTGTATTACTTATTTTTACTAGTGTTATATTGGTTGCAACAAGATCTTTTGTAATTTGATTTTGAGTTAATAACTTGTATTTTTTTTTTCTTCTTTGTTTCGACTAGGAAAATAGACAAGTTGAGTGAATAAAAATCAAAAGAAAATTCATGGTTAATGGTAAAGATGTTCGAATAAAGGTTATTTTAGAAT D07-m0113 18
..((((((((((..((((...(((((((((((......(((..(((...(((((....)))))..(((((((((...(((.((((((((....(((((((..((........))..)))))))...))))))))..)))...)))))))))....)))..))).....)))))))))))....))))...)))).))))))..
**********ATTGTATTACTTATTTTTACTA*************************************************************************************************************************************************************************** D07-m0113-5p 18
----------ATTGTATTACTTATTTTTAC----------------------------------------------------------------------------------------------------------------------------------------------------------------------------- t0082372 5
----------ATTGTATTACTTATTTTTACT---------------------------------------------------------------------------------------------------------------------------------------------------------------------------- t0096085 4
----------ATTGTATTACTTATTTTTACTA--------------------------------------------------------------------------------------------------------------------------------------------------------------------------- t0057975 8
[truncated: 201 more rows]

## Sheet: D10
The haripins of the precursors of new miRNA in P.tomentosa.
[truncated: 1,701 more rows]

[truncated: 4 more sheets: D12, D16, D18, D21]
