# Supplementary material for: Identification of microRNAs Involved in Regeneration of the Secondary Vascular System in Populus tomentosa Carr
Source: Front Plant Sci. 2016 May 31;7:724. doi: 10.3389/fpls.2016.00724 (PMC4885845; doi:10.3389/fpls.2016.00724)
Supplement: Supplementary file 4 [file Table4.XLSX]

## Sheet: Table S4.
Supplementary table S4. The expression levels of unique members of known and novel miRNA families.
The number of known and novel miRNAs in each respective library were normalized to the total reads per million (RPM).
"H", the RPM values of novel miRNAs were above 10 during SVS regeneration stages.
miRNA families	unique known miRNAs	relative number of reads found in P. tomentosa *
		D7	D10	D12	D16	D18	D21
Conserved miRNAs
miR156	ptc-miR156a-f	5854.34	4170.23	3740.68	3837.91	1840.94	2510.84
	ptc-miR156g-j	877.89	1346.87	4187.74	3921.28	9071.68	11796.3
	ptc-miR156k	3.29	2.65	1.71	1.53	2.95	2.59
miR159	ptc-miR159a-c	427.38	344.2	484.89	611.16	294.27	374.13
miR160	ptc-miR160a-d	24.23	44.64	6.86	7.15	34.8	59.07
miR162	ptc-miR162a-c	103.5	117.13	235.21	267.34	135.23	134.06
miR164	ptc-miR164a-e	1807.28	1495.71	1245.71	1052.77	733.75	927.09
miR166	ptc-miR166a-m	2743.86	12417.3	12796.2	17716	18642.9	17170.9
	ptc-miR166n-q	494.71	1670.75	2394.56	3174.91	3051.91	2714.99
miR167	ptc-miR167a-d	1696.85	1765.77	1398.74	1420.85	1395.86	791.4
	ptc-miR167e	163.4	260	251.61	236.57	820.44	233.41
	ptc-miR167f,g	215.64	198.9	167.17	145.93	153.55	73.49
miR168	ptc-miR168a,b	5243.23	5060.63	4008.79	3068.05	3999.85	1887.52
miR169	ptc-miR169a-c	2.56	5.19	9.86	18.26	8.65	15.65
	ptc-miR169aa	4.26	5.75	23.36	20.17	77.13	45.59
	ptc-miR169ab-af	17.78	57.9	210.03	84.77	670.36	480.83
	ptc-miR169d-h	52.6	41.99	55.19	66.9	72.96	72.54
	ptc-miR169q	3.77	20.88	111.34	40.73	345.25	239.67
	ptc-miR169s	67.09	59.34	66.22	87.07	82.32	79.34
	ptc-miR169t	12.18	41.88	256	254.45	513.55	730.29
	ptc-miR169u	3.9	21.77	115.62	42.39	355.43	246.33
miR171	ptc-miR171a,b	18.87	64.75	56.37	96.26	30.63	28.58
	ptc-miR171c,d	0.61	0.99	0.86	0.26	4.17	2.99
	ptc-miR171e-i	18.99	64.64	55.94	96.01	30.42	28.17
	ptc-miR171l,n	104.96	77.57	248.18	98.56	642.88	116.36
miR172	ptc-miR172a-c,f	865.1	817.8	898.74	1212.62	594.04	886.8
	ptc-miR172d,e	84.99	87.07	90.87	94.6	37.85	99.49
	ptc-miR172g,h	12.91	12.6	4.82	4.85	2.24	6.53
miR319	ptc-miR319a-d	4.99	3.87	1.71	2.68	2.34	3.27
	ptc-miR319e-h	4.02	2.1	0.75	2.43	1.22	1.5
miR390	ptc-miR390a	222.21	101.33	95.26	64.98	59.22	96.49
miR393	ptc-miR393a-d	1.95	5.41	3.96	7.79	3.87	7.08
miR394	ptc-miR394a,b-5p	2.44	14.14	0.32	0.89	4.48	14.29
miR396	ptc-miR396a,b	202.37	429.07	398.74	601.84	832.86	924.1
	ptc-miR396c-e	103.98	183.1	210.35	323.13	458.1	597.46
	ptc-miR396f,g	30.07	61.99	63.12	138.27	53.62	93.23
miR397	ptc-miR397a	10.11	7.18	5.25	6.51	5.39	4.63
miR399	ptc-miR399b	0.12	0	1.71	0.51	3.05	3.54
	ptc-miR399f	0	0	0.21	0.13	5.29	0
miR403	ptc-miR403a-c	764.04	508.74	628.8	1052.64	658.35	984.52
miR472	ptc-miR472a	14.61	23.43	41.68	51.71	14.75	23.54
	ptc-miR472b	18.51	24.64	53.69	76.09	13.33	23.27
Non-conserved miRNAs
miR1444	ptc-miR1444a	4.02	3.76	2.46	3.83	3.36	0.95
	ptc-miR1444b,c	19.73	22.21	16.93	42.39	18.42	12.52
miR1446	ptc-miR1446a-e	0.12	0.11	0.21	0.77	0.51	0
miR1447	ptc-miR1447	82.55	47.85	46.19	52.73	50.67	48.72
miR1448	ptc-miR1448	2.44	2.21	5.25	8.04	1.83	2.59
miR1450	ptc-miR1450	69.4	173.7	215.17	389.52	471.53	625.36
miR473	ptc-miR473a	0.24	0.11	0.54	0.13	5.19	2.18
miR475	ptc-miR475a,b	9.01	9.83	12.97	13.28	9.56	6.26
	ptc-miR475c	0	0	0	0.26	0	0.41
	ptc-miR475d	1.1	0.55	0.75	0.51	1.02	0.41
miR477	ptc-miR477a,b	0.12	0.11	0.21	0.26	1.53	0.14
miR479	ptc-miR479	48.34	44.64	278.08	78.13	1708.45	348.95
miR481	ptc-miR481a-c	0	0	0	0.13	0.2	0.14
	ptc-miR481d	0	0.33	0	0.13	0.51	0.27
	ptc-miR481e	0.37	0.88	1.18	0.77	0.81	0.95
miR482	ptc-miR482.1	4.14	3.54	11.47	6.77	2.75	2.72
	ptc-miR482.2	4.38	3.76	11.68	7.02	2.85	2.86
miR530	ptc-miR530a	25.08	41.66	46.51	70.22	19.33	44.91
novel miRNAs
pto-MIR001	pto-miR001b		0.662994			0.610525
pto-MIR002	pto-miR002a,b	2.31344			2.93642
pto-MIR005-c	pto-miR005a-c	2.4352	1.54699	1.2859		0.712279	1.36096
	pto-miR005d-f				1.65972		1.36096
	pto-miR005g				2.68108		1.49706
pto-MIR006	pto-miR006a-c	8.88848			6.25586	3.05262
pto-MIR008	pto-miR008a,b	1.70464	1.10499	1.2859		1.01754
	pto-miR008c,d	2.31344	1.76798	1.92885		1.3228
pto-MIR009	pto-miR009a			6.42949
pto-MIR011	pto-miR011a,b	6.81856	2.87297	2.5718	3.83012	0.915787	1.22487
pto-MIR012	pto-miR012a,b		1.54699	0.857266	1.40438
pto-MIR013	pto-miR013a,b	6.94032		4.28633	4.46847	1.62807	3.13022
pto-MIR014	pto-miR014a	65.8721	46.7411	41.4702	70.6019	38.9718	42.7343	H	C
pto-MIR016	pto-miR016a,b		0.773493			0.814033
pto-MIR017	pto-miR017a			1.07158
	pto-miR017b						0.952675
	pto-miR017c			1.07158
	pto-miR017d			0.107158
	pto-miR017e	2.4352	2.76248	9.86	7.53257	2.13684	0.952675		C
	pto-miR017f		1.32599	5.67939
pto-MIR018	pto-miR018a	2.4352	2.76248	9.86	7.53257	2.13684	0.952675		C
	pto-miR018b			1.71453	4.46847
pto-MIR020	pto-miR020b	2.06992		1.39306	1.78739	2.13684	2.17754
pto-MIR022	pto-miR022a				1.65972		1.08877
pto-MIR024	pto-miR024a,b	0.85232		0.642949
pto-MIR025	pto-miR025a-c	0.91		1.50022	1.02137	1.1193	0.680482
pto-MIR026	pto-miR026a,b			1.39306		1.72982
	pto-miR026c	1.33936	1.76798	3.00043	2.68108	5.18946	4.62728		C
pto-MIR027	pto-miR027a-f	1.33936	0.883992	1.71453	1.65972	0.814033	0.952675		C
pto-MIR030	pto-miR030b	0.97408					1.36096
pto-MIR032	pto-miR032b				1.14904
	pto-miR032d		7.04			8.25
pto-MIR034	pto-miR034a,b	3.16576	1.87848	1.17874	1.27671	1.01754	1.08877
	pto-miR034c-e				1.27671		1.08877
pto-miR036	pto-miR036b						1.82
pto-MIR037	pto-miR037a,b	63.6805	61.2165	54.1149	104.307	59.6279	88.1905	H	C
pto-MIR038	pto-miR038a			0.857266	0.766024
	pto-miR038b	2.06992	1.87848	3.42906	2.55341	3.05262	2.85803		C
	pto-miR038c					1.3228	0.952675
pto-MIR040	pto-miR040a,b	3.044	1.98898	2.89327	3.32	1.72982	2.72193		C
pto-MIR042	pto-miR042a,b	1.09584			5.36217
	pto-miR042c,d		3.86747			1.52631	1.76925
pto-MIR043	pto-miR043a-c	13.2718		12.859	19.2783	12.7193	15.2428	H
pto-MIR044	pto-miR044a,b	1.2176	1.54699			1.1193
pto-MIR045	pto-miR045a,b	215.515				129.228	340.241	H
pto-MIR046	pto-miR046a,b		1.32599	3.42906	4.3408	4.98595	8.16579
pto-MIR047	pto-miR047a,b	488.54	114.84	110.19	77.2407	92.13	62.87	H	C
pto-MIR048	pto-miR048a,b	44.0771	18.8953	20.7887	21.4487	16.9929	13.8818	H	C
pto-MIR049	pto-miR049a			0.750108
	pto-miR049b				1.02137
pto-MIR050	pto-miR050a	3.044	1.98898	2.89327		1.72982	2.72193
pto-MIR051	pto-miR051a	1.33936			1.27671
	pto-miR051b	1.2176			1.14904
	pto-miR051c	1.33936			1.14904
pto-MIR053	pto-miR053a-d	1.33936		1.71453	3.19177		2.17754
pto-MIR056	pto-miR056a,b	20.821	17.7903	16.8238	14.8098	9.66664	18.2369	H	C
pto-MIR059	pto-miR059c,d				2.29807	0.712279	1.36096
pto-MIR060	pto-miR060b-d	7.54912	7.07194	6.96529	5.87285	6.00349	5.71605		C
pto-MIR061	pto-miR061	1.2176	2.98347		4.08546		4.08289
pto-MIR062	pto-miR062	2.06992		0.642949	1.02137
pto-MIR063	pto-miR063			0.642949		0.610525
pto-MIR065	pto-miR065			1.17874
pto-MIR067	pto-miR067			1.50022		1.01754
pto-MIR069	pto-miR069	1.33936	0.994491			0.915787
pto-MIR070	pto-miR070	40.4243		17.1453		35.4104		H
pto-MIR071	pto-miR071	646.545	268.623	277.326	358.116	346.371	184.683	H	C
pto-MIR072	pto-miR072	108.123	99.7806	157.951	296.707	277.687	244.701	H	C
pto-MIR073	pto-miR073	143.068	152.268	126.983		72.6524		H
pto-MIR074	pto-miR074		24.9728		22.47	26.8631		H
pto-MIR075	pto-miR075	46.6341	24.3098	31.7188	32.4283	20.9613	39.468	H	C
pto-MIR076	pto-miR076	101.548	118.786	86.2624	69.8358	72.2454	104.522	H	C
pto-MIR077	pto-miR077	23.865	10.6079	21.7531	17.8739	9.76839	9.66285	H	C
pto-MIR078	pto-miR078	73.543		30.4329	50.9406	29.9157		H
pto-MIR079	pto-miR079	79.9963	50.719	35.2551	55.5367	27.9824	23.8169	H	C
pto-MIR080	pto-miR080	2.67872	2.20998	2.67896	6.63887	3.15438	2.99412		C
pto-MIR081	pto-miR081	3.044	5.08295	4.07201	5.74518	3.35789	8.02969		C
pto-MIR082	pto-miR082	4.8704	2.09948	2.25032	2.29807	1.3228	1.90535		C
pto-MIR083	pto-miR083	3.6528	2.76248	1.39306	3.44711	1.42456	1.63316		C
pto-MIR084	pto-miR084	1.09584	1.21549	2.14316	2.29807	1.01754	1.76925		C
pto-MIR085	pto-miR085	0.97408	1.32599	1.60737	2.04273	1.83157	1.22487		C
pto-MIR086	pto-miR086		0.994491			1.1193	0.816579
pto-MIR087	pto-miR087		1.10499	1.82169	1.91506	1.22105	1.63316
pto-MIR088	pto-miR088	7.67088	6.62994		9.70297	8.95436	3.13022
pto-MIR089	pto-miR089	2.19168	2.32048	1.2859	1.40438	0.814033
pto-MIR090	pto-miR090	1.09584	0.662994	1.07158	1.65972	1.3228	1.90535		C
pto-MIR091	pto-miR091	2.55696	3.20447	2.5718	1.27671	1.83157	1.49706		C
pto-MIR092	pto-miR092	3.40928	2.32048	1.92885	3.44711	1.62807
pto-MIR093	pto-miR093		73.8133					H
pto-MIR095	pto-miR095					23.4034	13.2014	H
pto-MIR096	pto-miR096	9.98432	7.18244	9.00129	9.19229	11.193	8.57408	H	C
pto-MIR097	pto-miR097	1.8264	0.883992	0.857266	2.1704	0.915787	1.36096		C
pto-MIR099	pto-miR099		2.09948	1.50022	1.78739	1.62807
pto-MIR100	pto-miR100	0.97408			0.638353	0.915787
pto-MIR101	pto-miR101	0.85232		1.50022	1.02137	1.1193	0.680482
pto-MIR102	pto-miR102		5.52495		3.19177	2.95087
pto-MIR105	pto-miR105	1.33936	2.20998	2.67896			3.40241
pto-MIR107	pto-miR107				3.44711	3.35789
pto-MIR109	pto-miR109	3.6528			4.72381
pto-MIR114	pto-miR114			8.78698			8.84627
pto-MIR119	pto-miR119				1.27671		2.99412
pto-MIR120	pto-miR120			1.50022			2.31364
pto-MIR121	pto-miR121	2.19168	2.20998	3.75054		6.30875
pto-MIR122	pto-miR122		2.20998	1.39306	3.31944	2.4421	3.13022
pto-MIR123	pto-miR123	1.2176		0.857266	1.53205	1.52631	1.49706
pto-MIR124	pto-miR124		3.75697	2.67896	2.93642
pto-MIR125	pto-miR125		1.54699	2.35748	1.14904
pto-MIR126	pto-miR126		2.09948	2.89327	4.08546	1.72982
pto-MIR127	pto-miR127	1.70464	1.21549	2.46464	1.27671	1.83157
pto-MIR129	pto-miR129	1.46112	1.43649
pto-MIR130	pto-miR130	3.28752	1.32599
pto-MIR131	pto-miR131	1.46112			0.766024	2.84911
pto-MIR132	pto-miR132					3.7649	1.49706
pto-MIR133	pto-miR133	1.94816			3.0641
pto-MIR134	pto-miR134					2.23859	1.22487
pto-MIR136	pto-miR136	1.09584		0.750108		0.50877	1.22487
pto-MIR137	pto-miR137	0.6088	0.773493	0.750108
pto-MIR139	pto-miR139						0.136096
pto-MIR143	pto-miR143			0.750108			1.08877
pto-MIR147	pto-miR147		1.32599		0.766024
pto-MIR151	pto-miR151					0.814033
pto-MIR154	pto-miR154				0.766024	0.610525	1.63316
pto-MIR156	pto-miR156	0.73056	1.43649		0.766024	0.610525
pto-MIR158	pto-miR158	1.2176	0.883992				0.680482
pto-MIR159	pto-miR159						0.952675
pto-MIR163	pto-miR163					0.610525
pto-MIR166	pto-miR166	0.97408	1.65749	0.642949		1.72982
pto-MIR168	pto-miR168				0.638353	1.01754
pto-MIR169	pto-miR169					1.83157	0.816579
pto-MIR176	pto-miR176			0.750108	1.14904
pto-MIR177	pto-miR177					1.01754	0.952675
pto-MIR179	pto-miR179			0.857266
pto-MIR180	pto-miR180		0.552495			0.610525
pto-MIR181	pto-miR181		0.552495			1.1193	0.816579
pto-MIR189	pto-miR189					1.22105	1.08877
pto-MIR191	pto-miR191				1.27671	1.1193
pto-MIR199	pto-miR199			0.750108			1.22487
pto-MIR203	pto-miR203			0.535791
pto-MIR207	pto-miR207			0.750108			0.680482
pto-MIR211	pto-miR211	0.97408	0.662994
pto-MIR219	pto-miR219	0.85232				0.915787
pto-MIR220	pto-miR220	1.2176			1.02137
pto-MIR224	pto-miR224				0.893695	0.814033
pto-MIR241	pto-miR241			0.857266	0.638353

## Sheet: Table S5.
Supplementary table S5. The primers were used for cloning and qRT-PCR of known and novel miRNAs.
"URT primer", the primer used for reverse transcripting the first-strand cDNA of miRNAs added Ploy(A);"universal primer",the univsal reverse primer of miRNAs PCR (cloning or qRT-PCR).
Primers		miRNAs	Primer sequences
miRNA Forward primers	Known miRNAs	ptc-miR156a-f	TGACAGAAGAGAGTGAGCAC
		ptc-miR156g-j	TTGACAGAAGATAGAGAGCACA
		ptc-miR159a-c	TTTGGATTGAAGGGAGC
		ptc-miR162a-c	TCGATAAACCTCTGCATCC
		ptc-miR164a-e	TGGAGAAGCAGGGCACG
		ptc-miR166a-m	TCGGACCAGGCTTCATTCCCC
		ptc-miR166n-q	TCGGACCAGGCTTCATTCCA
		ptc-miR167a-d	TGAAGCTGCCAGCATGATC
		ptc-miR168a,b	TCGCTTGGTGCAGGTCGGG
		ptc-miR169q	TAGCCAAGGACGACTTGCC
		ptc-miR169t	GAGCCAAGAATGACTTGCCG
		ptc-miR171a,b	TTGAGCCGTGCCAATATCAC
		ptc-miR171e,i	TGATTGAGCCGTGCCAATATC
		ptc-miR396a,b	TTCCACAGCTTTCTTGAACTGA
		ptc-miR530a	TGCATTTGCACCTGCACC
		ptc-miR1450	TTCAATGGCTCGGTCAGG
	Novel miRNAs	pto-MIR001a	AAAGAGGACAAAATTGCACAAA
		pto-MIR005a	AAGCCAATTTGCAGAGCAAG
		pto-MIR014a	TAAATGATGACATGGACACCA
		pto-MIR037a,b	TAACATCTTGATCAATGGCC
		pto-MIR043a, b, c	TCAGTTGGTTTTCGTGATATT
		pto-MIR045a, b	TCCGTTGTAGTCTAGTTGGTTAG
		pto-MIR047a,b	TGAAGAGGTAGAGAGTGTGATT
		pto-MIR048a, b	TGACGGAAGGACTACATTGC
		pto-MIR056a,b	TTCATTCCTCTTCCTAAAATGG
		pto-MIR071	AGTAGGATTTTCGGAAGGTTATC
		pto-MIR072	CAGAACTCCGCAGTTAAACG
		pto-MIR073	TGAAGAAGCTGTTTTGGTAAT
		pto-MIR074	AGTAGGGTTTTCGGAAGGTTAC
		pto-MIR075	GCGTTTGTAGTCCAACGGTC
		pto-MIR076	CCGACCTTAGCTCAGTTGG
		pto-MIR077	TGGAAGAAAGAATTAGATGTC
		pto-MIR079	GTGGGAATGAACATTATGAGA
		pto-MIR091	TGGAGGAGGGGAGCACG
		pto-MIR093	GGCATGAGGTGTTTGGC
		pto-MIR096	TTGAGGAGAATGAGCAAGG
		pto-MIR163	CAGAGGCAAGGAGAGCTGC
		pto-MIR177	TGGGATGCTTGAGGAAGTTG
miRNA Reverse primers	URTprimer		AACGAGACGACGACAGACTTTTTTTTTTTTTTTNN
	universal primer		AACGAGACGACGACAGACTTT
Reference gene primers	5.8s rRNA F'		ACGTCTGCCTGGGTGTCAC
	5.8s rRNA R'		TCAACCACCGCTCGTCGTG

## Sheet: Table S6.
Supplementary table S6. The novel miRNAs were confirmed by cloning and sequencing.
"consist",sequences cloned by RT-PCR were same with the mature seqeunces;"found in sRNAs library",sequences cloned by RT-PCR were more or less 1-2 nt at 3' of mature miRNAs but could found in the sRNAs library;"found in pre-seq",sequences cloned by RT-PCR were more or less 1-2 nt at 3' of mature miRNAs but could found in precursor sequnces.
miRNAs	Sequence	Pre-seq	Cloned results	cloned sequences compared with miRNAs
pto-MIR014a	TAAATGATGACATGGACACCA	ACATATCCATTAAATGATGACATGGACACCAAAAACTTACAAAAAAATTAGGTCTTTATCACTCTAGGTATGCCATGACACCAATTAACCCAAGAAACACATATTCACATCCCAAATTTTATGCTCACTCACAACATTAACCATTATTCTTGTAAGATTTTGGTGTCCATGTCATCATTTTAAAAAAAAAA	TAAATGATGACATGGACACCA	consist
			TAAATGATGACATGGACACCA	consist
			TAAATGATGACATGGACACCA	consist
pto-MIR037a	TAACATCTTGATCAATGGCCA	TTCATAGTTATAACATCTTGATCAATGGCCATTGTAAGAGTAGAAGGATCCATGAAGCAATAATTCTCTTTGCTAAAATGTGTGATAAAACATTGACTCCTGGTATTTCACTCTTACAGTGCCCATTGATTAAGATGGTATAATGTTGTT	TAACATCTTGATCAATGGCCA	consist
			TAACATCTTGATCAATGGCCA	consist
			TAACATCTTGATCAATGGCCATT	found in sRNAs library
pto-MIR037b	TAACATCTTGATCAATGGCCA	TTCATAGTTATAACATCTTGATCAATGGCCATTGTAAGAGTAGAAGGATCCATGAAGCAATAATTCTCTTTGCTAAAATGTGTGATAAAACATTGACTCCTGGTATTTCACTCTTACAGTGCCCATTGATTAAGATGGTATAATGTTGTT	TAACATCTTGATCAATGGCCATT	found in sRNAs library
			TAACATCTTGATCAATGGCCATT	found in sRNAs library
			TAACATCTTGATCAATGGCCA	consist
pto-MIR043a, b, c	TCAGTTGGTTTTCGTGATATT	TGGAGAGTCTACATATATCACAAAAGTAGCTGAGCCCACGAGAAACTTGATTACACACATGACAGTAGAACAGCTCATATGGCCCTCGGCTCCGTGAAAGAATCAGTTGGTTTTCGTGATATTGCCACTTTTT	TCAGTTGGTTTTCGTGATATT	consist
			TCAGTTGGTTTTCGTGATATT	consist
			TCAGTTGGTTTTCGTGATATTG	found in sRNAs library
			TCAGTTGGTTTTCGTGATATTG	found in sRNAs library
pto-MIR045a, b	TCCGTTGTAGTCTAGTTGGTTAG	TTCAGGTAAACAACACAACTGGATGTAGATAGGAGTTGAGACTATTCATATTTTCTTGGTCTCCAACTTAAAGTGAACTTCATCAAAATACCAACCACTTAGATATGCAGTGTAGTAGATCTGATGTTAAGCGGACAATTTTGGTTTGGTCCCCTCAAAAGGAGTTGAAGTGCTGCCGTTTTCAAACTATATTTGGCAACGACAATATCATTTTAGCTTCTGATGCACATTACCACCAAAACTTTGATTGAATTACAACTTTCACTATTTTATATTATTTATGCCAAAAAATATTATAAAGTTGTCAACACTCCGTTGTAGTCTAGTTGGTTAGGATACTCGGC	TCCGTTGTAGTCTAGTTGGTTAG	consist
			TCCGTTGTAGTCTAGTTGGTTAGG	found in sRNAs library
pto-MIR047a,b	TGAAGAGGTAGAGAGTGTGATT	GGGGCTTGCATGAAGAGGTAGAGAGTGTGATTCAGCCAAGGATGACTTGCCGGCAGCAGGTAAGAGCAAAGCTCCGTTTTTGGAAGTTCAAGGATATCTTAACTTTTCCGGCCGGCAAGCTGTCCTTGGCTACATTGTACTCTCTTCTTCTCATGCAAGAACTA	TGAAGAGGTAGAGAGTGTGATT	consist
			TGAAGAGGTAGAGAGTGTGATT	consist
			TGAAGAGGTAGAGAGTGTGATT	consist
			TGAAGAGGTAGAGAGTGTGATT	consist
			TGAAGAGGTAGAGAGTGTGATTC	found in sRNAs library
pto-MIR048a,b	TGACGGAAGGACTACATTGCT	GGTCCTGAGTCTATTTTTTGATCAGCAATGTAGTCCTTCCGTCAACTTTGACAGCGTGGTCACGTGACATGCAGAAGTGTAACACGTATCTCAAAGTTGACGGAAGGACTACATTGCTGGTTCAGGAC	TGACGGAAGGACTACATTGCT	consist
			TGACGGAAGGACTACATTGCTG	found in pre-seq
			TGACGGAAGGACTACATTGC	found in sRNAs library
pto-MIR056a,b	TTCATTCCTCTTCCTAAAATGG	ATTTTCTCTTTGCCACGTTGTTCATTCCTCTTCCTAAAATGGCTTCTCCTTCAATTTTAAAAAAAATAAAAATTAAAGGAGAATCCAATATGAAATGAGAAGCTATTTTAGGAAGGGAATGAATACGGTGTCGGTGTTATAAGAG	TTCATTCCTCTTCCTAAAATGG	consist
			TTCATTCCTCTTCCTAAAATGG	consist
			TTCATTCCTCTTCCTAAAATGG	consist
			TTCATTCCTCTTCCTAAAATGG	consist
			TTCATTCCTCTTCCTAAAATGG	consist
pto-MIR071	AGTAGGATTTTCGGAAGGTTATC	ATGGAGAGGGAGTAGGATTTTCGGAAGGTTATCGGGTGGGTGAGCGGGGAAGATAACTTTGGTTTTTGAGATAGTACTTGTTATTTTCCCTACTCCACCCATCCCATAGGTTTCCGATCATTCCTCCCTCTCCTC	AGTAGGATTTTCGGAAGGTTATCG	found in sRNAs library
			AGTAGGATTTTCGGAAGGTTATCG	found in sRNAs library
			AGTAGGATTTTCGGAAGGTTATCG	found in sRNAs library
pto-MIR072	CAGAACTCCGCAGTTAAACGT	TTTGCCACATTAGATAAGATTTTGAGGGTGGATGTTTTCGCCGCCACGCCGCACACGTGCTTATAGGAATCGCGCGTGCATGGGCAAACAGGTGCGATCATACCAGCACTAATGCACGGGATCCCATCAGAACTCCGCAGTTAAACGTGTTTGGGCAA	CAGAACTCCGCAGTTAAACGTG	found in pre-seq
			CAGAACTCCGCAGTTAAACG	found in pre-seq
			CAGAACTCCGCAGTTAAACGT	consist
pto-MIR073	TGAAGAAGCTGTTTTGGTAAT	GCAACACTTGCATTACCAAAGTAACTTCTTCAAGGATCTACAAACTCCTTACAAGATTTATAATCGGAGACTGTCCAAGCATTAGAGAGTTGCCAGAGTGCATTGGTACTTTAAAGAACTTCAAACGTTGAAGAAGCTGTTTTGGTAATGCAAGTGTTG	TGAAGAAGCTGTTTTGGTAAT	consist
			GAAGAAGCTGTTTTGGTAAT	found in sRNAs library
pto-MIR077	TGGAAGAAAGAATTAGATGTCA	AATCAATTCATGGAAGAAAGAATTAGATGTCACATACAAGGAGCCAGAAAATTTCAATGTAACCATGTAAAATAGTTTCAAGAATTTCATAAAAAATCTAGCTTTTTCCCAATCTTCTAAAACAGGAGGACATAAGTTTTTTTATTTCCCTTTTGAATCAACC	TGGAAGAAAGAATTAGATGTCA	consist
			TGGAAGAAAGAATTAGATGTCA	consist
			TGGAAGAAAGAATTAGATGTCAC	found in sRNAs library
pto-MIR079	GTGGGAATGAACATTATGAGA	GCTGAAGCTTTTGCACGCTCTCGTAATGCTTCATTCTCACAACGGCAAAGTGTTATTGCATCATCCTAATGATTATCATCAGCCGTCGTGGGAATGAACATTATGAGACTGTGTATACAGATAGATTC	GTGGGAATGAACATTATGAGA	consist
			GTGGGAATGAACATTATGAGA	consist
			GTGGGAATGAACATTATGAGA	consist
			GTGGGAATGAACATTATGAGA	consist
			GTGGGAATGAACATTATGAGA	consist
pto-MIR093	GGCATGAGGTGTTTGGCAAGA	ACTGGAAGTTGTGGGCATGAGGTGTTTGGCAAGAAAATGGATCTTTTCCTTATGATGATTTCTTACCAATACCTCTCATGCCAATGATTTCCAG	GGCATGAGGTGTTTGGCAAGA	consist
			GGCATGAGGTGTTTGGCAAGA	consist
			GGCATGAGGTGTTTGGCAAGA	consist
			GGCATGAGGTGTTTGGCAAGA	consist
			GGCATGAGGTGTTTGGCAAGA	consist
pto-MIR096	TTGAGGAGAATGAGCAAGG	TGGTGAATCTTTGCCTTTGCTCATTCTTCTCAACCTTTGATGAAAGACATTCTAATGATCCATCATGCCTTCATCCCTTTGATGAACCCTGATGTTTCACCCTATAGACCTAAAAAACATAACTTCCTATTAGATGGACAGCTGGAGCAGTAAGACACCATTGATCAAAGGTTGAGGAGAATGAGCAAGGGGAAACATGCTG	TTGAGGAGAATGAGCAAGGGG	consist
			TTGAGGAGAATGAGCAAGGGG	consist
			TTGAGGAGAATGAGCAAGGGG	consist
			TTGAGGAGAATGAGCAAGGGG	consist
pto-miR001	AAAGAGGACAAAAUUGCACAA	GTTTTTGAGGCTTTTTGTGCAATTTTGTCCTCTTTCTATAAATCTAGTGTACCCAGATATAAAGTAGAGAAGCAAAATACTAGCAAGGACTTGTATGAATTAAGATTAATAGAAAGAGGACAAAATTGCACAAGCCTCAAAAA	AAAGAGGACAAAATTGCACAA	consist
			AAAGAGGACAAAATTGCACAA	consist
			AAAGAGGACAAAATTGCACAA	consist
			AAAGAGGACAAAATTGCACA	found in sRNAs library
			AAAGAGGACAAAATTGCACA	found in sRNAs library
pto-miR091	UGGAGGAGGGGAGCACGUGCA	CAAGGACTGCAGCACTGCACTCCCTTCGCAATGAAGTATATCTCAACACTTACAGAAACATTAAATAAATGCATGCCCGTTAATTAAGGCTCATAATTCGTTGTGTATATGCAAGGTTTCGATTACAATATCTTTAATTAGCCAGGCAAGCTTTAGTTAATAGTGACAGTACTGATCAGTCTATTAGTTGGGTTGGCCCAGAGACCAAATTAGCCAGAACAGGCTACACAAAAACTAGTGAGGTGATTTTTACCTGCAAAACAATGCTTTCAGCAATGGAGACTGAAGAGAGACAGGGGTGAGGAACTCATGTTGGAGGAGGGGAGCACGTGCAAAGAGTGCTT	TGAGGAGGGGAGCACGTGCA	consist
			TGAGGAGGGGAGCACGTGCA	consist
			TGAGGAGGGGAGCACGTGCA	consist
			TGAGGAGGGGAGCACGTGCA	consist
pto-miR163	CAGAGGCAAGGAGAGCUGCCAU	TCAGTTCTATCAGAGGCAAGGAGAGCTGCCATTTGAGCCTTCCGGGCTAGAAATTTTGATTGAGGATGATGATCAATAATGGGAGCTGTTTGATGTTTTTGTAACCATTCCGTAACAGCTAATTTGGAACTTT	CAGAGGCAAGGAGAGCTGCCAT	consist
			CAGAGGCAAGGAGAGCTGCCAT	consist
			CAGAGGCAAGGAGAGCTGCCAT	consist
			CAGAGGCAAGGAGAGCTGCCAT	consist
			CAGAGGCAAGGAGAGCTGCCAT	consist
pto-miR177	UGGGAUGCUUGAGGAAGUUGG	GGAAAGGATGTGGGATGCTTGAGGAAGTTGGAAACTTTGGAATGCCATTTTGAAGGTTGCTCTGACTTTGTGGAGTATCTCAATTCTCAAG	TGGATGCTTGAGGAAGTTGG	consist
			TGGATGCTTGAGGAAGTTGG	consist
			TGGATGCTTGAGGAAGTTGG	consist
			TGGATGCTTGAGGAAGTTGG	consist
			TGGATGCTTGAGGAAGTTGG	consist
			TGGATGCTTGAGGAAGTTGG	consist
			TGGATGCTTGAGGAAGTTGGA	found in sRNAs library
			TGGATGCTTGAGGAAGTTGGA	found in sRNAs library
ptc-miR1450	TTCAATGGCTCGGTCAGGTTA		TTCAATGGCTCGGTCAGGTTA	consist
			TTCAATGGCTCGGTCAGGTTA	consist
			TTCAATGGCTCGGTCAGGTTA	consist
ptc-miR162a	TCGATAAACCTCTGCATCCAG		TCGATAAACCTCTGCATCCAG	consist
			TCGATAAACCTCTGCATCCAG	consist
			TCGATAAACCTCTGCATCCAG	consist

## Sheet: Table S7.
Supplementary table S7. The target genes of known and novel miRNAs were validated by degradome sequencing.
"RPB" the cleaved signature abundance in three libraries were normalized to total reads per billion; "VC_I_std " the RPB values in VC initiation stage; "VC_F_std " the RPB values in VC formation stage; "VC_D_std " the RPB values in VC differentiation stage.
"cleavage position" the cleave sites located at positon of the target genes."consist" idicated the target genes both predicted and validated by psTargetfinder software and degradome sequencing.
miRNA families		unique miRNAs	sequences	Target genes	Target transcripts	caterogy	Alignment Score	Alignment Range	Cleavage Site	VC_I_std (RPB)	VC_F_std (RPB)	VC_D_std (RPB)	AT ID	AT symbo	Gene description	symbol in poplar	psTargetfinder
conserved miRNAs
miR156	ptc-miR156a-f	ptc-miR156a-f	UGACAGAAGAGAGUGAGCAC	Potri.001G055900	Potri.001G055900.1	4	1	1382-1401	1392	---	102.326	277.836	AT5G43270.1	SPL2	squamosa promoter binding protein-like 2	---	consist
		ptc-miR156a-f	UGACAGAAGAGAGUGAGCAC		Potri.001G055900.2	4	1	1785-1804	1795	---	102.326	277.836	AT5G43270.1	SPL2	squamosa promoter binding protein-like 2	---	consist
		ptc-miR156a-f	UGACAGAAGAGAGUGAGCAC		Potri.001G055900.3	4	1	1785-1804	1795	---	102.326	277.836	AT5G43270.1	SPL2	squamosa promoter binding protein-like 2	---	consist
		ptc-miR156a-f	UGACAGAAGAGAGUGAGCAC		Potri.001G055900.4	4	1	1785-1804	1795	---	102.326	277.836	AT5G43270.1	SPL2	squamosa promoter binding protein-like 2	---	consist
		ptc-miR156a-f	UGACAGAAGAGAGUGAGCAC		Potri.001G055900.5	4	1	1752-1771	1762	---	102.326	277.836	AT5G43270.1	SPL2	squamosa promoter binding protein-like 2	---	consist
		ptc-miR156a-f	UGACAGAAGAGAGUGAGCAC	Potri.001G058600	Potri.001G058600.1	0	1	1407-1426	1417	---	1534.89	3334.03	AT5G50670.1	SPL13B	Squamosa promoter-binding protein-like (SBP domain) transcription factor family protein	---	consist
		ptc-miR156a-f	UGACAGAAGAGAGUGAGCAC	Potri.002G142400	Potri.002G142400.1	4	1	1024-1043	1034	---	102.326	---	AT1G27360.1	SPL11	squamosa promoter-like 11	---	consist
		ptc-miR156a-f	UGACAGAAGAGAGUGAGCAC	Potri.003G169400	Potri.003G169400.1	0	1	1467-1486	1477	---	1534.89	3334.03	AT5G50670.1	SPL13B	Squamosa promoter-binding protein-like (SBP domain) transcription factor family protein	---	consist
		ptc-miR156a-f	UGACAGAAGAGAGUGAGCAC		Potri.003G169400.2	0	1	1195-1214	1205	---	1534.89	3334.03	AT5G50670.1	SPL13B	Squamosa promoter-binding protein-like (SBP domain) transcription factor family protein	---	consist
		ptc-miR156a-f	UGACAGAAGAGAGUGAGCAC	Potri.005G099600	Potri.005G099600.1	4	3.5	1078-1096	1087	184.792	---	---	AT4G35260.1	IDH-I,IDH1	isocitrate dehydrogenase 1	---
		ptc-miR156a-f	UGACAGAAGAGAGUGAGCAC		Potri.005G099600.2	4	3.5	1065-1083	1074	184.792	---	---	AT4G35260.1	IDH-I,IDH1	isocitrate dehydrogenase 1	---
		ptc-miR156a-f	UGACAGAAGAGAGUGAGCAC	Potri.007G138800	Potri.007G138800.1	0	2	984-1003	994	---	204.652	---	AT1G53160.1	SPL4	squamosa promoter binding protein-like 4	---	consist
		ptc-miR156a-f	UGACAGAAGAGAGUGAGCAC		Potri.007G138800.2	0	2	953-972	963	---	204.652	---	AT3G15270.1	SPL5	squamosa promoter binding protein-like 5	---	consist
		ptc-miR156a-f	UGACAGAAGAGAGUGAGCAC		Potri.007G138800.3	2	2	993-1012	1003	---	204.652	---	AT3G15270.1	SPL5	squamosa promoter binding protein-like 5	---	consist
		ptc-miR156a-f	UGACAGAAGAGAGUGAGCAC	Potri.008G097900	Potri.008G097900.1	4	1	1741-1760	1751	---	---	277.836	AT1G69170.1	SPL6	Squamosa promoter-binding protein-like (SBP domain) transcription factor family protein	---	consist
		ptc-miR156a-f	UGACAGAAGAGAGUGAGCAC		Potri.008G097900.2	4	1	1433-1452	1443	---	---	277.836	AT1G69170.1	SPL6	Squamosa promoter-binding protein-like (SBP domain) transcription factor family protein	---	consist
		ptc-miR156a-f	UGACAGAAGAGAGUGAGCAC		Potri.008G097900.3	4	1	1220-1239	1230	---	---	277.836	AT1G69170.1	SPL6	Squamosa promoter-binding protein-like (SBP domain) transcription factor family protein	---	consist
		ptc-miR156a-f	UGACAGAAGAGAGUGAGCAC	Potri.010G154300	Potri.010G154300.1	4	1	1175-1194	1185	---	102.326	277.836	AT1G69170.1	SPL6	Squamosa promoter-binding protein-like (SBP domain) transcription factor family protein	---	consist
		ptc-miR156a-f	UGACAGAAGAGAGUGAGCAC		Potri.010G154300.2	4	1	1195-1214	1205	---	102.326	277.836	AT1G69170.1	SPL6	Squamosa promoter-binding protein-like (SBP domain) transcription factor family protein	---	consist
		ptc-miR156a-f	UGACAGAAGAGAGUGAGCAC	Potri.011G055900	Potri.011G055900.1	2	2	729-748	739	369.585	102.326	277.836	AT2G33810.1	SPL3	squamosa promoter binding protein-like 3	---	consist
		ptc-miR156a-f	UGACAGAAGAGAGUGAGCAC	Potri.011G116800	Potri.011G116800.1	1	2	1080-1099	1090	---	306.978	833.509	AT3G15270.1	SPL5	squamosa promoter binding protein-like 5	---	consist
		ptc-miR156a-f	UGACAGAAGAGAGUGAGCAC	Potri.012G100700	Potri.012G100700.1	4	2	1077-1096	1087	184.792	102.326	277.836	AT5G50670.1	SPL13B	Squamosa promoter-binding protein-like (SBP domain) transcription factor family protein	---	consist
		ptc-miR156a-f	UGACAGAAGAGAGUGAGCAC		Potri.012G100700.2	4	2	1271-1290	1281	184.792	102.326	277.836	AT5G50670.1	SPL13B	Squamosa promoter-binding protein-like (SBP domain) transcription factor family protein	---	consist
		ptc-miR156a-f	UGACAGAAGAGAGUGAGCAC		Potri.012G100700.3	4	2	1259-1278	1269	184.792	102.326	277.836	AT5G50670.1	SPL13B	Squamosa promoter-binding protein-like (SBP domain) transcription factor family protein	---	consist
		ptc-miR156a-f	UGACAGAAGAGAGUGAGCAC		Potri.012G100700.4	4	2	1361-1380	1371	184.792	102.326	277.836	AT5G50670.1	SPL13B	Squamosa promoter-binding protein-like (SBP domain) transcription factor family protein	---	consist
		ptc-miR156a-f	UGACAGAAGAGAGUGAGCAC	Potri.014G057800	Potri.014G057800.1	4	1	1147-1166	1157	---	102.326	---	AT1G27370.1	SPL10	squamosa promoter binding protein-like 10	---	consist
		ptc-miR156a-f	UGACAGAAGAGAGUGAGCAC	Potri.015G060400	Potri.015G060400.1	4	0.5	1576-1595	1586	184.792	---	---	AT1G69170.1	SPL6	Squamosa promoter-binding protein-like (SBP domain) transcription factor family protein	---	consist
		ptc-miR156a-f	UGACAGAAGAGAGUGAGCAC		Potri.015G060400.2	4	0.5	1914-1933	1924	184.792	---	---	AT1G69170.1	SPL6	Squamosa promoter-binding protein-like (SBP domain) transcription factor family protein	---	consist
		ptc-miR156a-f	UGACAGAAGAGAGUGAGCAC	Potri.015G098900	Potri.015G098900.1	4	1	1215-1234	1225	184.792	---	277.836	AT5G50670.1	SPL13B	Squamosa promoter-binding protein-like (SBP domain) transcription factor family protein	---	consist
		ptc-miR156a-f	UGACAGAAGAGAGUGAGCAC		Potri.015G098900.2	4	1	1315-1334	1325	184.792	---	277.836	AT5G50670.1	SPL13B	Squamosa promoter-binding protein-like (SBP domain) transcription factor family protein	---	consist
		ptc-miR156a-f	UGACAGAAGAGAGUGAGCAC		Potri.015G098900.3	4	1	1493-1512	1503	184.792	---	277.836	AT5G50670.1	SPL13B	Squamosa promoter-binding protein-like (SBP domain) transcription factor family protein	---	consist
	ptc-miR156g-j	ptc-miR156g-j	UUGACAGAAGAUAGAGAGCAC	Potri.001G058600	Potri.001G058600.1	3	3	1407-1427	1418	---	---	555.672	AT5G50670.1	SPL13B	Squamosa promoter-binding protein-like (SBP domain) transcription factor family protein	---	consist
		ptc-miR156g-j	UUGACAGAAGAUAGAGAGCAC	Potri.003G169400	Potri.003G169400.1	2	3	1467-1487	1478	---	---	555.672	AT5G50670.1	SPL13B	Squamosa promoter-binding protein-like (SBP domain) transcription factor family protein	---	consist
		ptc-miR156g-j	UUGACAGAAGAUAGAGAGCAC		Potri.003G169400.2	2	3	1195-1215	1206	---	---	555.672	AT5G50670.1	SPL13B	Squamosa promoter-binding protein-like (SBP domain) transcription factor family protein	---	consist
		ptc-miR156g-j	UUGACAGAAGAUAGAGAGCAC	Potri.010G154300	Potri.010G154300.1	0	2.5	1175-1195	1186	---	---	555.672	AT1G69170.1	SPL6	Squamosa promoter-binding protein-like (SBP domain) transcription factor family protein	---	consist
		ptc-miR156g-j	UUGACAGAAGAUAGAGAGCAC		Potri.010G154300.2	1	2.5	1195-1215	1206	---	---	555.672	AT1G69170.1	SPL6	Squamosa promoter-binding protein-like (SBP domain) transcription factor family protein	---	consist
		ptc-miR156g-j	UUGACAGAAGAUAGAGAGCAC	Potri.011G055900	Potri.011G055900.1	1	3	729-749	740	---	306.978	277.836	AT2G33810.1	SPL3	squamosa promoter binding protein-like 3	---	consist
		ptc-miR156g-j	UUGACAGAAGAUAGAGAGCAC	Potri.018G149900	Potri.018G149900.1	2	2	1845-1865	1856	---	---	833.509	AT5G43270.1	SPL2	squamosa promoter binding protein-like 2	SPL2	consist
		ptc-miR156g-j	UUGACAGAAGAUAGAGAGCAC		Potri.018G149900.2	2	2	1951-1971	1962	---	---	833.509	AT5G43270.1	SPL2	squamosa promoter binding protein-like 2	---	consist
		ptc-miR156g-j	UUGACAGAAGAUAGAGAGCAC		Potri.018G149900.3	2	2	1370-1390	1381	---	---	833.509	AT5G43270.1	SPL2	squamosa promoter binding protein-like 2	---	consist
		ptc-miR156g-j	UUGACAGAAGAUAGAGAGCAC		Potri.018G149900.4	2	2	1314-1334	1325	---	---	833.509	AT5G43270.1	SPL2	squamosa promoter binding protein-like 2	---	consist
	ptc-miR156k	ptc-miR156k	UGACAGAAGAGAGGGAGCAC	Potri.001G055900	Potri.001G055900.1	4	0.5	1382-1401	1392	---	102.326	277.836	AT5G43270.1	SPL2	squamosa promoter binding protein-like 2	---	consist
		ptc-miR156k	UGACAGAAGAGAGGGAGCAC		Potri.001G055900.2	4	0.5	1785-1804	1795	---	102.326	277.836	AT5G43270.1	SPL2	squamosa promoter binding protein-like 2	---	consist
		ptc-miR156k	UGACAGAAGAGAGGGAGCAC		Potri.001G055900.3	4	0.5	1785-1804	1795	---	102.326	277.836	AT5G43270.1	SPL2	squamosa promoter binding protein-like 2	---	consist
		ptc-miR156k	UGACAGAAGAGAGGGAGCAC		Potri.001G055900.4	4	0.5	1785-1804	1795	---	102.326	277.836	AT5G43270.1	SPL2	squamosa promoter binding protein-like 2	---	consist
		ptc-miR156k	UGACAGAAGAGAGGGAGCAC		Potri.001G055900.5	4	0.5	1752-1771	1762	---	102.326	277.836	AT5G43270.1	SPL2	squamosa promoter binding protein-like 2	---	consist
		ptc-miR156k	UGACAGAAGAGAGGGAGCAC	Potri.001G058600	Potri.001G058600.1	0	0.5	1407-1426	1417	---	1534.89	3334.03	AT5G50670.1	SPL13B	Squamosa promoter-binding protein-like (SBP domain) transcription factor family protein	---	consist
		ptc-miR156k	UGACAGAAGAGAGGGAGCAC	Potri.002G142400	Potri.002G142400.1	4	0.5	1024-1043	1034	---	102.326	---	AT1G27360.1	SPL11	squamosa promoter-like 11	---	consist
		ptc-miR156k	UGACAGAAGAGAGGGAGCAC	Potri.003G169400	Potri.003G169400.1	0	0.5	1467-1486	1477	---	1534.89	3334.03	AT5G50670.1	SPL13B	Squamosa promoter-binding protein-like (SBP domain) transcription factor family protein	---	consist
		ptc-miR156k	UGACAGAAGAGAGGGAGCAC		Potri.003G169400.2	0	0.5	1195-1214	1205	---	1534.89	3334.03	AT5G50670.1	SPL13B	Squamosa promoter-binding protein-like (SBP domain) transcription factor family protein	---	consist
		ptc-miR156k	UGACAGAAGAGAGGGAGCAC	Potri.005G099600	Potri.005G099600.1	4	3.5	1078-1096	1087	184.792	---	---	AT4G35260.1	IDH-I,IDH1	isocitrate dehydrogenase 1	---
		ptc-miR156k	UGACAGAAGAGAGGGAGCAC		Potri.005G099600.2	4	3.5	1065-1083	1074	184.792	---	---	AT4G35260.1	IDH-I,IDH1	isocitrate dehydrogenase 1	---
		ptc-miR156k	UGACAGAAGAGAGGGAGCAC	Potri.007G138800	Potri.007G138800.1	0	1.5	984-1003	994	---	204.652	---	AT3G15270.1	SPL5	squamosa promoter binding protein-like 5	---	consist
		ptc-miR156k	UGACAGAAGAGAGGGAGCAC		Potri.007G138800.2	0	1.5	953-972	963	---	204.652	---	AT3G15270.1	SPL5	squamosa promoter binding protein-like 5	---	consist
		ptc-miR156k	UGACAGAAGAGAGGGAGCAC		Potri.007G138800.3	2	1.5	993-1012	1003	---	204.652	---	AT3G15270.1	SPL5	squamosa promoter binding protein-like 5	---	consist
		ptc-miR156k	UGACAGAAGAGAGGGAGCAC	Potri.008G097900	Potri.008G097900.1	4	0.5	1741-1760	1751	---	---	277.836	AT1G69170.1	SPL6	Squamosa promoter-binding protein-like (SBP domain) transcription factor family protein	---	consist
		ptc-miR156k	UGACAGAAGAGAGGGAGCAC		Potri.008G097900.2	4	0.5	1433-1452	1443	---	---	277.836	AT1G69170.1	SPL6	Squamosa promoter-binding protein-like (SBP domain) transcription factor family protein	---	consist
		ptc-miR156k	UGACAGAAGAGAGGGAGCAC		Potri.008G097900.3	4	0.5	1220-1239	1230	---	---	277.836	AT1G69170.1	SPL6	Squamosa promoter-binding protein-like (SBP domain) transcription factor family protein	---	consist
		ptc-miR156k	UGACAGAAGAGAGGGAGCAC	Potri.010G154300	Potri.010G154300.1	4	0.5	1175-1194	1185	---	102.326	277.836	AT1G69170.1	SPL6	Squamosa promoter-binding protein-like (SBP domain) transcription factor family protein	---	consist
		ptc-miR156k	UGACAGAAGAGAGGGAGCAC		Potri.010G154300.2	4	0.5	1195-1214	1205	---	102.326	277.836	AT1G69170.1	SPL6	Squamosa promoter-binding protein-like (SBP domain) transcription factor family protein	---	consist
		ptc-miR156k	UGACAGAAGAGAGGGAGCAC	Potri.011G055900	Potri.011G055900.1	2	1.5	729-748	739	369.585	102.326	277.836	AT2G33810.1	SPL3	squamosa promoter binding protein-like 3	---	consist
		ptc-miR156k	UGACAGAAGAGAGGGAGCAC	Potri.011G116800	Potri.011G116800.1	1	1	1080-1099	1090	---	306.978	833.509	AT3G15270.1	SPL5	squamosa promoter binding protein-like 5	---	consist
		ptc-miR156k	UGACAGAAGAGAGGGAGCAC	Potri.012G100700	Potri.012G100700.1	4	1.5	1077-1096	1087	184.792	102.326	277.836	AT5G50670.1	SPL13B	Squamosa promoter-binding protein-like (SBP domain) transcription factor family protein	---	consist
		ptc-miR156k	UGACAGAAGAGAGGGAGCAC		Potri.012G100700.2	4	1.5	1271-1290	1281	184.792	102.326	277.836	AT5G50670.1	SPL13B	Squamosa promoter-binding protein-like (SBP domain) transcription factor family protein	---	consist
		ptc-miR156k	UGACAGAAGAGAGGGAGCAC		Potri.012G100700.3	4	1.5	1259-1278	1269	184.792	102.326	277.836	AT5G50670.1	SPL13B	Squamosa promoter-binding protein-like (SBP domain) transcription factor family protein	---	consist
		ptc-miR156k	UGACAGAAGAGAGGGAGCAC		Potri.012G100700.4	4	1.5	1361-1380	1371	184.792	102.326	277.836	AT5G50670.1	SPL13B	Squamosa promoter-binding protein-like (SBP domain) transcription factor family protein	---	consist
		ptc-miR156k	UGACAGAAGAGAGGGAGCAC	Potri.014G057800	Potri.014G057800.1	4	0.5	1147-1166	1157	---	102.326	---	AT1G27370.1	SPL10	squamosa promoter binding protein-like 10	---	consist
		ptc-miR156k	UGACAGAAGAGAGGGAGCAC	Potri.015G060400	Potri.015G060400.1	4	1	1576-1595	1586	184.792	---	---	AT1G69170.1	SPL6	Squamosa promoter-binding protein-like (SBP domain) transcription factor family protein	---	consist
		ptc-miR156k	UGACAGAAGAGAGGGAGCAC		Potri.015G060400.2	4	1	1914-1933	1924	184.792	---	---	AT1G69170.1	SPL6	Squamosa promoter-binding protein-like (SBP domain) transcription factor family protein	---	consist
		ptc-miR156k	UGACAGAAGAGAGGGAGCAC	Potri.015G098900	Potri.015G098900.1	4	0.5	1215-1234	1225	184.792	---	277.836	AT5G50670.1	SPL6	Squamosa promoter-binding protein-like (SBP domain) transcription factor family protein	---	consist
		ptc-miR156k	UGACAGAAGAGAGGGAGCAC		Potri.015G098900.2	4	0.5	1315-1334	1325	184.792	---	277.836	AT5G50670.1	SPL6	Squamosa promoter-binding protein-like (SBP domain) transcription factor family protein	---	consist
		ptc-miR156k	UGACAGAAGAGAGGGAGCAC		Potri.015G098900.3	4	0.5	1493-1512	1503	184.792	---	277.836	AT5G50670.1	SPL6	Squamosa promoter-binding protein-like (SBP domain) transcription factor family protein	---	consist
miR159	ptc-miR159a-c	ptc-miR159a-c	UUUGGAUUGAAGGGAGCUCUA	Potri.001G036000	Potri.001G036000.1	0	3.5	1282-1302	1293	---	1227.91	2778.36	AT3G11440.1	MYB65	myb domain protein 65	---	consist
		ptc-miR159a-c	UUUGGAUUGAAGGGAGCUCUA		Potri.001G036000.2	0	3.5	1256-1276	1267	---	1227.91	2778.36	AT3G11440.1	MYB65	myb domain protein 65	---	consist
		ptc-miR159a-c	UUUGGAUUGAAGGGAGCUCUA	Potri.001G224500	Potri.001G224500.1	2	3	1364-1384	1375	---	204.652	555.672	AT3G11440.1	MYB65	myb domain protein 65	---	consist
		ptc-miR159a-c	UUUGGAUUGAAGGGAGCUCUA		Potri.001G224500.2	2	3	1782-1802	1793	---	204.652	555.672	AT3G11440.1	MYB65	myb domain protein 65	---	consist
		ptc-miR159a-c	UUUGGAUUGAAGGGAGCUCUA		Potri.001G224500.3	2	3	1259-1279	1270	---	204.652	555.672	AT3G11440.1	MYB65	myb domain protein 65	---	consist
		ptc-miR159a-c	UUUGGAUUGAAGGGAGCUCUA	Potri.003G189700	Potri.003G189700.1	0	4	1258-1278	1269	---	1227.91	2778.36	AT5G06100.2	MYB33	myb domain protein 33	---
		ptc-miR159a-c	UUUGGAUUGAAGGGAGCUCUA		Potri.003G189700.2	0	4	1259-1279	1270	---	1227.91	2778.36	AT5G06100.2	MYB33	myb domain protein 33	---
		ptc-miR159a-c	UUUGGAUUGAAGGGAGCUCUA		Potri.003G189700.3	0	4	1258-1278	1269	---	1227.91	2778.36	AT5G06100.2	MYB33	myb domain protein 33	---
		ptc-miR159a-c	UUUGGAUUGAAGGGAGCUCUA		Potri.003G189700.4	0	4	1078-1098	1089	---	1227.91	2778.36	AT5G06100.2	MYB33	myb domain protein 33	---
		ptc-miR159a-c	UUUGGAUUGAAGGGAGCUCUA	Potri.009G018700	Potri.009G018700.1	3	3	1576-1596	1587	---	204.652	555.672	AT5G06100.2	MYB33	myb domain protein 33	---	consist
miR160	ptc-miR160a-d	ptc-miR160a-d	UGCCUGGCUCCCUGUAUGCCA	Potri.002G089900	Potri.002G089900.1	0	0.5	1311-1331	1322	---	818.609	1944.85	AT1G77850.1	ARF17	auxin response factor 17	Pt-ARF17.1	consist
		ptc-miR160a-d	UGCCUGGCUCCCUGUAUGCCA		Potri.002G089900.2	0	0.5	1311-1331	1322	---	818.609	1944.85	AT1G77850.1	ARF17	auxin response factor 17	Pt-ARF17.1	consist
		ptc-miR160a-d	UGCCUGGCUCCCUGUAUGCCA	Potri.004G211700	Potri.004G211700.1	0	1	1718-1738	1729	923.962	1227.91	5556.72	AT2G28350.1	ARF10	auxin response factor 10	Pt-ARF10.2
		ptc-miR160a-d	UGCCUGGCUCCCUGUAUGCCA	Potri.005G171300	Potri.005G171300.1	0	0.5	1599-1619	1610	---	818.609	1667.02	AT1G77850.1	ARF17	auxin response factor 17	Pt-ARF17.2	consist
		ptc-miR160a-d	UGCCUGGCUCCCUGUAUGCCA		Potri.005G171300.2	0	0.5	1599-1619	1610	---	818.609	1667.02	AT1G77850.1	ARF17	auxin response factor 17	Pt-ARF17.2	consist
		ptc-miR160a-d	UGCCUGGCUCCCUGUAUGCCA		Potri.005G171300.3	0	0.5	1468-1488	1479	---	818.609	1667.02	AT1G77850.1	ARF17	auxin response factor 17	Pt-ARF17.2	consist
		ptc-miR160a-d	UGCCUGGCUCCCUGUAUGCCA	Potri.006G127500	Potri.006G127500.1	0	0.5	2256-2276	2267	184.792	4093.04	18337.2	AT4G30080.1	ARF16	auxin response factor 16	Pt-ARF16.2	consist
		ptc-miR160a-d	UGCCUGGCUCCCUGUAUGCCA		Potri.006G127500.2	0	0.5	2256-2276	2267	184.792	4093.04	18337.2	AT4G30080.1	ARF16	auxin response factor 16	Pt-ARF16.2	consist
		ptc-miR160a-d	UGCCUGGCUCCCUGUAUGCCA	Potri.008G039000	Potri.008G039000.1	0	1	1806-1826	1817	923.962	1739.54	5278.89	AT4G30080.1	ARF16	auxin response factor 16	Pt-ARF16.4	consist
		ptc-miR160a-d	UGCCUGGCUCCCUGUAUGCCA	Potri.009G014800	Potri.009G014800.1	0	1	1407-1427	1418	923.962	511.63	3611.87	AT2G28350.1	ARF10	auxin response factor 10	Pt-ARF10.1	consist
		ptc-miR160a-d	UGCCUGGCUCCCUGUAUGCCA		Potri.009G014800.2	0	1	1407-1427	1418	923.962	511.63	3611.87	AT2G28350.1	ARF10	auxin response factor 10	Pt-ARF10.1	consist
		ptc-miR160a-d	UGCCUGGCUCCCUGUAUGCCA	Potri.010G223200	Potri.010G223200.1	0	1	1825-1845	1836	923.962	1637.22	6390.23	AT4G30080.1	ARF16	auxin response factor 16	Pt-ARF16.1	consist
		ptc-miR160a-d	UGCCUGGCUCCCUGUAUGCCA	Potri.016G090300	Potri.016G090300.1	0	0.5	2188-2208	2199	184.792	3990.72	18337.2	AT4G30080.1	ARF16	auxin response factor 16	Pt-ARF16.3	consist
		ptc-miR160a-d	UGCCUGGCUCCCUGUAUGCCA		Potri.016G090300.2	0	0.5	1356-1376	1367	184.792	3990.72	18337.2	AT4G30080.1	ARF16	auxin response factor 16	Pt-ARF16.3	consist
		ptc-miR160a-d	UGCCUGGCUCCCUGUAUGCCA		Potri.016G090300.3	0	0.5	1356-1376	1367	184.792	3990.72	18337.2	AT4G30080.1	ARF16	auxin response factor 16	Pt-ARF16.3	consist
miR162	ptc-miR162a-c	ptc-miR162a-c	UCGAUAAACCUCUGCAUCCAG	Potri.002G181400	Potri.002G181400.1	0	2	4157-4178	4168	---	306.978	1389.18	AT1G01040.1	DCL1	dicer-like 1	---	consist
miR164	ptc-miR164a-e	ptc-miR164a-e	UGGAGAAGCAGGGCACGUGCA	Potri.005G098200	Potri.005G098200.1	0	2	773-793	784	---	716.283	1389.18	AT1G56010.2	NAC1/NAC21,22	NAC domain containing protein 1	PNAC041	consist
		ptc-miR164a-e	UGGAGAAGCAGGGCACGUGCA		Potri.005G098200.2	0	2	717-737	728	---	716.283	1389.18	AT1G56010.2	NAC1/NAC21,22	NAC domain containing protein 1	PNAC041	consist
		ptc-miR164a-e	UGGAGAAGCAGGGCACGUGCA		Potri.005G098200.3	0	2	2766-2786	2777	---	716.283	1389.18	AT1G56010.2	NAC1/NAC21,22	NAC domain containing protein 1	PNAC041	consist
		ptc-miR164a-e	UGGAGAAGCAGGGCACGUGCA	Potri.007G065400	Potri.007G065400.1	0	2	719-739	730	---	2148.85	9724.27	AT1G56010.2	NAC1/NAC21,22	NAC domain containing protein 1	PNAC042	consist
		ptc-miR164a-e	UGGAGAAGCAGGGCACGUGCA		Potri.007G065400.2	0	2	710-730	721	---	2148.85	9724.27	AT1G56010.2	NAC1/NAC21,22	NAC domain containing protein 1	PNAC042	consist
		ptc-miR164a-e	UGGAGAAGCAGGGCACGUGCA	Potri.010G207200	Potri.010G207200.1	4	4	660-680	671	---	---	277.836	AT2G28760.1	UXS6	UDP-XYL synthase 6	Pt-UXS1.1
		ptc-miR164a-e	UGGAGAAGCAGGGCACGUGCA		Potri.010G207200.2	4	4	549-569	560	---	---	277.836	AT2G28760.1	UXS6	UDP-XYL synthase 6	Pt-UXS1.1
		ptc-miR164a-e	UGGAGAAGCAGGGCACGUGCA		Potri.010G207200.3	4	4	400-420	411	---	---	277.836	AT2G28760.1	UXS6	UDP-XYL synthase 6	Pt-UXS1.1
		ptc-miR164a-e	UGGAGAAGCAGGGCACGUGCA		Potri.010G207200.4	4	4	526-546	537	---	---	277.836	AT2G28760.1	UXS6	UDP-XYL synthase 6	Pt-UXS1.1
		ptc-miR164a-e	UGGAGAAGCAGGGCACGUGCA		Potri.010G207200.5	4	4	430-450	441	---	---	277.836	AT2G28760.1	UXS6	UDP-XYL synthase 6	Pt-UXS1.1
		ptc-miR164a-e	UGGAGAAGCAGGGCACGUGCA	Potri.012G001400	Potri.012G001400.1	0	2.5	1101-1121	1112	---	818.609	5834.56	AT5G61430.1	NAC100,NAM	NAC domain containing protein 100	PNAC155	consist
		ptc-miR164a-e	UGGAGAAGCAGGGCACGUGCA		Potri.012G001400.2	0	2.5	1096-1116	1107	---	818.609	5834.56	AT5G61430.1	NAC100,NAM	NAC domain containing protein 100	PNAC155	consist
		ptc-miR164a-e	UGGAGAAGCAGGGCACGUGCA		Potri.012G001400.3	0	2.5	1019-1039	1030	---	818.609	5834.56	AT5G61430.1	NAC100,NAM	NAC domain containing protein 100	PNAC155	consist
		ptc-miR164a-e	UGGAGAAGCAGGGCACGUGCA	Potri.015G020000	Potri.015G020000.1	0	2.5	1046-1066	1057	---	102.326	1111.34	AT5G61430.1	NAC100,NAM	NAC domain containing protein 100	PNAC156	consist
		ptc-miR164a-e	UGGAGAAGCAGGGCACGUGCA	Potri.017G086200	Potri.017G086200.1	0	4	867-887	878	---	---	555.672	AT5G61430.1	NAC100,NAM	NAC domain containing protein 100	PNAC153	consist
miR166	ptc-miR166a-m	ptc-miR166a-m	UCGGACCAGGCUUCAUUCCCC	Potri.001G188800	Potri.001G188800.1	2	2.5	1706-1726	1717	---	511.63	1389.18	AT1G52150.1	ATHB-15	Homeobox-leucine zipper family protein / lipid-binding START domain-containing protein	PtHB5	consist
		ptc-miR166a-m	UCGGACCAGGCUUCAUUCCCC		Potri.001G188800.2	2	2.5	557-577	568	---	511.63	1667.02	AT1G52150.1	ATHB-15	Homeobox-leucine zipper family protein / lipid-binding START domain-containing protein	PtHB5	consist
		ptc-miR166a-m	UCGGACCAGGCUUCAUUCCCC		Potri.001G188800.3	2	2.5	557-577	568	---	511.63	1389.18	AT1G52150.1	ATHB-15	Homeobox-leucine zipper family protein / lipid-binding START domain-containing protein	PtHB5	consist
		ptc-miR166a-m	UCGGACCAGGCUUCAUUCCCC	Potri.001G372300	Potri.001G372300.1	0	3.5	1128-1148	1139	---	1637.22	6668.07	AT2G34710.1	PHB	Homeobox-leucine zipper family protein / lipid-binding START domain-containing protein	PtHB4	consist
		ptc-miR166a-m	UCGGACCAGGCUUCAUUCCCC		Potri.001G372300.2	0	3.5	642-662	653	---	1637.22	6668.07	AT2G34710.1	PHB	Homeobox-leucine zipper family protein / lipid-binding START domain-containing protein	PtHB4	consist
		ptc-miR166a-m	UCGGACCAGGCUUCAUUCCCC	Potri.003G050100	Potri.003G050100.1	2	2.5	1527-1547	1538	---	306.978	1111.34	AT1G52150.1	ATHB-15	Homeobox-leucine zipper family protein / lipid-binding START domain-containing protein	PtHB6	consist
		ptc-miR166a-m	UCGGACCAGGCUUCAUUCCCC		Potri.003G050100.2	3	2.5	659-679	670	---	204.652	833.509	AT1G52150.3	ATHB-15	Homeobox-leucine zipper family protein / lipid-binding START domain-containing protein	PtHB6	consist
		ptc-miR166a-m	UCGGACCAGGCUUCAUUCCCC	Potri.004G211300	Potri.004G211300.1	4	2.5	1299-1319	1310	---	---	277.836	AT5G60690.1	REV	Homeobox-leucine zipper family protein / lipid-binding START domain-containing protein	PtHB2	consist
		ptc-miR166a-m	UCGGACCAGGCUUCAUUCCCC		Potri.004G211300.2	4	2.5	415-435	426	---	---	277.836	AT5G60690.1	REV	Homeobox-leucine zipper family protein / lipid-binding START domain-containing protein	PtHB2	consist
		ptc-miR166a-m	UCGGACCAGGCUUCAUUCCCC		Potri.004G211300.3	4	2.5	82-102	93	---	---	277.836	AT5G60690.1	REV	Homeobox-leucine zipper family protein / lipid-binding START domain-containing protein	PtHB2	consist
		ptc-miR166a-m	UCGGACCAGGCUUCAUUCCCC	Potri.006G237500	Potri.006G237500.1	2	3	572-592	583	---	511.63	1667.02	AT4G32880.1	ATHB-8	homeobox gene 8	PtHB8	consist
		ptc-miR166a-m	UCGGACCAGGCUUCAUUCCCC		Potri.006G237500.2	2	3	572-592	583	---	511.63	1389.18	AT4G32880.1	ATHB-8	homeobox gene 8	PtHB8	consist
		ptc-miR166a-m	UCGGACCAGGCUUCAUUCCCC	Potri.009G014500	Potri.009G014500.1	2	3	563-583	574	---	204.652	277.836	AT5G60690.1	REV	Homeobox-leucine zipper family protein / lipid-binding START domain-containing protein	PtHB1	consist
		ptc-miR166a-m	UCGGACCAGGCUUCAUUCCCC		Potri.009G014500.2	2	3	1392-1412	1403	---	204.652	277.836	AT5G60690.1	REV	Homeobox-leucine zipper family protein / lipid-binding START domain-containing protein	PtHB1	consist
		ptc-miR166a-m	UCGGACCAGGCUUCAUUCCCC		Potri.009G014500.3	2	3	1392-1412	1403	---	204.652	277.836	AT5G60690.1	REV	Homeobox-leucine zipper family protein / lipid-binding START domain-containing protein	PtHB1	consist
		ptc-miR166a-m	UCGGACCAGGCUUCAUUCCCC		Potri.009G014500.4	2	3	1392-1412	1403	---	204.652	277.836	AT5G60690.1	REV	Homeobox-leucine zipper family protein / lipid-binding START domain-containing protein	PtHB1	consist
		ptc-miR166a-m	UCGGACCAGGCUUCAUUCCCC	Potri.018G045100	Potri.018G045100.1	0	3	1381-1401	1392	---	511.63	1667.02	AT4G32880.1	ATHB-8	homeobox gene 8	PtHB7	consist
		ptc-miR166a-m	UCGGACCAGGCUUCAUUCCCC		Potri.018G045100.2	0	3	1204-1224	1215	---	409.304	1667.02	AT4G32880.1	ATHB-8	homeobox gene 8	PtHB7	consist
		ptc-miR166a-m	UCGGACCAGGCUUCAUUCCCC		Potri.018G045100.3	0	3	1204-1224	1215	---	409.304	1389.18	AT4G32880.1	ATHB-8	homeobox gene 8	PtHB7	consist
		ptc-miR166a-m	UCGGACCAGGCUUCAUUCCCC		Potri.018G045100.4	0	3	1201-1221	1212	---	511.63	1111.34	AT4G32880.1	ATHB-8	homeobox gene 8	PtHB7	consist
	ptc-miR166n-q	ptc-miR166n-q	UCGGACCAGGCUUCAUUCCUU	Potri.001G188800	Potri.001G188800.1	2	2.5	1706-1726	1717	---	511.63	1389.18	AT1G52150.1	ATHB-15	Homeobox-leucine zipper family protein / lipid-binding START domain-containing protein	PtHB5	consist
		ptc-miR166n-q	UCGGACCAGGCUUCAUUCCUU		Potri.001G188800.2	2	2.5	557-577	568	---	511.63	1667.02	AT1G52150.1	ATHB-15	Homeobox-leucine zipper family protein / lipid-binding START domain-containing protein	PtHB5	consist
		ptc-miR166n-q	UCGGACCAGGCUUCAUUCCUU		Potri.001G188800.3	2	2.5	557-577	568	---	511.63	1389.18	AT1G52150.1	ATHB-15	Homeobox-leucine zipper family protein / lipid-binding START domain-containing protein	PtHB5	consist
		ptc-miR166n-q	UCGGACCAGGCUUCAUUCCUU	Potri.001G372300	Potri.001G372300.1	0	3.5	1128-1148	1139	---	1637.22	6668.07	AT2G34710.1	PHB	Homeobox-leucine zipper family protein / lipid-binding START domain-containing protein	PtHB4	consist
		ptc-miR166n-q	UCGGACCAGGCUUCAUUCCUU		Potri.001G372300.2	0	3.5	642-662	653	---	1637.22	6668.07	AT2G34710.1	PHB	Homeobox-leucine zipper family protein / lipid-binding START domain-containing protein	PtHB4	consist
		ptc-miR166n-q	UCGGACCAGGCUUCAUUCCUU	Potri.003G050100	Potri.003G050100.1	2	2.5	1527-1547	1538	---	306.978	1111.34	AT1G52150.1	ATHB-15	Homeobox-leucine zipper family protein / lipid-binding START domain-containing protein	PtHB6	consist
		ptc-miR166n-q	UCGGACCAGGCUUCAUUCCUU		Potri.003G050100.2	3	2.5	659-679	670	---	204.652	833.509	AT1G52150.3	ATHB-15	Homeobox-leucine zipper family protein / lipid-binding START domain-containing protein	PtHB6	consist
		ptc-miR166n-q	UCGGACCAGGCUUCAUUCCUU	Potri.004G211300	Potri.004G211300.1	4	2.5	1299-1319	1310	---	---	277.836	AT5G60690.1	REV	Homeobox-leucine zipper family protein / lipid-binding START domain-containing protein	PtHB2	consist
		ptc-miR166n-q	UCGGACCAGGCUUCAUUCCUU		Potri.004G211300.2	4	2.5	415-435	426	---	---	277.836	AT5G60690.1	REV	Homeobox-leucine zipper family protein / lipid-binding START domain-containing protein	PtHB2	consist
		ptc-miR166n-q	UCGGACCAGGCUUCAUUCCUU		Potri.004G211300.3	4	2.5	82-102	93	---	---	277.836	AT5G60690.1	REV	Homeobox-leucine zipper family protein / lipid-binding START domain-containing protein	PtHB2	consist
		ptc-miR166n-q	UCGGACCAGGCUUCAUUCCUU	Potri.006G237500	Potri.006G237500.1	2	3	572-592	583	---	511.63	1667.02	AT4G32880.1	ATHB-8	homeobox gene 8	PtHB8	consist
		ptc-miR166n-q	UCGGACCAGGCUUCAUUCCUU		Potri.006G237500.2	2	3	572-592	583	---	511.63	1389.18	AT4G32880.1	ATHB-8	homeobox gene 8	PtHB8	consist
		ptc-miR166n-q	UCGGACCAGGCUUCAUUCCUU	Potri.009G014500	Potri.009G014500.1	2	3	563-583	574	---	204.652	277.836	AT5G60690.1	REV	Homeobox-leucine zipper family protein / lipid-binding START domain-containing protein	PtHB1	consist
		ptc-miR166n-q	UCGGACCAGGCUUCAUUCCUU		Potri.009G014500.2	2	3	1392-1412	1403	---	204.652	277.836	AT5G60690.1	REV	Homeobox-leucine zipper family protein / lipid-binding START domain-containing protein	PtHB1	consist
		ptc-miR166n-q	UCGGACCAGGCUUCAUUCCUU		Potri.009G014500.3	2	3	1392-1412	1403	---	204.652	277.836	AT5G60690.1	REV	Homeobox-leucine zipper family protein / lipid-binding START domain-containing protein	PtHB1	consist
		ptc-miR166n-q	UCGGACCAGGCUUCAUUCCUU		Potri.009G014500.4	2	3	1392-1412	1403	---	204.652	277.836	AT5G60690.1	REV	Homeobox-leucine zipper family protein / lipid-binding START domain-containing protein	PtHB1	consist
		ptc-miR166n-q	UCGGACCAGGCUUCAUUCCUU	Potri.018G045100	Potri.018G045100.1	0	3	1381-1401	1392	---	511.63	1667.02	AT4G32880.1	ATHB-8	homeobox gene 8	PtHB7	consist
		ptc-miR166n-q	UCGGACCAGGCUUCAUUCCUU		Potri.018G045100.2	0	3	1204-1224	1215	---	409.304	1667.02	AT4G32880.1	ATHB-8	homeobox gene 8	PtHB7	consist
		ptc-miR166n-q	UCGGACCAGGCUUCAUUCCUU		Potri.018G045100.3	0	3	1204-1224	1215	---	409.304	1389.18	AT4G32880.1	ATHB-8	homeobox gene 8	PtHB7	consist
		ptc-miR166n-q	UCGGACCAGGCUUCAUUCCUU		Potri.018G045100.4	0	3	1201-1221	1212	---	511.63	1111.34	AT4G32880.1	ATHB-8	homeobox gene 8	PtHB7	consist
miR167	ptc-miR167a-d	ptc-miR167a-d	UGAAGCUGCCAGCAUGAUCUA	Potri.004G078200	Potri.004G078200.1	0	4	2397-2418	2408	---	1125.59	3889.71	AT5G37020.1	ARF8	auxin response factor 8	Pt-ARF8.1
		ptc-miR167a-d	UGAAGCUGCCAGCAUGAUCUA		Potri.004G078200.2	0	4	2997-3018	3008	---	1125.59	3889.71	AT5G37020.1	ARF8	auxin response factor 8	Pt-ARF8.1
		ptc-miR167a-d	UGAAGCUGCCAGCAUGAUCUA		Potri.004G078200.3	0	4	3006-3027	3017	---	1125.59	3889.71	AT5G37020.1	ARF8	auxin response factor 8	Pt-ARF8.1
		ptc-miR167a-d	UGAAGCUGCCAGCAUGAUCUA		Potri.004G078200.4	0	4	2253-2274	2264	---	1125.59	3611.87	AT5G37020.1	ARF8	auxin response factor 8	Pt-ARF8.1
		ptc-miR167a-d	UGAAGCUGCCAGCAUGAUCUA		Potri.004G078200.5	0	4	2094-2115	2105	---	1125.59	3889.71	AT5G37020.1	ARF8	auxin response factor 8	Pt-ARF8.1
		ptc-miR167a-d	UGAAGCUGCCAGCAUGAUCUA	Potri.014G114300	Potri.014G114300.1	4	3.5	2409-2429	2420	---	102.326	---	AT3G60030.1	SPL12	squamosa promoter-binding protein-like 12	---	consist
		ptc-miR167a-d	UGAAGCUGCCAGCAUGAUCUA		Potri.014G114300.2	4	3.5	2360-2380	2371	---	102.326	---	AT3G60030.1	SPL12	squamosa promoter-binding protein-like 12	---	consist
		ptc-miR167a-d	UGAAGCUGCCAGCAUGAUCUA	Potri.017G141000	Potri.017G141000.1	0	4	2854-2875	2865	---	1125.59	3889.71	AT5G37020.1	ARF8	auxin response factor 8	Pt-ARF8.2
		ptc-miR167a-d	UGAAGCUGCCAGCAUGAUCUA		Potri.017G141000.2	0	4	2848-2869	2859	---	1125.59	3889.71	AT5G37020.1	ARF8	auxin response factor 8	Pt-ARF8.2
		ptc-miR167a-d	UGAAGCUGCCAGCAUGAUCUA		Potri.017G141000.3	0	4	1418-1439	1429	---	1125.59	3889.71	AT5G37020.1	ARF8	auxin response factor 8	Pt-ARF8.2
	ptc-miR167e	ptc-miR167e	UGAAGCUGCCAGCAUGAUCUG	Potri.014G114300	Potri.014G114300.1	4	4	2409-2429	2420	---	102.326	---	AT3G60030.1	SPL12	squamosa promoter-binding protein-like 12	---	consist
		ptc-miR167e	UGAAGCUGCCAGCAUGAUCUG		Potri.014G114300.2	4	4	2360-2380	2371	---	102.326	---	AT3G60030.1	SPL12	squamosa promoter-binding protein-like 12	---	consist
miR169	ptc-miR169aa	ptc-miR169aa	GAGCCAAGAAUGACUUGUCGG	Potri.001G257600	Potri.001G257600.1	0	3	1439-1459	1450	184.792	102.326	833.509	AT5G12840.2	NF-YA1	nuclear factor Y, subunit A1	---	consist
		ptc-miR169aa	GAGCCAAGAAUGACUUGUCGG		Potri.001G257600.2	0	3	1435-1455	1446	184.792	102.326	833.509	AT5G12840.2	NF-YA1	nuclear factor Y, subunit A1	---	consist
		ptc-miR169aa	GAGCCAAGAAUGACUUGUCGG	Potri.001G266000	Potri.001G266000.1	2	3	1203-1223	1214	184.792	204.652	277.836	AT5G12840.2	NF-YA1	nuclear factor Y, subunit A1	---	consist
		ptc-miR169aa	GAGCCAAGAAUGACUUGUCGG		Potri.001G266000.2	2	3	1275-1295	1286	184.792	204.652	277.836	AT5G12840.2	NF-YA1	nuclear factor Y, subunit A1	---	consist
		ptc-miR169aa	GAGCCAAGAAUGACUUGUCGG		Potri.001G266000.3	2	3	1321-1341	1332	184.792	204.652	277.836	AT5G12840.2	NF-YA1	nuclear factor Y, subunit A1	---	consist
		ptc-miR169aa	GAGCCAAGAAUGACUUGUCGG		Potri.001G266000.4	2	3	1162-1182	1173	184.792	204.652	277.836	AT5G12840.2	NF-YA1	nuclear factor Y, subunit A1	---	consist
		ptc-miR169aa	GAGCCAAGAAUGACUUGUCGG		Potri.001G266000.5	2	3	1678-1698	1689	184.792	204.652	277.836	AT5G12840.2	NF-YA1	nuclear factor Y, subunit A1	---	consist
		ptc-miR169aa	GAGCCAAGAAUGACUUGUCGG	Potri.009G052900	Potri.009G052900.1	2	3	1433-1453	1444	369.585	409.304	2222.69	AT5G12840.2	NF-YA1	nuclear factor Y, subunit A1	---	consist
		ptc-miR169aa	GAGCCAAGAAUGACUUGUCGG		Potri.009G052900.2	2	3	1341-1361	1352	369.585	409.304	2222.69	AT5G12840.2	NF-YA1	nuclear factor Y, subunit A1	---	consist
		ptc-miR169aa	GAGCCAAGAAUGACUUGUCGG		Potri.009G052900.3	2	3	1333-1353	1344	369.585	409.304	2222.69	AT5G12840.2	NF-YA1	nuclear factor Y, subunit A1	---	consist
		ptc-miR169aa	GAGCCAAGAAUGACUUGUCGG		Potri.009G052900.4	2	3	1422-1442	1433	369.585	409.304	2222.69	AT5G12840.2	NF-YA1	nuclear factor Y, subunit A1	---	consist
		ptc-miR169aa	GAGCCAAGAAUGACUUGUCGG		Potri.009G052900.5	2	3	1429-1449	1440	369.585	409.304	2222.69	AT5G12840.2	NF-YA1	nuclear factor Y, subunit A1	---	consist
		ptc-miR169aa	GAGCCAAGAAUGACUUGUCGG		Potri.009G052900.6	2	3	1494-1514	1505	369.585	409.304	2222.69	AT5G12840.2	NF-YA1	nuclear factor Y, subunit A1	---	consist
		ptc-miR169aa	GAGCCAAGAAUGACUUGUCGG		Potri.009G052900.7	2	3	1096-1116	1107	369.585	409.304	2222.69	AT5G12840.2	NF-YA1	nuclear factor Y, subunit A1	---	consist
		ptc-miR169aa	GAGCCAAGAAUGACUUGUCGG		Potri.009G052900.8	2	3	1000-1020	1011	369.585	409.304	2222.69	AT5G12840.2	NF-YA1	nuclear factor Y, subunit A1	---	consist
		ptc-miR169aa	GAGCCAAGAAUGACUUGUCGG	Potri.009G060600	Potri.009G060600.1	0	3	1251-1271	1262	369.585	306.978	1389.18	AT5G12840.2	NF-YA1	nuclear factor Y, subunit A1	---	consist
		ptc-miR169aa	GAGCCAAGAAUGACUUGUCGG		Potri.009G060600.2	0	3	1344-1364	1355	369.585	306.978	1389.18	AT5G12840.2	NF-YA1	nuclear factor Y, subunit A1	---	consist
		ptc-miR169aa	GAGCCAAGAAUGACUUGUCGG		Potri.009G060600.3	0	3	1253-1273	1264	369.585	306.978	1389.18	AT5G12840.2	NF-YA1	nuclear factor Y, subunit A1	---	consist
		ptc-miR169aa	GAGCCAAGAAUGACUUGUCGG		Potri.009G060600.4	0	3	1256-1276	1267	369.585	306.978	1389.18	AT5G12840.2	NF-YA1	nuclear factor Y, subunit A1	---	consist
		ptc-miR169aa	GAGCCAAGAAUGACUUGUCGG		Potri.009G060600.5	0	3	1147-1167	1158	369.585	306.978	1389.18	AT5G12840.2	NF-YA1	nuclear factor Y, subunit A1	---	consist
		ptc-miR169aa	GAGCCAAGAAUGACUUGUCGG		Potri.009G060600.6	0	3	1452-1472	1463	369.585	306.978	1389.18	AT5G12840.2	NF-YA1	nuclear factor Y, subunit A1	---	consist
	ptc-miR169a-c	ptc-miR169a-c	CAGCCAAGGAUGACUUGCCGA	Potri.001G257600	Potri.001G257600.1	0	4	1439-1459	1450	184.792	102.326	833.509	AT5G12840.2	NF-YA1	nuclear factor Y, subunit A1	---	consist
		ptc-miR169a-c	CAGCCAAGGAUGACUUGCCGA		Potri.001G257600.2	0	4	1435-1455	1446	184.792	102.326	833.509	AT5G12840.2	NF-YA1	nuclear factor Y, subunit A1	---	consist
		ptc-miR169a-c	CAGCCAAGGAUGACUUGCCGA	Potri.001G266000	Potri.001G266000.1	2	4	1202-1223	1214	184.792	204.652	277.836	AT5G12840.2	NF-YA1	nuclear factor Y, subunit A1	---	consist
		ptc-miR169a-c	CAGCCAAGGAUGACUUGCCGA		Potri.001G266000.2	2	4	1274-1295	1286	184.792	204.652	277.836	AT5G12840.2	NF-YA1	nuclear factor Y, subunit A1	---	consist
		ptc-miR169a-c	CAGCCAAGGAUGACUUGCCGA		Potri.001G266000.3	2	4	1320-1341	1332	184.792	204.652	277.836	AT5G12840.2	NF-YA1	nuclear factor Y, subunit A1	---	consist
		ptc-miR169a-c	CAGCCAAGGAUGACUUGCCGA		Potri.001G266000.4	2	4	1161-1182	1173	184.792	204.652	277.836	AT5G12840.2	NF-YA1	nuclear factor Y, subunit A1	---	consist
		ptc-miR169a-c	CAGCCAAGGAUGACUUGCCGA		Potri.001G266000.5	2	4	1677-1698	1689	184.792	204.652	277.836	AT5G12840.2	NF-YA1	nuclear factor Y, subunit A1	---	consist
		ptc-miR169a-c	CAGCCAAGGAUGACUUGCCGA	Potri.006G145100	Potri.006G145100.1	0	4	1379-1399	1390	162432	409.304	5278.89	AT1G72830.1	NF-YA3	nuclear factor Y, subunit A3	---
		ptc-miR169a-c	CAGCCAAGGAUGACUUGCCGA		Potri.006G145100.2	0	4	1302-1322	1313	162432	409.304	5278.89	AT1G72830.1	NF-YA3	nuclear factor Y, subunit A3	---
		ptc-miR169a-c	CAGCCAAGGAUGACUUGCCGA		Potri.006G145100.3	0	4	1349-1369	1360	162432	409.304	5278.89	AT1G72830.1	NF-YA3	nuclear factor Y, subunit A3	---
		ptc-miR169a-c	CAGCCAAGGAUGACUUGCCGA		Potri.006G145100.4	0	4	1422-1442	1433	162432	409.304	5278.89	AT1G72830.1	NF-YA3	nuclear factor Y, subunit A3	---
		ptc-miR169a-c	CAGCCAAGGAUGACUUGCCGA		Potri.006G145100.5	0	4	885-905	896	162432	409.304	5278.89	AT1G72830.1	NF-YA3	nuclear factor Y, subunit A3	---
		ptc-miR169a-c	CAGCCAAGGAUGACUUGCCGA		Potri.006G145100.6	0	4	689-709	700	162432	409.304	5278.89	AT1G72830.1	NF-YA3	nuclear factor Y, subunit A3	---
		ptc-miR169a-c	CAGCCAAGGAUGACUUGCCGA	Potri.009G052900	Potri.009G052900.1	2	4	1433-1453	1444	369.585	409.304	2222.69	AT5G12840.2	NF-YA1	nuclear factor Y, subunit A1	---	consist
		ptc-miR169a-c	CAGCCAAGGAUGACUUGCCGA		Potri.009G052900.2	2	4	1341-1361	1352	369.585	409.304	2222.69	AT5G12840.2	NF-YA1	nuclear factor Y, subunit A1	---	consist
		ptc-miR169a-c	CAGCCAAGGAUGACUUGCCGA		Potri.009G052900.3	2	4	1333-1353	1344	369.585	409.304	2222.69	AT5G12840.2	NF-YA1	nuclear factor Y, subunit A1	---	consist
		ptc-miR169a-c	CAGCCAAGGAUGACUUGCCGA		Potri.009G052900.4	2	4	1422-1442	1433	369.585	409.304	2222.69	AT5G12840.2	NF-YA1	nuclear factor Y, subunit A1	---	consist
		ptc-miR169a-c	CAGCCAAGGAUGACUUGCCGA		Potri.009G052900.5	2	4	1429-1449	1440	369.585	409.304	2222.69	AT5G12840.2	NF-YA1	nuclear factor Y, subunit A1	---	consist
		ptc-miR169a-c	CAGCCAAGGAUGACUUGCCGA		Potri.009G052900.6	2	4	1494-1514	1505	369.585	409.304	2222.69	AT5G12840.2	NF-YA1	nuclear factor Y, subunit A1	---	consist
		ptc-miR169a-c	CAGCCAAGGAUGACUUGCCGA		Potri.009G052900.7	2	4	1096-1116	1107	369.585	409.304	2222.69	AT5G12840.2	NF-YA1	nuclear factor Y, subunit A1	---	consist
		ptc-miR169a-c	CAGCCAAGGAUGACUUGCCGA		Potri.009G052900.8	2	4	1000-1020	1011	369.585	409.304	2222.69	AT5G12840.2	NF-YA1	nuclear factor Y, subunit A1	---	consist
		ptc-miR169a-c	CAGCCAAGGAUGACUUGCCGA	Potri.009G060600	Potri.009G060600.1	0	4	1250-1271	1262	369.585	306.978	1389.18	AT5G12840.2	NF-YA1	nuclear factor Y, subunit A1	---	consist
		ptc-miR169a-c	CAGCCAAGGAUGACUUGCCGA		Potri.009G060600.2	0	4	1343-1364	1355	369.585	306.978	1389.18	AT5G12840.2	NF-YA1	nuclear factor Y, subunit A1	---	consist
		ptc-miR169a-c	CAGCCAAGGAUGACUUGCCGA		Potri.009G060600.3	0	4	1252-1273	1264	369.585	306.978	1389.18	AT5G12840.2	NF-YA1	nuclear factor Y, subunit A1	---	consist
		ptc-miR169a-c	CAGCCAAGGAUGACUUGCCGA		Potri.009G060600.4	0	4	1255-1276	1267	369.585	306.978	1389.18	AT5G12840.2	NF-YA1	nuclear factor Y, subunit A1	---	consist
		ptc-miR169a-c	CAGCCAAGGAUGACUUGCCGA		Potri.009G060600.5	0	4	1146-1167	1158	369.585	306.978	1389.18	AT5G12840.2	NF-YA1	nuclear factor Y, subunit A1	---	consist
		ptc-miR169a-c	CAGCCAAGGAUGACUUGCCGA		Potri.009G060600.6	0	4	1451-1472	1463	369.585	306.978	1389.18	AT5G12840.2	NF-YA1	nuclear factor Y, subunit A1	---	consist
		ptc-miR169a-c	CAGCCAAGGAUGACUUGCCGA	Potri.018G064700	Potri.018G064700.1	0	3	1266-1287	1278	554.377	1432.57	6945.91	AT1G72830.1	NF-YA3	nuclear factor Y, subunit A3	---
		ptc-miR169a-c	CAGCCAAGGAUGACUUGCCGA		Potri.018G064700.2	0	3	1322-1343	1334	554.377	1432.57	6945.91	AT1G72830.1	NF-YA3	nuclear factor Y, subunit A3	---
		ptc-miR169a-c	CAGCCAAGGAUGACUUGCCGA		Potri.018G064700.3	0	3	950-971	962	554.377	1432.57	6945.91	AT1G72830.1	NF-YA3	nuclear factor Y, subunit A3	---
	ptc-miR169d-h	ptc-miR169d-h	CAGCCAAGGAUGACUUGCCGG	Potri.001G257600	Potri.001G257600.1	0	4	1439-1459	1450	184.792	102.326	833.509	AT5G12840.2	NF-YA1	nuclear factor Y, subunit A1	---	consist
		ptc-miR169d-h	CAGCCAAGGAUGACUUGCCGG		Potri.001G257600.2	0	4	1435-1455	1446	184.792	102.326	833.509	AT5G12840.2	NF-YA1	nuclear factor Y, subunit A1	---	consist
		ptc-miR169d-h	CAGCCAAGGAUGACUUGCCGG	Potri.001G266000	Potri.001G266000.1	2	4	1203-1223	1214	184.792	204.652	277.836	AT5G12840.2	NF-YA1	nuclear factor Y, subunit A1	---	consist
		ptc-miR169d-h	CAGCCAAGGAUGACUUGCCGG		Potri.001G266000.2	2	4	1275-1295	1286	184.792	204.652	277.836	AT5G12840.2	NF-YA1	nuclear factor Y, subunit A1	---	consist
		ptc-miR169d-h	CAGCCAAGGAUGACUUGCCGG		Potri.001G266000.3	2	4	1321-1341	1332	184.792	204.652	277.836	AT5G12840.2	NF-YA1	nuclear factor Y, subunit A1	---	consist
		ptc-miR169d-h	CAGCCAAGGAUGACUUGCCGG		Potri.001G266000.4	2	4	1162-1182	1173	184.792	204.652	277.836	AT5G12840.2	NF-YA1	nuclear factor Y, subunit A1	---	consist
		ptc-miR169d-h	CAGCCAAGGAUGACUUGCCGG		Potri.001G266000.5	2	4	1678-1698	1689	184.792	204.652	277.836	AT5G12840.2	NF-YA1	nuclear factor Y, subunit A1	---	consist
		ptc-miR169d-h	CAGCCAAGGAUGACUUGCCGG	Potri.006G145100	Potri.006G145100.1	0	3	1379-1399	1390	162432	409.304	5278.89	AT1G72830.1	NF-YA3	nuclear factor Y, subunit A3	---
		ptc-miR169d-h	CAGCCAAGGAUGACUUGCCGG		Potri.006G145100.2	0	3	1302-1322	1313	162432	409.304	5278.89	AT1G72830.1	NF-YA3	nuclear factor Y, subunit A3	---
		ptc-miR169d-h	CAGCCAAGGAUGACUUGCCGG		Potri.006G145100.3	0	3	1349-1369	1360	162432	409.304	5278.89	AT1G72830.1	NF-YA3	nuclear factor Y, subunit A3	---
		ptc-miR169d-h	CAGCCAAGGAUGACUUGCCGG		Potri.006G145100.4	0	3	1422-1442	1433	162432	409.304	5278.89	AT1G72830.1	NF-YA3	nuclear factor Y, subunit A3	---
		ptc-miR169d-h	CAGCCAAGGAUGACUUGCCGG		Potri.006G145100.5	0	3	885-905	896	162432	409.304	5278.89	AT1G72830.1	NF-YA3	nuclear factor Y, subunit A3	---
		ptc-miR169d-h	CAGCCAAGGAUGACUUGCCGG		Potri.006G145100.6	0	3	689-709	700	162432	409.304	5278.89	AT1G72830.1	NF-YA3	nuclear factor Y, subunit A3	---
		ptc-miR169d-h	CAGCCAAGGAUGACUUGCCGG	Potri.009G052900	Potri.009G052900.1	2	4	1433-1453	1444	369.585	409.304	2222.69	AT5G12840.2	NF-YA1	nuclear factor Y, subunit A1	---	consist
		ptc-miR169d-h	CAGCCAAGGAUGACUUGCCGG		Potri.009G052900.2	2	4	1341-1361	1352	369.585	409.304	2222.69	AT5G12840.2	NF-YA1	nuclear factor Y, subunit A1	---	consist
		ptc-miR169d-h	CAGCCAAGGAUGACUUGCCGG		Potri.009G052900.3	2	4	1333-1353	1344	369.585	409.304	2222.69	AT5G12840.2	NF-YA1	nuclear factor Y, subunit A1	---	consist
		ptc-miR169d-h	CAGCCAAGGAUGACUUGCCGG		Potri.009G052900.4	2	4	1422-1442	1433	369.585	409.304	2222.69	AT5G12840.2	NF-YA1	nuclear factor Y, subunit A1	---	consist
		ptc-miR169d-h	CAGCCAAGGAUGACUUGCCGG		Potri.009G052900.5	2	4	1429-1449	1440	369.585	409.304	2222.69	AT5G12840.2	NF-YA1	nuclear factor Y, subunit A1	---	consist
		ptc-miR169d-h	CAGCCAAGGAUGACUUGCCGG		Potri.009G052900.6	2	4	1494-1514	1505	369.585	409.304	2222.69	AT5G12840.2	NF-YA1	nuclear factor Y, subunit A1	---	consist
		ptc-miR169d-h	CAGCCAAGGAUGACUUGCCGG		Potri.009G052900.7	2	4	1096-1116	1107	369.585	409.304	2222.69	AT5G12840.2	NF-YA1	nuclear factor Y, subunit A1	---	consist
		ptc-miR169d-h	CAGCCAAGGAUGACUUGCCGG		Potri.009G052900.8	2	4	1000-1020	1011	369.585	409.304	2222.69	AT5G12840.2	NF-YA1	nuclear factor Y, subunit A1	---	consist
		ptc-miR169d-h	CAGCCAAGGAUGACUUGCCGG	Potri.009G060600	Potri.009G060600.1	0	4	1251-1271	1262	369.585	306.978	1389.18	AT5G12840.2	NF-YA1	nuclear factor Y, subunit A1	---	consist
		ptc-miR169d-h	CAGCCAAGGAUGACUUGCCGG		Potri.009G060600.2	0	4	1344-1364	1355	369.585	306.978	1389.18	AT5G12840.2	NF-YA1	nuclear factor Y, subunit A1	---	consist
		ptc-miR169d-h	CAGCCAAGGAUGACUUGCCGG		Potri.009G060600.3	0	4	1253-1273	1264	369.585	306.978	1389.18	AT5G12840.2	NF-YA1	nuclear factor Y, subunit A1	---	consist
		ptc-miR169d-h	CAGCCAAGGAUGACUUGCCGG		Potri.009G060600.4	0	4	1256-1276	1267	369.585	306.978	1389.18	AT5G12840.2	NF-YA1	nuclear factor Y, subunit A1	---	consist
		ptc-miR169d-h	CAGCCAAGGAUGACUUGCCGG		Potri.009G060600.5	0	4	1147-1167	1158	369.585	306.978	1389.18	AT5G12840.2	NF-YA1	nuclear factor Y, subunit A1	---	consist
		ptc-miR169d-h	CAGCCAAGGAUGACUUGCCGG		Potri.009G060600.6	0	4	1452-1472	1463	369.585	306.978	1389.18	AT5G12840.2	NF-YA1	nuclear factor Y, subunit A1	---	consist
		ptc-miR169d-h	CAGCCAAGGAUGACUUGCCGG	Potri.018G064700	Potri.018G064700.1	0	3	1267-1287	1278	554.377	1432.57	6945.91	AT1G72830.1	NF-YA3	nuclear factor Y, subunit A3	---
		ptc-miR169d-h	CAGCCAAGGAUGACUUGCCGG		Potri.018G064700.2	0	3	1323-1343	1334	554.377	1432.57	6945.91	AT1G72830.1	NF-YA3	nuclear factor Y, subunit A3	---
		ptc-miR169d-h	CAGCCAAGGAUGACUUGCCGG		Potri.018G064700.3	0	3	951-971	962	554.377	1432.57	6945.91	AT1G72830.1	NF-YA3	nuclear factor Y, subunit A3	---
	ptc-miR169q	ptc-miR169q	UAGCCAAGGACGACUUGCCUG	Potri.006G145100	Potri.006G145100.1	0	4	1379-1399	1390	162432	409.304	5278.89	AT1G72830.1	NF-YA3	nuclear factor Y, subunit A3	---
		ptc-miR169q	UAGCCAAGGACGACUUGCCUG		Potri.006G145100.2	0	4	1302-1322	1313	162432	409.304	5278.89	AT1G72830.1	NF-YA3	nuclear factor Y, subunit A3	---
		ptc-miR169q	UAGCCAAGGACGACUUGCCUG		Potri.006G145100.3	0	4	1349-1369	1360	162432	409.304	5278.89	AT1G72830.1	NF-YA3	nuclear factor Y, subunit A3	---
		ptc-miR169q	UAGCCAAGGACGACUUGCCUG		Potri.006G145100.4	0	4	1422-1442	1433	162432	409.304	5278.89	AT1G72830.1	NF-YA3	nuclear factor Y, subunit A3	---
		ptc-miR169q	UAGCCAAGGACGACUUGCCUG		Potri.006G145100.5	0	4	885-905	896	162432	409.304	5278.89	AT1G72830.1	NF-YA3	nuclear factor Y, subunit A3	---
		ptc-miR169q	UAGCCAAGGACGACUUGCCUG		Potri.006G145100.6	0	4	689-709	700	162432	409.304	5278.89	AT1G72830.1	NF-YA3	nuclear factor Y, subunit A3	---
		ptc-miR169q	UAGCCAAGGACGACUUGCCUG	Potri.018G064700	Potri.018G064700.1	0	4	1267-1287	1278	554.377	1432.57	6945.91	AT1G72830.1	NF-YA3	nuclear factor Y, subunit A3	---
		ptc-miR169q	UAGCCAAGGACGACUUGCCUG		Potri.018G064700.2	0	4	1323-1343	1334	554.377	1432.57	6945.91	AT1G72830.1	NF-YA4	nuclear factor Y, subunit A3	---
		ptc-miR169q	UAGCCAAGGACGACUUGCCUG		Potri.018G064700.3	0	4	951-971	962	554.377	1432.57	6945.91	AT1G72830.1	NF-YA5	nuclear factor Y, subunit A3	---
	ptc-miR169t	ptc-miR169t	GAGCCAAGAAUGACUUGCCGG	Potri.001G257600	Potri.001G257600.1	0	2.5	1439-1459	1450	184.792	102.326	833.509	AT5G12840.2	NF-YA1	nuclear factor Y, subunit A1	---	consist
		ptc-miR169t	GAGCCAAGAAUGACUUGCCGG		Potri.001G257600.2	0	2.5	1435-1455	1446	184.792	102.326	833.509	AT5G12840.2	NF-YA1	nuclear factor Y, subunit A1	---	consist
		ptc-miR169t	GAGCCAAGAAUGACUUGCCGG	Potri.001G266000	Potri.001G266000.1	2	2.5	1203-1223	1214	184.792	204.652	277.836	AT5G12840.2	NF-YA1	nuclear factor Y, subunit A1	---	consist
		ptc-miR169t	GAGCCAAGAAUGACUUGCCGG		Potri.001G266000.2	2	2.5	1275-1295	1286	184.792	204.652	277.836	AT5G12840.2	NF-YA1	nuclear factor Y, subunit A1	---	consist
		ptc-miR169t	GAGCCAAGAAUGACUUGCCGG		Potri.001G266000.3	2	2.5	1321-1341	1332	184.792	204.652	277.836	AT5G12840.2	NF-YA1	nuclear factor Y, subunit A1	---	consist
		ptc-miR169t	GAGCCAAGAAUGACUUGCCGG		Potri.001G266000.4	2	2.5	1162-1182	1173	184.792	204.652	277.836	AT5G12840.2	NF-YA1	nuclear factor Y, subunit A1	---	consist
		ptc-miR169t	GAGCCAAGAAUGACUUGCCGG		Potri.001G266000.4	2	2.5	1162-1182	1173	184.792	204.652	277.836	AT5G12840.2	NF-YA1	nuclear factor Y, subunit A1	---	consist
		ptc-miR169t	GAGCCAAGAAUGACUUGCCGG	Potri.009G052900	Potri.009G052900.1	2	2.5	1433-1453	1444	369.585	409.304	2222.69	AT5G12840.2	NF-YA1	nuclear factor Y, subunit A1	---	consist
		ptc-miR169t	GAGCCAAGAAUGACUUGCCGG		Potri.009G052900.2	2	2.5	1341-1361	1352	369.585	409.304	2222.69	AT5G12840.2	NF-YA1	nuclear factor Y, subunit A1	---	consist
		ptc-miR169t	GAGCCAAGAAUGACUUGCCGG		Potri.009G052900.3	2	2.5	1333-1353	1344	369.585	409.304	2222.69	AT5G12840.2	NF-YA1	nuclear factor Y, subunit A1	---	consist
		ptc-miR169t	GAGCCAAGAAUGACUUGCCGG		Potri.009G052900.4	2	2.5	1422-1442	1433	369.585	409.304	2222.69	AT5G12840.2	NF-YA1	nuclear factor Y, subunit A1	---	consist
		ptc-miR169t	GAGCCAAGAAUGACUUGCCGG		Potri.009G052900.5	2	2.5	1429-1449	1440	369.585	409.304	2222.69	AT5G12840.2	NF-YA1	nuclear factor Y, subunit A1	---	consist
		ptc-miR169t	GAGCCAAGAAUGACUUGCCGG		Potri.009G052900.6	2	2.5	1494-1514	1505	369.585	409.304	2222.69	AT5G12840.2	NF-YA1	nuclear factor Y, subunit A1	---	consist
		ptc-miR169t	GAGCCAAGAAUGACUUGCCGG		Potri.009G052900.7	2	2.5	1096-1116	1107	369.585	409.304	2222.69	AT5G12840.2	NF-YA1	nuclear factor Y, subunit A1	---	consist
		ptc-miR169t	GAGCCAAGAAUGACUUGCCGG		Potri.009G052900.8	2	2.5	1000-1020	1011	369.585	409.304	2222.69	AT5G12840.2	NF-YA1	nuclear factor Y, subunit A1	---	consist
		ptc-miR169t	GAGCCAAGAAUGACUUGCCGG	Potri.009G060600	Potri.009G060600.1	0	2.5	1251-1271	1262	369.585	306.978	1389.18	AT5G12840.2	NF-YA1	nuclear factor Y, subunit A1	---	consist
		ptc-miR169t	GAGCCAAGAAUGACUUGCCGG		Potri.009G060600.2	0	2.5	1344-1364	1355	369.585	306.978	1389.18	AT5G12840.2	NF-YA1	nuclear factor Y, subunit A1	---	consist
		ptc-miR169t	GAGCCAAGAAUGACUUGCCGG		Potri.009G060600.3	0	2.5	1253-1273	1264	369.585	306.978	1389.18	AT5G12840.2	NF-YA1	nuclear factor Y, subunit A1	---	consist
		ptc-miR169t	GAGCCAAGAAUGACUUGCCGG		Potri.009G060600.4	0	2.5	1256-1276	1267	369.585	306.978	1389.18	AT5G12840.2	NF-YA1	nuclear factor Y, subunit A1	---	consist
		ptc-miR169t	GAGCCAAGAAUGACUUGCCGG		Potri.009G060600.5	0	2.5	1147-1167	1158	369.585	306.978	1389.18	AT5G12840.2	NF-YA1	nuclear factor Y, subunit A1	---	consist
		ptc-miR169t	GAGCCAAGAAUGACUUGCCGG		Potri.009G060600.6	0	2.5	1452-1472	1463	369.585	306.978	1389.18	AT5G12840.2	NF-YA1	nuclear factor Y, subunit A1	---	consist
miR171	ptc-miR171a,b	ptc-miR171a,b	UUGAGCCGUGCCAAUAUCACG	Potri.001G122800	Potri.001G122800.1	0	3	1753-1773	1764	---	511.63	277.836	AT4G00150.1	ATHAM3,HAM3	GRAS family transcription factor	---	consist
		ptc-miR171a,b	UUGAGCCGUGCCAAUAUCACG		Potri.001G122800.2	0	3	1647-1667	1658	---	511.63	277.836	AT4G00150.1	ATHAM3,HAM3	GRAS family transcription factor	---	consist
		ptc-miR171a,b	UUGAGCCGUGCCAAUAUCACG		Potri.001G122800.3	0	3	1540-1560	1551	---	511.63	277.836	AT4G00150.1	ATHAM3,HAM3	GRAS family transcription factor	---	consist
		ptc-miR171a,b	UUGAGCCGUGCCAAUAUCACG	Potri.002G144200	Potri.002G144200.1	2	3	1756-1776	1767	184.792	613.956	3611.87	AT4G00150.1	ATHAM3,HAM3	GRAS family transcription factor	---	consist
		ptc-miR171a,b	UUGAGCCGUGCCAAUAUCACG		Potri.002G144200.2	2	3	1648-1668	1659	184.792	613.956	3611.87	AT4G00150.1	ATHAM3,HAM3	GRAS family transcription factor	---	consist
		ptc-miR171a,b	UUGAGCCGUGCCAAUAUCACG		Potri.002G144200.3	2	3	1357-1377	1368	184.792	613.956	3611.87	AT4G00150.1	ATHAM3,HAM3	GRAS family transcription factor	---	consist
		ptc-miR171a,b	UUGAGCCGUGCCAAUAUCACG	Potri.002G144700	Potri.002G144700.1	2	3	1915-1935	1926	184.792	613.956	3611.87	AT4G00150.1	ATHAM3,HAM3	GRAS family transcription factor	---	consist
		ptc-miR171a,b	UUGAGCCGUGCCAAUAUCACG	Potri.014G060200	Potri.014G060200.1	2	3	1458-1478	1469	184.792	409.304	2500.53	AT4G00150.1	ATHAM3,HAM3	GRAS family transcription factor	---	consist
		ptc-miR171a,b	UUGAGCCGUGCCAAUAUCACG		Potri.014G060200.2	2	3	1704-1724	1715	184.792	409.304	2500.53	AT4G00150.1	ATHAM3,HAM3	GRAS family transcription factor	---	consist
		ptc-miR171a,b	UUGAGCCGUGCCAAUAUCACG	Potri.014G060500	Potri.014G060500.1	2	3	1488-1508	1499	184.792	613.956	3611.87	AT4G00150.1	ATHAM3,HAM3	GRAS family transcription factor	---	consist
		ptc-miR171a,b	UUGAGCCGUGCCAAUAUCACG		Potri.014G060500.2	2	3	1486-1506	1497	184.792	613.956	3611.87	AT4G00150.1	ATHAM3,HAM3	GRAS family transcription factor	---	consist
		ptc-miR171a,b	UUGAGCCGUGCCAAUAUCACG		Potri.014G060500.3	2	3	1239-1259	1250	184.792	613.956	3611.87	AT4G00150.1	ATHAM3,HAM3	GRAS family transcription factor	---	consist
	ptc-miR171c,d	ptc-miR171c,d	AGAUUGAGCCGCGCCAAUAUC	Potri.001G122800	Potri.001G122800.1	0	1	1756-1776	1767	---	306.978	2222.69	AT4G00150.1	ATHAM3,HAM3	GRAS family transcription factor	---	consist
		ptc-miR171c,d	AGAUUGAGCCGCGCCAAUAUC		Potri.001G122800.2	0	1	1650-1670	1661	---	306.978	2222.69	AT4G00150.1	ATHAM3,HAM3	GRAS family transcription factor	---	consist
		ptc-miR171c,d	AGAUUGAGCCGCGCCAAUAUC		Potri.001G122800.3	0	1	1543-1563	1554	---	306.978	2222.69	AT4G00150.1	ATHAM3,HAM3	GRAS family transcription factor	---	consist
		ptc-miR171c,d	AGAUUGAGCCGCGCCAAUAUC	Potri.002G144200	Potri.002G144200.1	0	1	1759-1779	1770	---	2353.5	5834.56	AT4G00150.1	ATHAM3,HAM3	GRAS family transcription factor	---	consist
		ptc-miR171c,d	AGAUUGAGCCGCGCCAAUAUC		Potri.002G144200.2	0	1	1651-1671	1662	---	2353.5	5834.56	AT4G00150.1	ATHAM3,HAM3	GRAS family transcription factor	---	consist
		ptc-miR171c,d	AGAUUGAGCCGCGCCAAUAUC		Potri.002G144200.3	0	1	1360-1380	1371	---	2353.5	5834.56	AT4G00150.1	ATHAM3,HAM3	GRAS family transcription factor	---	consist
		ptc-miR171c,d	AGAUUGAGCCGCGCCAAUAUC	Potri.002G144700	Potri.002G144700.1	0	1	1918-1938	1929	---	2353.5	5834.56	AT4G00150.1	ATHAM3,HAM3	GRAS family transcription factor	---	consist
		ptc-miR171c,d	AGAUUGAGCCGCGCCAAUAUC	Potri.014G060200	Potri.014G060200.1	0	1	1461-1481	1472	---	1841.87	3611.87	AT4G00150.1	ATHAM3,HAM3	GRAS family transcription factor	---	consist
		ptc-miR171c,d	AGAUUGAGCCGCGCCAAUAUC		Potri.014G060200.2	0	1	1707-1727	1718	---	1841.87	3611.87	AT4G00150.1	ATHAM3,HAM3	GRAS family transcription factor	---	consist
		ptc-miR171c,d	AGAUUGAGCCGCGCCAAUAUC	Potri.014G060500	Potri.014G060500.1	0	1	1491-1511	1502	---	2353.5	5834.56	AT4G00150.1	ATHAM3,HAM3	GRAS family transcription factor	---	consist
		ptc-miR171c,d	AGAUUGAGCCGCGCCAAUAUC		Potri.014G060500.2	0	1	1489-1509	1500	---	2353.5	5834.56	AT4G00150.1	ATHAM3,HAM3	GRAS family transcription factor	---	consist
		ptc-miR171c,d	AGAUUGAGCCGCGCCAAUAUC		Potri.014G060500.3	0	1	1242-1262	1253	---	2353.5	5834.56	AT4G00150.1	ATHAM3,HAM3	GRAS family transcription factor	---	consist
	ptc-miR171e-i	ptc-miR171e-i	UGAUUGAGCCGUGCCAAUAUC	Potri.001G122800	Potri.001G122800.1	0	1	1756-1776	1767	---	306.978	2222.69	AT4G00150.1	ATHAM3,HAM3	GRAS family transcription factor	---	consist
		ptc-miR171e-i	UGAUUGAGCCGUGCCAAUAUC		Potri.001G122800.2	0	1	1650-1670	1661	---	306.978	2222.69	AT4G00150.1	ATHAM3,HAM3	GRAS family transcription factor	---	consist
		ptc-miR171e-i	UGAUUGAGCCGUGCCAAUAUC		Potri.001G122800.3	0	1	1543-1563	1554	---	306.978	2222.69	AT4G00150.1	ATHAM3,HAM3	GRAS family transcription factor	---	consist
		ptc-miR171e-i	UGAUUGAGCCGUGCCAAUAUC	Potri.002G144200	Potri.002G144200.1	0	1	1759-1779	1770	---	2353.5	5834.56	AT4G00150.1	ATHAM3,HAM3	GRAS family transcription factor	---	consist
		ptc-miR171e-i	UGAUUGAGCCGUGCCAAUAUC		Potri.002G144200.2	0	1	1651-1671	1662	---	2353.5	5834.56	AT4G00150.1	ATHAM3,HAM3	GRAS family transcription factor	---	consist
		ptc-miR171e-i	UGAUUGAGCCGUGCCAAUAUC		Potri.002G144200.3	0	1	1360-1380	1371	---	2353.5	5834.56	AT4G00150.1	ATHAM3,HAM3	GRAS family transcription factor	---	consist
		ptc-miR171e-i	UGAUUGAGCCGUGCCAAUAUC	Potri.002G144700	Potri.002G144700.1	0	1	1918-1938	1929	---	2353.5	5834.56	AT4G00150.1	ATHAM3,HAM3	GRAS family transcription factor	---	consist
		ptc-miR171e-i	UGAUUGAGCCGUGCCAAUAUC	Potri.014G060200	Potri.014G060200.1	0	1	1461-1481	1472	---	1841.87	3611.87	AT4G00150.1	ATHAM3,HAM3	GRAS family transcription factor	---	consist
		ptc-miR171e-i	UGAUUGAGCCGUGCCAAUAUC		Potri.014G060200.2	0	1	1707-1727	1718	---	1841.87	3611.87	AT4G00150.1	ATHAM3,HAM3	GRAS family transcription factor	---	consist
		ptc-miR171e-i	UGAUUGAGCCGUGCCAAUAUC	Potri.014G060500	Potri.014G060500.1	0	1	1491-1511	1502	---	2353.5	5834.56	AT4G00150.1	ATHAM3,HAM3	GRAS family transcription factor	---	consist
		ptc-miR171e-i	UGAUUGAGCCGUGCCAAUAUC		Potri.014G060500.2	0	1	1489-1509	1500	---	2353.5	5834.56	AT4G00150.1	ATHAM3,HAM3	GRAS family transcription factor	---	consist
		ptc-miR171e-i	UGAUUGAGCCGUGCCAAUAUC		Potri.014G060500.3	0	1	1242-1262	1253	---	2353.5	5834.56	AT4G00150.1	ATHAM3,HAM3	GRAS family transcription factor	---	consist
miR172	ptc-miR172a-c,f	ptc-miR172a-c,f	AGAAUCUUGAUGAUGCUGCAU	Potri.005G140700	Potri.005G140700.1	0	2	1744-1764	1755	184.792	1227.91	8890.76	AT4G36920.1	AP2	Integrase-type DNA-binding superfamily protein	---	consist
		ptc-miR172a-c,f	AGAAUCUUGAUGAUGCUGCAU		Potri.005G140700.2	0	2	2042-2062	2053	184.792	1227.91	8890.76	AT4G36920.1	AP2	Integrase-type DNA-binding superfamily protein	---	consist
		ptc-miR172a-c,f	AGAAUCUUGAUGAUGCUGCAU		Potri.005G140700.3	0	2	2009-2029	2020	184.792	1227.91	8890.76	AT4G36920.1	AP2	Integrase-type DNA-binding superfamily protein	---	consist
		ptc-miR172a-c,f	AGAAUCUUGAUGAUGCUGCAU	Potri.006G132400	Potri.006G132400.1	2	3	1468-1488	1479	---	1125.59	4723.22	AT2G28550.3	RAP2.7	related to AP2.7	---	consist
		ptc-miR172a-c,f	AGAAUCUUGAUGAUGCUGCAU		Potri.006G132400.2	2	3	1396-1416	1407	---	1125.59	4723.22	AT2G28550.3	RAP2.7	related to AP2.7	---	consist
		ptc-miR172a-c,f	AGAAUCUUGAUGAUGCUGCAU	Potri.007G046200	Potri.007G046200.1	0	3	2138-2158	2149	184.792	1227.91	8890.76	AT4G36920.1	AP2	Integrase-type DNA-binding superfamily protein	---	consist
		ptc-miR172a-c,f	AGAAUCUUGAUGAUGCUGCAU		Potri.007G046200.2	0	3	2129-2149	2140	184.792	1227.91	8890.76	AT4G36920.1	AP2	Integrase-type DNA-binding superfamily protein	---	consist
		ptc-miR172a-c,f	AGAAUCUUGAUGAUGCUGCAU		Potri.007G046200.3	0	3	2226-2246	2237	184.792	1227.91	8890.76	AT4G36920.1	AP2	Integrase-type DNA-binding superfamily protein	---	consist
		ptc-miR172a-c,f	AGAAUCUUGAUGAUGCUGCAU	Potri.008G045300	Potri.008G045300.1	0	2	1947-1967	1958	184.792	2865.13	8890.76	AT2G28550.3	RAP2.7	related to AP2.7	---	consist
		ptc-miR172a-c,f	AGAAUCUUGAUGAUGCUGCAU		Potri.008G045300.2	0	2	1944-1964	1955	184.792	2865.13	8890.76	AT2G28550.3	RAP2.7	related to AP2.7	---	consist
		ptc-miR172a-c,f	AGAAUCUUGAUGAUGCUGCAU		Potri.008G045300.3	0	2	1902-1922	1913	184.792	2865.13	8890.76	AT2G28550.1	RAP2.7	related to AP2.7	---	consist
		ptc-miR172a-c,f	AGAAUCUUGAUGAUGCUGCAU		Potri.008G045300.4	0	2	1899-1919	1910	184.792	2865.13	8890.76	AT2G28550.1	RAP2.7	related to AP2.7	---	consist
		ptc-miR172a-c,f	AGAAUCUUGAUGAUGCUGCAU	Potri.010G216200	Potri.010G216200.1	0	2	1768-1788	1779	---	3888.39	10279.9	AT2G28550.3	RAP2.7	related to AP2.7	---	consist
		ptc-miR172a-c,f	AGAAUCUUGAUGAUGCUGCAU		Potri.010G216200.2	0	2	1280-1300	1291	---	3888.39	10279.9	AT2G28550.1	RAP2.7	related to AP2.7	---	consist
		ptc-miR172a-c,f	AGAAUCUUGAUGAUGCUGCAU		Potri.010G216200.3	0	2	1723-1743	1734	---	3888.39	10279.9	AT2G28550.1	RAP2.7	related to AP2.7	---	consist
		ptc-miR172a-c,f	AGAAUCUUGAUGAUGCUGCAU		Potri.010G216200.4	0	2	1495-1515	1506	---	3888.39	10279.9	AT2G28550.2	RAP2.7	related to AP2.7	---	consist
		ptc-miR172a-c,f	AGAAUCUUGAUGAUGCUGCAU		Potri.010G216200.5	0	2	1319-1339	1330	---	3888.39	10279.9	AT2G28550.1	RAP2.7	related to AP2.7	---	consist
		ptc-miR172a-c,f	AGAAUCUUGAUGAUGCUGCAU	Potri.016G084500	Potri.016G084500.1	0	3	1748-1768	1759	---	1125.59	4723.22	AT2G28550.3	RAP2.7	related to AP2.7	---	consist
		ptc-miR172a-c,f	AGAAUCUUGAUGAUGCUGCAU		Potri.016G084500.2	0	3	1703-1723	1714	---	1125.59	4723.22	AT2G28550.1	RAP2.7	related to AP2.7	---	consist
	ptc-miR172d,e	ptc-miR172d,e	GGAAUCUUGAUGAUGCUGCAU	Potri.005G140700	Potri.005G140700.1	0	2.5	1744-1764	1755	184.792	1227.91	8890.76	AT4G36920.1	AP2	Integrase-type DNA-binding superfamily protein	---	consist
		ptc-miR172d,e	GGAAUCUUGAUGAUGCUGCAU		Potri.005G140700.2	0	2.5	2042-2062	2053	184.792	1227.91	8890.76	AT4G36920.1	AP2	Integrase-type DNA-binding superfamily protein	---	consist
		ptc-miR172d,e	GGAAUCUUGAUGAUGCUGCAU		Potri.005G140700.3	0	2.5	2009-2029	2020	184.792	1227.91	8890.76	AT4G36920.1	AP2	Integrase-type DNA-binding superfamily protein	---	consist
		ptc-miR172d,e	GGAAUCUUGAUGAUGCUGCAU	Potri.006G132400	Potri.006G132400.1	2	3	1468-1488	1479	---	1125.59	4723.22	AT2G28550.3	RAP2.7	related to AP2.7	---	consist
		ptc-miR172d,e	GGAAUCUUGAUGAUGCUGCAU		Potri.006G132400.2	2	3	1396-1416	1407	---	1125.59	4723.22	AT2G28550.3	RAP2.7	related to AP2.7	---	consist
		ptc-miR172d,e	GGAAUCUUGAUGAUGCUGCAU	Potri.007G046200	Potri.007G046200.1	0	2	2138-2158	2149	184.792	1227.91	8890.76	AT4G36920.1	AP2	Integrase-type DNA-binding superfamily protein	---	consist
		ptc-miR172d,e	GGAAUCUUGAUGAUGCUGCAU		Potri.007G046200.2	0	2	2129-2149	2140	184.792	1227.91	8890.76	AT4G36920.1	AP2	Integrase-type DNA-binding superfamily protein	---	consist
		ptc-miR172d,e	GGAAUCUUGAUGAUGCUGCAU		Potri.007G046200.3	0	2	2226-2246	2237	184.792	1227.91	8890.76	AT4G36920.1	AP2	Integrase-type DNA-binding superfamily protein	---	consist
		ptc-miR172d,e	GGAAUCUUGAUGAUGCUGCAU	Potri.008G045300	Potri.008G045300.1	0	2.5	1947-1967	1958	184.792	2865.13	8890.76	AT2G28550.3	RAP2.7	related to AP2.7	---	consist
		ptc-miR172d,e	GGAAUCUUGAUGAUGCUGCAU		Potri.008G045300.2	0	2.5	1944-1964	1955	184.792	2865.13	8890.76	AT2G28550.3	RAP2.7	related to AP2.7	---	consist
		ptc-miR172d,e	GGAAUCUUGAUGAUGCUGCAU		Potri.008G045300.3	0	2.5	1902-1922	1913	184.792	2865.13	8890.76	AT2G28550.1	RAP2.7	related to AP2.7	---	consist
		ptc-miR172d,e	GGAAUCUUGAUGAUGCUGCAU		Potri.008G045300.4	0	2.5	1899-1919	1910	184.792	2865.13	8890.76	AT2G28550.1	RAP2.7	related to AP2.7	---	consist
		ptc-miR172d,e	GGAAUCUUGAUGAUGCUGCAU	Potri.010G216200	Potri.010G216200.1	0	2.5	1768-1788	1779	---	3888.39	10279.9	AT2G28550.3	RAP2.7	related to AP2.7	---	consist
		ptc-miR172d,e	GGAAUCUUGAUGAUGCUGCAU		Potri.010G216200.2	0	2.5	1280-1300	1291	---	3888.39	10279.9	AT5G60120.2	TOE2	target of early activation tagged (EAT) 2	---	consist
		ptc-miR172d,e	GGAAUCUUGAUGAUGCUGCAU		Potri.010G216200.3	0	2.5	1723-1743	1734	---	3888.39	10279.9	AT2G28550.1	RAP2.7	related to AP2.7	---	consist
		ptc-miR172d,e	GGAAUCUUGAUGAUGCUGCAU		Potri.010G216200.4	0	2.5	1495-1515	1506	---	3888.39	10279.9	AT2G28550.2	RAP2.7	related to AP2.7	---	consist
		ptc-miR172d,e	GGAAUCUUGAUGAUGCUGCAU		Potri.010G216200.5	0	2.5	1319-1339	1330	---	3888.39	10279.9	AT2G28550.1	RAP2.7	related to AP2.7	---	consist
		ptc-miR172d,e	GGAAUCUUGAUGAUGCUGCAU	Potri.016G084500	Potri.016G084500.1	0	3	1748-1768	1759	---	1125.59	4723.22	AT2G28550.3	RAP2.7	related to AP2.7	---	consist
		ptc-miR172d,e	GGAAUCUUGAUGAUGCUGCAU		Potri.016G084500.2	0	3	1703-1723	1714	---	1125.59	4723.22	AT2G28550.1	RAP2.7	related to AP2.7	---	consist
	ptc-miR172g,h	ptc-miR172g,h	GGAAUCUUGAUGAUGCUGCAG	Potri.005G140700	Potri.005G140700.1	0	1.5	1744-1764	1755	184.792	1227.91	8890.76	AT4G36920.1	AP2	Integrase-type DNA-binding superfamily protein	---	consist
		ptc-miR172g,h	GGAAUCUUGAUGAUGCUGCAG		Potri.005G140700.2	0	1.5	2042-2062	2053	184.792	1227.91	8890.76	AT4G36920.1	AP2	Integrase-type DNA-binding superfamily protein	---	consist
		ptc-miR172g,h	GGAAUCUUGAUGAUGCUGCAG		Potri.005G140700.3	0	1.5	2009-2029	2020	184.792	1227.91	8890.76	AT4G36920.1	AP2	Integrase-type DNA-binding superfamily protein	---	consist
		ptc-miR172g,h	GGAAUCUUGAUGAUGCUGCAG	Potri.006G132400	Potri.006G132400.1	2	2	1468-1488	1479	---	1125.59	4723.22	AT2G28550.3	RAP2.7	related to AP2.7	---	consist
		ptc-miR172g,h	GGAAUCUUGAUGAUGCUGCAG		Potri.006G132400.2	2	2	1396-1416	1407	---	1125.59	4723.22	AT2G28550.3	RAP2.7	related to AP2.7	---	consist
		ptc-miR172g,h	GGAAUCUUGAUGAUGCUGCAG	Potri.007G046200	Potri.007G046200.1	0	1	2138-2158	2149	184.792	1227.91	8890.76	AT4G36920.1	AP2	Integrase-type DNA-binding superfamily protein	---	consist
		ptc-miR172g,h	GGAAUCUUGAUGAUGCUGCAG		Potri.007G046200.2	0	1	2129-2149	2140	184.792	1227.91	8890.76	AT4G36920.1	AP2	Integrase-type DNA-binding superfamily protein	---	consist
		ptc-miR172g,h	GGAAUCUUGAUGAUGCUGCAG		Potri.007G046200.3	0	1	2226-2246	2237	184.792	1227.91	8890.76	AT4G36920.1	AP2	Integrase-type DNA-binding superfamily protein	---	consist
		ptc-miR172g,h	GGAAUCUUGAUGAUGCUGCAG	Potri.008G045300	Potri.008G045300.1	0	2	1947-1967	1958	184.792	2865.13	8890.76	AT2G28550.3	RAP2.7	related to AP2.7	---	consist
		ptc-miR172g,h	GGAAUCUUGAUGAUGCUGCAG		Potri.008G045300.2	0	2	1944-1964	1955	184.792	2865.13	8890.76	AT2G28550.3	RAP2.7	related to AP2.7	---	consist
		ptc-miR172g,h	GGAAUCUUGAUGAUGCUGCAG		Potri.008G045300.3	0	2	1902-1922	1913	184.792	2865.13	8890.76	AT2G28550.1	RAP2.7	related to AP2.7	---	consist
		ptc-miR172g,h	GGAAUCUUGAUGAUGCUGCAG		Potri.008G045300.4	0	2	1899-1919	1910	184.792	2865.13	8890.76	AT2G28550.1	RAP2.7	related to AP2.7	---	consist
		ptc-miR172g,h	GGAAUCUUGAUGAUGCUGCAG	Potri.010G216200	Potri.010G216200.1	0	2	1768-1788	1779	---	3888.39	10279.9	AT2G28550.3	RAP2.7	related to AP2.7	---	consist
		ptc-miR172g,h	GGAAUCUUGAUGAUGCUGCAG		Potri.010G216200.2	0	2	1280-1300	1291	---	3888.39	10279.9	AT5G60120.2	TOE2	target of early activation tagged (EAT) 2	---	consist
		ptc-miR172g,h	GGAAUCUUGAUGAUGCUGCAG		Potri.010G216200.3	0	2	1723-1743	1734	---	3888.39	10279.9	AT2G28550.1	RAP2.7	related to AP2.7	---	consist
		ptc-miR172g,h	GGAAUCUUGAUGAUGCUGCAG		Potri.010G216200.4	0	2	1495-1515	1506	---	3888.39	10279.9	AT2G28550.2	RAP2.7	related to AP2.7	---	consist
		ptc-miR172g,h	GGAAUCUUGAUGAUGCUGCAG		Potri.010G216200.5	0	2	1319-1339	1330	---	3888.39	10279.9	AT2G28550.1	RAP2.7	related to AP2.7	---	consist
		ptc-miR172g,h	GGAAUCUUGAUGAUGCUGCAG	Potri.016G084500	Potri.016G084500.1	0	2	1748-1768	1759	---	1125.59	4723.22	AT2G28550.3	RAP2.7	related to AP2.7	---	consist
		ptc-miR172g,h	GGAAUCUUGAUGAUGCUGCAG		Potri.016G084500.2	0	2	1703-1723	1714	---	1125.59	4723.22	AT2G28550.1	RAP2.7	related to AP2.7	---	consist
miR319	ptc-miR319a-d	ptc-miR319a-d	UUGGACUGAAGGGAGCUCCC	Potri.004G065800	Potri.004G065800.1	0	3.5	2726-2745	2736	---	1023.26	3611.87	AT4G18390.1	TCP2	TEOSINTE BRANCHED 1, cycloidea and PCF transcription factor 2	---	consist
		ptc-miR319a-d	UUGGACUGAAGGGAGCUCCC		Potri.004G065800.2	0	3.5	2819-2838	2829	---	1023.26	3611.87	AT4G18390.1	TCP2	TEOSINTE BRANCHED 1, cycloidea and PCF transcription factor 2	---	consist
		ptc-miR319a-d	UUGGACUGAAGGGAGCUCCC		Potri.004G065800.3	0	3.5	1999-2018	2009	---	1023.26	3611.87	AT4G18390.1	TCP2	TEOSINTE BRANCHED 1, cycloidea and PCF transcription factor 2	---	consist
		ptc-miR319a-d	UUGGACUGAAGGGAGCUCCC		Potri.004G065800.4	0	3.5	1867-1886	1877	---	1023.26	3611.87	AT4G18390.1	TCP2	TEOSINTE BRANCHED 1, cycloidea and PCF transcription factor 2	---	consist
		ptc-miR319a-d	UUGGACUGAAGGGAGCUCCC		Potri.004G065800.5	0	3.5	1999-2018	2009	---	1023.26	3611.87	AT4G18390.1	TCP2	TEOSINTE BRANCHED 1, cycloidea and PCF transcription factor 2	---	consist
		ptc-miR319a-d	UUGGACUGAAGGGAGCUCCC		Potri.004G065800.6	0	3.5	2455-2474	2465	---	1023.26	3611.87	AT4G18390.1	TCP2	TEOSINTE BRANCHED 1, cycloidea and PCF transcription factor 2	---	consist
		ptc-miR319a-d	UUGGACUGAAGGGAGCUCCC		Potri.004G065800.7	0	3.5	1999-2018	2009	---	1023.26	3611.87	AT4G18390.1	TCP2	TEOSINTE BRANCHED 1, cycloidea and PCF transcription factor 2	---	consist
		ptc-miR319a-d	UUGGACUGAAGGGAGCUCCC		Potri.004G065800.8	0	3.5	1999-2018	2009	---	1023.26	3611.87	AT4G18390.1	TCP2	TEOSINTE BRANCHED 1, cycloidea and PCF transcription factor 2	---	consist
		ptc-miR319a-d	UUGGACUGAAGGGAGCUCCC		Potri.004G065800.9	0	3.5	1999-2018	2009	---	1023.26	3611.87	AT4G18390.1	TCP2	TEOSINTE BRANCHED 1, cycloidea and PCF transcription factor 2	---	consist
		ptc-miR319a-d	UUGGACUGAAGGGAGCUCCC	Potri.011G083100.3	Potri.011G083100.3	4	3.5	1892-1911	1902	---	102.326	---	AT4G18390.1	TCP2	TEOSINTE BRANCHED 1, cycloidea and PCF transcription factor 2	---	consist
		ptc-miR319a-d	UUGGACUGAAGGGAGCUCCC	Potri.011G096600	Potri.011G096600.1	4	4	1552-1571	1562	---	102.326	277.836	AT3G15030.1	TCP4	TCP family transcription factor 4	---
		ptc-miR319a-d	UUGGACUGAAGGGAGCUCCC		Potri.011G096600.2	4	4	1552-1571	1562	---	102.326	277.836	AT3G15030.1	TCP4	TCP family transcription factor 4	---
		ptc-miR319a-d	UUGGACUGAAGGGAGCUCCC	Potri.013G119400	Potri.013G119400.1	4	4	1733-1752	1743	---	---	277.836	AT3G15030.1	TCP4	TCP family transcription factor 4	---
miR393	ptc-miR393a-d	ptc-miR393a-d	UCCAAAGGGAUCGCAUUGAUC	Potri.001G323100	Potri.001G323100.1	0	2	2001-2021	2012	8315.66	7776.78	28617.1	AT3G26810.1	AFB2	auxin signaling F-box 2	Pt-TIR1.1	consist
		ptc-miR393a-d	UCCAAAGGGAUCGCAUUGAUC		Potri.001G323100.2	0	2	1737-1757	1748	8315.66	7776.78	28617.1	AT3G26810.1	AFB2	auxin signaling F-box 2	Pt-TIR1.1	consist
	UCCAAAGGGAUCGCAUUGAUC	ptc-miR393a-d	UCCAAAGGGAUCGCAUUGAUC		Potri.001G323100.3	0	2	1875-1895	1886	8315.66	7776.78	28617.1	AT1G12820.1	AFB3	auxin signaling F-box 3	Pt-TIR1.1	consist
		ptc-miR393a-d	UCCAAAGGGAUCGCAUUGAUC		Potri.001G323100.4	0	2	1253-1273	1264	8315.66	7776.78	28617.1	AT3G26810.1	AFB2	auxin signaling F-box 2	Pt-TIR1.1	consist
		ptc-miR393a-d	UCCAAAGGGAUCGCAUUGAUC	Potri.002G207800	Potri.002G207800.1	0	1	1813-1832	1823	369.585	818.609	3889.71	AT3G62980.1	TIR1	F-box/RNI-like superfamily protein	---	consist
		ptc-miR393a-d	UCCAAAGGGAUCGCAUUGAUC	Potri.014G134800	Potri.014G134800.1	2	1	1597-1616	1607	369.585	102.326	277.836	AT3G62980.1	TIR1	F-box/RNI-like superfamily protein	---	consist
		ptc-miR393a-d	UCCAAAGGGAUCGCAUUGAUC	Potri.017G061600	Potri.017G061600.1	0	2	2018-2038	2029	8315.66	14837.3	41119.8	AT3G26810.1	AFB2	auxin signaling F-box 2	Pt-TIR1.2	consist
		ptc-miR393a-d	UCCAAAGGGAUCGCAUUGAUC	Potri.014G148900	Potri.014G148900.1	2	4	613-633	624	---	102.326	833.509	AT3G23690.1	AT3G23690	basic helix-loop-helix (bHLH) DNA-binding superfamily protein	---
		ptc-miR393a-d	UCCAAAGGGAUCGCAUUGAUC		Potri.014G148900.2	2	4	613-633	624	---	102.326	833.509	AT3G23690.1	AT3G23690	basic helix-loop-helix (bHLH) DNA-binding superfamily protein	---
		ptc-miR393a-d	UCCAAAGGGAUCGCAUUGAUC	Potri.002G235400	Potri.002G235400.1	2	4	595-615	606	---	102.326	833.509	AT5G48560.1	AT5G48560	basic helix-loop-helix (bHLH) DNA-binding superfamily protein	---
miR394	ptc-miR394a,b-5p	ptc-miR394a,b-5p	UUGGCAUUCUGUCCACCUCC	Potri.001G057100	Potri.001G057100.1	0	1	1472-1491	1482	4804.6	4093.04	16392.3	AT1G27340.1	LCR	Galactose oxidase/kelch repeat superfamily protein	---	consist
		ptc-miR394a,b-5p	UUGGCAUUCUGUCCACCUCC		Potri.001G057100.2	0	1	1427-1446	1437	4804.6	4093.04	16392.3	AT1G27340.1	LCR	Galactose oxidase/kelch repeat superfamily protein	---	consist
		ptc-miR394a,b-5p	UUGGCAUUCUGUCCACCUCC		Potri.001G057100.3	0	1	1249-1268	1259	4804.6	4093.04	16392.3	AT1G27340.1	LCR	Galactose oxidase/kelch repeat superfamily protein	---	consist
		ptc-miR394a,b-5p	UUGGCAUUCUGUCCACCUCC	Potri.003G171300	Potri.003G171300.1	0	1	1391-1410	1401	4804.6	4093.04	16392.3	AT1G27340.1	LCR	Galactose oxidase/kelch repeat superfamily protein	---	consist
		ptc-miR394a,b-5p	UUGGCAUUCUGUCCACCUCC		Potri.003G171300.2	0	1	1323-1342	1333	4804.6	4093.04	16392.3	AT1G27340.1	LCR	Galactose oxidase/kelch repeat superfamily protein	---	consist
		ptc-miR394a,b-5p	UUGGCAUUCUGUCCACCUCC		Potri.003G171300.3	0	1	1318-1337	1328	4804.6	4093.04	16392.3	AT1G27340.1	LCR	Galactose oxidase/kelch repeat superfamily protein	---	consist
miR396	ptc-miR396a,b	ptc-miR396a,b	UUCCACAGCUUUCUUGAACUG	Potri.001G082700	Potri.001G082700.1	4	3	806-827	817	---	---	277.836	AT4G24150.1	AtGRF8,GRF8	growth-regulating factor 8	AtGRF8,GRF8	consist
		ptc-miR396a,b	UUCCACAGCUUUCUUGAACUG	Potri.001G114000	Potri.001G114000.1	0	4	670-691	681	---	4195.37	13891.8	AT4G37740.1	AtGRF2,GRF2	growth-regulating factor 2	AtGRF2,GRF2	consist
		ptc-miR396a,b	UUCCACAGCUUUCUUGAACUG		Potri.001G114000.2	0	4	773-794	784	---	4195.37	13891.8	AT4G37740.1	AtGRF2,GRF2	growth-regulating factor 2	AtGRF2,GRF2	consist
		ptc-miR396a,b	UUCCACAGCUUUCUUGAACUG	Potri.001G132600	Potri.001G132600.1	2	3	570-591	581	---	511.63	1944.85	AT4G37740.1	AtGRF2,GRF2	growth-regulating factor 2	AtGRF2,GRF2	consist
		ptc-miR396a,b	UUCCACAGCUUUCUUGAACUG	Potri.002G115100	Potri.002G115100.1	0	3.5	759-780	770	---	204.652	555.672	AT2G22840.1	AtGRF1,GRF1	growth-regulating factor 1	AtGRF1,GRF1	consist
		ptc-miR396a,b	UUCCACAGCUUUCUUGAACUG	Potri.003G100800	Potri.003G100800.1	0	3	400-421	411	---	511.63	2500.53	AT4G37740.1	AtGRF2,GRF2	growth-regulating factor 2	AtGRF2,GRF2	consist
		ptc-miR396a,b	UUCCACAGCUUUCUUGAACUG		Potri.003G100800.2	0	3	494-515	505	---	511.63	2500.53	AT4G37740.1	AtGRF2,GRF2	growth-regulating factor 2	AtGRF2,GRF2	consist
		ptc-miR396a,b	UUCCACAGCUUUCUUGAACUG		Potri.003G100800.3	0	3	506-527	517	---	511.63	2500.53	AT4G37740.1	AtGRF2,GRF2	growth-regulating factor 2	AtGRF2,GRF2	consist
		ptc-miR396a,b	UUCCACAGCUUUCUUGAACUG		Potri.003G100800.4	0	3	400-421	411	---	511.63	2500.53	AT4G37740.1	AtGRF2,GRF2	growth-regulating factor 2	AtGRF2,GRF2	consist
		ptc-miR396a,b	UUCCACAGCUUUCUUGAACUG	Potri.006G143200	Potri.006G143200.1	4	3	663-684	674	---	102.326	---	AT3G13960.1	AtGRF5,GRF5	growth-regulating factor 5	AtGRF5,GRF5	consist
		ptc-miR396a,b	UUCCACAGCUUUCUUGAACUG	Potri.007G007100	Potri.007G007100.1	0	3.5	1103-1124	1114	---	204.652	1111.34	AT2G22840.1	AtGRF1,GRF1	growth-regulating factor 1	AtGRF1,GRF1	consist
		ptc-miR396a,b	UUCCACAGCUUUCUUGAACUG	Potri.013G077500	Potri.013G077500.1	0	3	1041-1062	1052	---	306.978	277.836	AT3G13960.1	AtGRF5,GRF5	growth-regulating factor 5	AtGRF5,GRF5	consist
		ptc-miR396a,b	UUCCACAGCUUUCUUGAACUG	Potri.014G007200	Potri.014G007200.1	0	3.5	1076-1097	1087	---	204.652	1111.34	AT2G22840.1	AtGRF1,GRF1	growth-regulating factor 1	AtGRF1,GRF1	consist
		ptc-miR396a,b	UUCCACAGCUUUCUUGAACUG	Potri.014G071800	Potri.014G071800.1	0	4	576-597	587	---	204.652	1389.18	AT2G45480.1	AtGRF9,GRF9	growth-regulating factor 9	AtGRF9,GRF9	consist
		ptc-miR396a,b	UUCCACAGCUUUCUUGAACUG	Potri.015G006200	Potri.015G006200.1	4	3	387-408	398	---	102.326	277.836	AT5G53660.1	AtGRF7,GRF7	growth-regulating factor 7	AtGRF7,GRF7	consist
		ptc-miR396a,b	UUCCACAGCUUUCUUGAACUG		Potri.015G006200.2	4	3	739-760	750	---	102.326	277.836	AT5G53660.1	AtGRF7,GRF7	growth-regulating factor 7	AtGRF7,GRF7	consist
		ptc-miR396a,b	UUCCACAGCUUUCUUGAACUG		Potri.015G006200.3	4	3	392-413	403	---	102.326	277.836	AT5G53660.1	AtGRF7,GRF7	growth-regulating factor 7	AtGRF7,GRF7	consist
		ptc-miR396a,b	UUCCACAGCUUUCUUGAACUG		Potri.015G006200.4	4	3	398-419	409	---	102.326	277.836	AT5G53660.1	AtGRF7,GRF7	growth-regulating factor 7	AtGRF7,GRF7	consist
		ptc-miR396a,b	UUCCACAGCUUUCUUGAACUG		Potri.015G006200.5	4	3	533-554	544	---	102.326	277.836	AT5G53660.1	AtGRF7,GRF7	growth-regulating factor 7	AtGRF7,GRF7	consist
		ptc-miR396a,b	UUCCACAGCUUUCUUGAACUG	Potri.014G012800	Potri.014G012800.1	1	3.5	1034-1055	1045	---	204.652	555.672	AT2G22840.1	AtGRF1,GRF1	growth-regulating factor 1	AtGRF1,GRF1
	ptc-miR396c-e	ptc-miR396c-e	UUCCACAGCUUUCUUGAACUU	Potri.001G082700	Potri.001G082700.1	4	4	806-827	817	---	---	277.836	AT4G24150.1	AtGRF8,GRF8	growth-regulating factor 8	AtGRF8,GRF8	consist
		ptc-miR396c-e	UUCCACAGCUUUCUUGAACUU	Potri.001G114000	Potri.001G114000.1	0	3.5	670-691	681	---	4195.37	13891.8	AT4G37740.1	AtGRF2,GRF2	growth-regulating factor 2	AtGRF2,GRF2	consist
		ptc-miR396c-e	UUCCACAGCUUUCUUGAACUU		Potri.001G114000.2	0	3.5	773-794	784	---	4195.37	13891.8	AT4G37740.1	AtGRF2,GRF2	growth-regulating factor 2	AtGRF2,GRF2	consist
		ptc-miR396c-e	UUCCACAGCUUUCUUGAACUU	Potri.001G132600	Potri.001G132600.1	2	4	570-591	581	---	511.63	1944.85	AT4G37740.1	AtGRF2,GRF2	growth-regulating factor 2	AtGRF2,GRF2	consist
		ptc-miR396c-e	UUCCACAGCUUUCUUGAACUU	Potri.002G115100	Potri.002G115100.1	0	4	759-780	770	---	204.652	555.672	AT2G22840.1	AtGRF1,GRF1	growth-regulating factor 1	AtGRF1,GRF1	consist
		ptc-miR396c-e	UUCCACAGCUUUCUUGAACUU	Potri.003G100800	Potri.003G100800.1	0	4	400-421	411	---	511.63	2500.53	AT4G37740.1	AtGRF2,GRF2	growth-regulating factor 2	AtGRF2,GRF2	consist
		ptc-miR396c-e	UUCCACAGCUUUCUUGAACUU		Potri.003G100800.2	0	4	494-515	505	---	511.63	2500.53	AT4G37740.1	AtGRF2,GRF2	growth-regulating factor 2	AtGRF2,GRF2	consist
		ptc-miR396c-e	UUCCACAGCUUUCUUGAACUU		Potri.003G100800.3	0	4	506-527	517	---	511.63	2500.53	AT4G37740.1	AtGRF2,GRF2	growth-regulating factor 2	AtGRF2,GRF2	consist
		ptc-miR396c-e	UUCCACAGCUUUCUUGAACUU		Potri.003G100800.4	0	4	400-421	411	---	511.63	2500.53	AT4G37740.1	AtGRF2,GRF2	growth-regulating factor 2	AtGRF2,GRF2	consist
		ptc-miR396c-e	UUCCACAGCUUUCUUGAACUU	Potri.006G143200	Potri.006G143200.1	4	4	663-684	674	---	102.326	---	AT3G13960.1	AtGRF5,GRF5	growth-regulating factor 5	AtGRF5,GRF5	consist
		ptc-miR396c-e	UUCCACAGCUUUCUUGAACUU	Potri.007G007100	Potri.007G007100.1	0	4	1103-1124	1114	---	204.652	1111.34	AT2G22840.1	AtGRF1,GRF1	growth-regulating factor 1	AtGRF1,GRF1	consist
		ptc-miR396c-e	UUCCACAGCUUUCUUGAACUU	Potri.014G007200	Potri.014G007200.1	0	4	1076-1097	1087	---	204.652	1111.34	AT2G22840.1	AtGRF1,GRF1	growth-regulating factor 1	AtGRF1,GRF1	consist
		ptc-miR396c-e	UUCCACAGCUUUCUUGAACUU	Potri.014G071800	Potri.014G071800.1	0	3	576-597	587	---	204.652	1389.18	AT2G45480.1	AtGRF9,GRF9	growth-regulating factor 9	AtGRF9,GRF9	consist
		ptc-miR396c-e	UUCCACAGCUUUCUUGAACUU	Potri.015G006200	Potri.015G006200.1	4	4	387-408	398	---	102.326	277.836	AT5G53660.1	AtGRF7,GRF7	growth-regulating factor 7	AtGRF7,GRF7	consist
		ptc-miR396c-e	UUCCACAGCUUUCUUGAACUU		Potri.015G006200.2	4	4	739-760	750	---	102.326	277.836	AT5G53660.1	AtGRF7,GRF7	growth-regulating factor 7	AtGRF7,GRF7	consist
		ptc-miR396c-e	UUCCACAGCUUUCUUGAACUU		Potri.015G006200.3	4	4	392-413	403	---	102.326	277.836	AT5G53660.1	AtGRF7,GRF7	growth-regulating factor 7	AtGRF7,GRF7	consist
		ptc-miR396c-e	UUCCACAGCUUUCUUGAACUU		Potri.015G006200.4	4	4	398-419	409	---	102.326	277.836	AT5G53660.1	AtGRF7,GRF7	growth-regulating factor 7	AtGRF7,GRF7	consist
		ptc-miR396c-e	UUCCACAGCUUUCUUGAACUU		Potri.015G006200.5	4	4	533-554	544	---	102.326	277.836	AT5G53660.1	AtGRF7,GRF7	growth-regulating factor 7	AtGRF7,GRF7	consist
		ptc-miR396c-e	UUCCACAGCUUUCUUGAACUU	Potri.014G012800	Potri.014G012800.1	1	4	1034-1055	1045	---	204.652	555.672	AT2G22840.1	AtGRF1,GRF1	growth-regulating factor 1	AtGRF1,GRF1
	ptc-miR396f,g	ptc-miR396f,g	UUCCACGGCUUUCUUGAACUG	Potri.001G082700	Potri.001G082700.1	4	3	806-827	817	---	---	277.836	AT4G24150.1	AtGRF8,GRF8	growth-regulating factor 8	AtGRF8,GRF8	consist
		ptc-miR396f,g	UUCCACGGCUUUCUUGAACUG	Potri.001G132600	Potri.001G132600.1	2	3	570-591	581	---	511.63	1944.85	AT4G37740.1	AtGRF2,GRF2	growth-regulating factor 2	AtGRF2,GRF2	consist
		ptc-miR396f,g	UUCCACGGCUUUCUUGAACUG	Potri.002G115100	Potri.002G115100.1	0	3.5	759-780	770	---	204.652	555.672	AT2G22840.1	AtGRF1,GRF1	growth-regulating factor 1	AtGRF1,GRF1	consist
		ptc-miR396f,g	UUCCACGGCUUUCUUGAACUG	Potri.003G100800	Potri.003G100800.1	0	3	400-421	411	---	511.63	2500.53	AT4G37740.1	AtGRF2,GRF2	growth-regulating factor 2	AtGRF2,GRF2	consist
		ptc-miR396f,g	UUCCACGGCUUUCUUGAACUG		Potri.003G100800.2	0	3	494-515	505	---	511.63	2500.53	AT4G37740.1	AtGRF2,GRF2	growth-regulating factor 2	AtGRF2,GRF2	consist
		ptc-miR396f,g	UUCCACGGCUUUCUUGAACUG		Potri.003G100800.3	0	3	506-527	517	---	511.63	2500.53	AT4G37740.1	AtGRF2,GRF2	growth-regulating factor 2	AtGRF2,GRF2	consist
		ptc-miR396f,g	UUCCACGGCUUUCUUGAACUG		Potri.003G100800.4	0	3	400-421	411	---	511.63	2500.53	AT4G37740.1	AtGRF2,GRF2	growth-regulating factor 2	AtGRF2,GRF2	consist
		ptc-miR396f,g	UUCCACGGCUUUCUUGAACUG	Potri.006G143200	Potri.006G143200.1	4	3	663-684	674	---	102.326	---	AT3G13960.1	AtGRF5,GRF5	growth-regulating factor 5	AtGRF5,GRF5	consist
		ptc-miR396f,g	UUCCACGGCUUUCUUGAACUG	Potri.007G007100	Potri.007G007100.1	0	3.5	1103-1124	1114	---	204.652	1111.34	AT2G22840.1	AtGRF1,GRF1	growth-regulating factor 1	AtGRF1,GRF1	consist
		ptc-miR396f,g	UUCCACGGCUUUCUUGAACUG	Potri.013G077500	Potri.013G077500.1	0	3	1041-1062	1052	---	306.978	277.836	AT3G13960.1	AtGRF5,GRF5	growth-regulating factor 5	AtGRF5,GRF5	consist
		ptc-miR396f,g	UUCCACGGCUUUCUUGAACUG	Potri.014G007200	Potri.014G007200.1	0	3.5	1076-1097	1087	---	204.652	1111.34	AT2G22840.1	AtGRF1,GRF1	growth-regulating factor 1	AtGRF1,GRF1	consist
		ptc-miR396f,g	UUCCACGGCUUUCUUGAACUG	Potri.015G006200	Potri.015G006200.1	4	4	387-408	398	---	102.326	277.836	AT5G53660.1	AtGRF7,GRF7	growth-regulating factor 7	AtGRF7,GRF7	consist
		ptc-miR396f,g	UUCCACGGCUUUCUUGAACUG		Potri.015G006200.2	4	4	739-760	750	---	102.326	277.836	AT5G53660.1	AtGRF7,GRF7	growth-regulating factor 7	AtGRF7,GRF7	consist
		ptc-miR396f,g	UUCCACGGCUUUCUUGAACUG		Potri.015G006200.3	4	4	392-413	403	---	102.326	277.836	AT5G53660.1	AtGRF7,GRF7	growth-regulating factor 7	AtGRF7,GRF7	consist
		ptc-miR396f,g	UUCCACGGCUUUCUUGAACUG		Potri.015G006200.4	4	4	398-419	409	---	102.326	277.836	AT5G53660.1	AtGRF7,GRF7	growth-regulating factor 7	AtGRF7,GRF7	consist
		ptc-miR396f,g	UUCCACGGCUUUCUUGAACUG		Potri.015G006200.5	4	4	533-554	544	---	102.326	277.836	AT5G53660.1	AtGRF7,GRF7	growth-regulating factor 7	AtGRF7,GRF7	consist
		ptc-miR396f,g	UUCCACGGCUUUCUUGAACUG	Potri.014G012800	Potri.014G012800.1	1	3.5	1034-1055	1045	---	204.652	555.672	AT2G22840.1	AtGRF1,GRF1	growth-regulating factor 1	AtGRF1,GRF1
miR397	ptc-miR397a	ptc-miR397a	UCAUUGAGUGCAGCGUUGAUG	Potri.001G180600	Potri.001G180600.1	0	3.5	1078-1098	1089	1293.55	---	---	AT1G52330.1	AT1G52330	Late embryogenesis abundant (LEA) hydroxyproline-rich glycoprotein family	---	consist
		ptc-miR397a	UCAUUGAGUGCAGCGUUGAUG		Potri.001G180600.2	0	3.5	1074-1094	1085	1293.55	---	---	AT1G52330.1	AT1G52330	Late embryogenesis abundant (LEA) hydroxyproline-rich glycoprotein family	---	consist
		ptc-miR397a	UCAUUGAGUGCAGCGUUGAUG	Potri.006G094100	Potri.006G094100.1	4	3	684-704	695	---	---	277.836	AT3G09220.1	LAC7	laccase 7	---	consist
		ptc-miR397a	UCAUUGAGUGCAGCGUUGAUG	Potri.008G073700	Potri.008G073700.1	3	2.5	761-781	772	---	204.652	---	AT2G40370.1	LAC5	laccase 5	---	consist
		ptc-miR397a	UCAUUGAGUGCAGCGUUGAUG	Potri.010G183600	Potri.010G183600.1	2	2.5	751-771	762	---	204.652	---	AT2G40370.1	LAC5	laccase 5	---	consist
		ptc-miR397a	UCAUUGAGUGCAGCGUUGAUG		Potri.010G183600.2	2	2.5	564-584	575	---	204.652	---	AT2G40370.1	LAC5	laccase 5	---	consist
miR472	ptc-miR472b	ptc-miR472b	UUUUCCCAACUCCACCCAUCCC	Potri.001G028700	Potri.001G028700.1	0	3	830-851	842	---	204.652	833.509	AT5G36930.2	AT5G36930	Disease resistance protein (TIR-NBS-LRR class) family	---	consist
		ptc-miR472b	UUUUCCCAACUCCACCCAUCCC	Potri.001G363400	Potri.001G363400.1	0	3	664-685	676	---	1227.91	2778.36	AT5G36930.2	AT5G36930	Disease resistance protein (TIR-NBS-LRR class) family	---	consist
		ptc-miR472b	UUUUCCCAACUCCACCCAUCCC	Potri.003G200800	Potri.003G200800.1	3	4	601-622	613	---	102.326	833.509	AT3G14460.1	AT3G14460	LRR and NB-ARC domains-containing disease resistance protein	---	consist
		ptc-miR472b	UUUUCCCAACUCCACCCAUCCC	Potri.011G009400	Potri.011G009400.1	0	3	664-685	676	---	1227.91	2778.36	AT5G36930.2	AT5G36930	Disease resistance protein (TIR-NBS-LRR class) family	---	consist
		ptc-miR472b	UUUUCCCAACUCCACCCAUCCC	Potri.019G002800	Potri.019G002800.1	2	4	544-565	556	---	204.652	1667.02	AT4G10780.1	AT4G10780	LRR and NB-ARC domains-containing disease resistance protein	---
		ptc-miR472b	UUUUCCCAACUCCACCCAUCCC		Potri.019G002800.2	2	4	544-565	556	---	102.326	1667.02	AT4G10780.1	AT4G10780	LRR and NB-ARC domains-containing disease resistance protein	---
		ptc-miR472b	UUUUCCCAACUCCACCCAUCCC	Potri.T012900	Potri.T012900.1	4	2	343-364	355	---	102.326	---	AT4G27190.1	AT4G27190	NB-ARC domain-containing disease resistance protein	---	consist
		ptc-miR472b	UUUUCCCAACUCCACCCAUCCC	Potri.T013200	Potri.T013200.1	0	4	259-280	271	---	1330.24	2222.69	AT4G27190.1	AT4G27190	NB-ARC domain-containing disease resistance protein	---
		ptc-miR472b	UUUUCCCAACUCCACCCAUCCC	Potri.T024900	Potri.T024900.1	0	3	1098-1119	1110	923.962	1330.24	5556.72	AT4G27220.1	AT4G27220	NB-ARC domain-containing disease resistance protein	---	consist
		ptc-miR472b	UUUUCCCAACUCCACCCAUCCC		Potri.T024900.2	0	3	1358-1379	1370	923.962	1330.24	5556.72	AT4G27220.1	AT4G27220	NB-ARC domain-containing disease resistance protein	---	consist
		ptc-miR472b	UUUUCCCAACUCCACCCAUCCC	Potri.T025000	Potri.T025000.1	2	4	802-823	814	184.792	102.326	555.672	AT4G27220.1	0	NB-ARC domain-containing disease resistance protein
		ptc-miR472b	UUUUCCCAACUCCACCCAUCCC	Potri.T025300	Potri.T025300.1	2	3	34-55	46	---	204.652	277.836	AT4G27220.1	AT4G27220	NB-ARC domain-containing disease resistance protein	---	consist
		ptc-miR472b	UUUUCCCAACUCCACCCAUCCC	Potri.T025800	Potri.T025800.1	0	4	94-115	106	184.792	306.978	1111.34	AT4G27220.1	AT4G27220	NB-ARC domain-containing disease resistance protein	---
		ptc-miR472b	UUUUCCCAACUCCACCCAUCCC	Potri.T025900	Potri.T025900.1	0	4	988-1009	1000	---	1739.54	3334.03	AT4G27220.1	AT4G27220	NB-ARC domain-containing disease resistance protein	---
		ptc-miR472b	UUUUCCCAACUCCACCCAUCCC	Potri.T026200	Potri.T026200.1	0	3	976-997	988	---	920.935	1111.34	AT4G27220.1	AT4G27220	NB-ARC domain-containing disease resistance protein	---	consist
		ptc-miR472b	UUUUCCCAACUCCACCCAUCCC	Potri.T026800	Potri.T026800.1	0	3	478-499	490	184.792	1023.26	4723.22	AT4G10780.1	AT4G10780	LRR and NB-ARC domains-containing disease resistance protein	---	consist
		ptc-miR472b	UUUUCCCAACUCCACCCAUCCC	Potri.T026900	Potri.T026900.1	0	3	1294-1315	1306	184.792	1023.26	3889.71	AT4G27220.1	AT4G27220	NB-ARC domain-containing disease resistance protein	---	consist
		ptc-miR472b	UUUUCCCAACUCCACCCAUCCC	Potri.T027200	Potri.T027200.1	0	3	1039-1060	1051	739.169	2046.52	8890.76	AT4G27220.1	AT4G27220	NB-ARC domain-containing disease resistance protein	---	consist
		ptc-miR472b	UUUUCCCAACUCCACCCAUCCC	Potri.T027500	Potri.T027500.1	0	3	577-598	589	739.169	1330.24	5556.72	AT4G27220.1	AT4G27220	NB-ARC domain-containing disease resistance protein	---	consist
		ptc-miR472b	UUUUCCCAACUCCACCCAUCCC	Potri.T028700	Potri.T028700.1	0	3	34-55	46	739.169	1330.24	5556.72	AT4G27220.1	AT4G27220	NB-ARC domain-containing disease resistance protein	---	consist
		ptc-miR472b	UUUUCCCAACUCCACCCAUCCC	Potri.T029000	Potri.T029000.1	0	3	1249-1270	1261	739.169	613.956	2778.36	AT4G27220.1	AT4G27220	NB-ARC domain-containing disease resistance protein	---	consist
		ptc-miR472b	UUUUCCCAACUCCACCCAUCCC	Potri.T039900	Potri.T039900.1	0	3	687-708	699	---	1227.91	2778.36	AT5G36930.2	AT5G36930	Disease resistance protein (TIR-NBS-LRR class) family	---	consist
		ptc-miR472b	UUUUCCCAACUCCACCCAUCCC	Potri.T044500	Potri.T044500.1	0	4	394-415	406	---	1330.24	2222.69	AT4G27190.1	AT4G27190	NB-ARC domain-containing disease resistance protein	---
		ptc-miR472b	UUUUCCCAACUCCACCCAUCCC	Potri.T045200	Potri.T045200.1	0.0131	0	720-740	732	6652.53	409.304	2500.53	AT4G10780.1	---	LRR and NB-ARC domains-containing disease resistance protein		consist
		ptc-miR472b	UUUUCCCAACUCCACCCAUCCC	Potri.T052000	Potri.T052000.1	0	3	1249-1270	1261	739.169	613.956	2500.53	AT4G10780.1	AT4G10780	LRR and NB-ARC domains-containing disease resistance protein	---	consist
		ptc-miR472b	UUUUCCCAACUCCACCCAUCCC	Potri.011G008600	Potri.011G008600.1	2	3	460-481	472	---	1227.91	2778.36	AT1G27170.1	AT1G27170	transmembrane receptors;ATP binding	---	consist
		ptc-miR472b	UUUUCCCAACUCCACCCAUCCC	Potri.011G060600	Potri.011G060600.1	2	3	664-685	676	---	1227.91	2778.36	AT1G27170.1	AT1G27170	transmembrane receptors;ATP binding	---	consist
		ptc-miR472b	UUUUCCCAACUCCACCCAUCCC	Potri.T037600	Potri.T037600.1	0	3	751-772	763	---	818.609	1389.18	AT1G27170.1	AT1G27170	transmembrane receptors;ATP binding	---	consist
		ptc-miR472b	UUUUCCCAACUCCACCCAUCCC	Potri.T037900	Potri.T037900.1	0	3	661-682	673	---	818.609	1389.18	AT1G27170.1	AT1G27170	transmembrane receptors;ATP binding	---	consist
		ptc-miR472b	UUUUCCCAACUCCACCCAUCCC	Potri.T038300	Potri.T038300.1	0	3	733-754	745	---	1227.91	2778.36	AT1G27170.1	AT1G27170	transmembrane receptors;ATP binding	---	consist
		ptc-miR472b	UUUUCCCAACUCCACCCAUCCC	Potri.T039300	Potri.T039300.1	2	3	487-508	499	---	1227.91	2778.36	AT1G27170.1	AT1G27170	transmembrane receptors;ATP binding	---	consist
		ptc-miR472b	UUUUCCCAACUCCACCCAUCCC	Potri.T112200	Potri.T112200.1	2	3	699-720	711	---	1227.91	2778.36	AT1G27170.1	AT1G27170	transmembrane receptors;ATP binding	---	consist
non-conserved miRNAs
miR1447	ptc-miR1447	ptc-miR1447	CAGAAUUGCAGUGCCUUGAUU	Potri.019G105700	Potri.019G105700.1	0	4	895-915	906	13489.8	1637.22	1944.85	AT5G02620.1	ANK1	ankyrin-like1	---
		ptc-miR1447	CAGAAUUGCAGUGCCUUGAUU	Potri.019G105900	Potri.019G105900.1	0	4	1471-1491	1482	13305.1	1637.22	1944.85	AT4G03500.1	---	Ankyrin repeat family protein	---
		ptc-miR1447	CAGAAUUGCAGUGCCUUGAUU	Potri.019G106000	Potri.019G106000.1	0	2	1426-1446	1437	9609.2	1330.24	1667.02	AT4G03500.1	---	Ankyrin repeat family protein	---	consist
		ptc-miR1447	CAGAAUUGCAGUGCCUUGAUU	Potri.019G107700	Potri.019G107700.1	0	3	1496-1516	1507	15892.1	1637.22	1944.85	AT4G03500.1	---	Ankyrin repeat family protein	---	consist
		ptc-miR1447	CAGAAUUGCAGUGCCUUGAUU		Potri.019G107700.2	0	3	1334-1354	1345	15892.1	1637.22	1944.85	AT4G03460.1	---	Ankyrin repeat family protein	---	consist
		ptc-miR1447	CAGAAUUGCAGUGCCUUGAUU	Potri.019G107800	Potri.019G107800.1	0	4	1363-1383	1374	12935.5	1637.22	1944.85	AT4G03500.1	---	Ankyrin repeat family protein	---
		ptc-miR1447	CAGAAUUGCAGUGCCUUGAUU	Potri.019G108000	Potri.019G108000.1	0	3	1546-1566	1557	4804.6	306.978	277.836	AT2G31820.1	---	Ankyrin repeat family protein	---	consist
		ptc-miR1447	CAGAAUUGCAGUGCCUUGAUU	Potri.019G108200	Potri.019G108200.1	0	2	1429-1449	1440	9794	---	---	AT4G03500.1	---	Ankyrin repeat family protein	---	consist
miR1450	ptc-miR1450	ptc-miR1450	UUCAAUGGCUCGGUCAGGUUAC	Potri.004G215900	Potri.004G215900.1	3	2	498-520	511	369.585	---	277.836	---	---	---	---
		ptc-miR1450	UUCAAUGGCUCGGUCAGGUUAC	Potri.006G030400	Potri.006G030400.1	4	4	379-400	391	---	102.326	---	---	---	---	---
miR475	ptc-miR475a,b	ptc-miR475a,b	UUACAGUGCCCAUUGAUUAAG	Potri.006G242200	Potri.006G242200.1	0	2	510-530	521	---	204.652	3611.87	AT1G62930.1	RPF3	Tetratricopeptide repeat (TPR)-like superfamily protein	---	consist
		ptc-miR475a,b	UUACAGUGCCCAUUGAUUAAG	Potri.006G257300	Potri.006G257300.1	0	2	779-799	790	---	204.652	4167.54	AT1G62930.1	RPF3	Tetratricopeptide repeat (TPR)-like superfamily protein	---	consist
		ptc-miR475a,b	UUACAGUGCCCAUUGAUUAAG		Potri.006G257300.2	0	2	622-642	633	---	204.652	4167.54	AT1G62930.1	RPF3	Tetratricopeptide repeat (TPR)-like superfamily protein	---	consist
		ptc-miR475a,b	UUACAGUGCCCAUUGAUUAAG	Potri.006G271200	Potri.006G271200.1	0	2	389-409	400	---	716.283	4723.22	AT1G62930.1	RPF3	Tetratricopeptide repeat (TPR)-like superfamily protein	---	consist
		ptc-miR475a,b	UUACAGUGCCCAUUGAUUAAG	Potri.006G271400	Potri.006G271400.1	0	2	504-524	515	---	716.283	4723.22	AT1G12700.1	RPF1	ATP binding;nucleic acid binding;helicases	---	consist
		ptc-miR475a,b	UUACAGUGCCCAUUGAUUAAG	Potri.011G057900	Potri.011G057900.1	4	3.5	1048-1068	1059	---	102.326	---	AT5G46100.1	AT5G46100	Pentatricopeptide repeat (PPR) superfamily protein	---	consist
		ptc-miR475a,b	UUACAGUGCCCAUUGAUUAAG	Potri.013G034400	Potri.013G034400.1	0	2	1129-1149	1140	---	306.978	277.836	AT1G12700.1	RPF1	ATP binding;nucleic acid binding;helicases	---	consist
		ptc-miR475a,b	UUACAGUGCCCAUUGAUUAAG	Potri.019G021200	Potri.019G021200.1	0	2	628-648	639	---	511.63	2500.53	AT1G12700.1	RPF1	ATP binding;nucleic acid binding;helicases	---	consist
		ptc-miR475a,b	UUACAGUGCCCAUUGAUUAAG		Potri.019G021200.2	0	2	492-512	503	---	511.63	2500.53	AT1G12700.1	RPF1	ATP binding;nucleic acid binding;helicases	---	consist
miR482	ptc-miR482a.1	ptc-miR482.1	CCUACUCCUCCCAUUCC	Potri.001G420000	Potri.001G420000.1	2	3	541-557	548	---	204.652	---	AT4G27190.1	AT4G27190	NB-ARC domain-containing disease resistance protein	---
		ptc-miR482.1	CCUACUCCUCCCAUUCC		Potri.001G422800.5	4	3	678-694	685	---	102.326	---	AT4G27190.1	AT4G27190	NB-ARC domain-containing disease resistance protein	---
		ptc-miR482.1	CCUACUCCUCCCAUUCC		Potri.001G422800.7	4	3	739-755	746	---	102.326	---	AT4G27190.1	AT4G27190	NB-ARC domain-containing disease resistance protein	---
		ptc-miR482.1	CCUACUCCUCCCAUUCC		Potri.001G422800.9	4	3	739-755	746	---	102.326	---	AT4G27190.1	AT4G27190	NB-ARC domain-containing disease resistance protein	---
		ptc-miR482.1	CCUACUCCUCCCAUUCC		Potri.001G422800.11	4	3	739-755	746	---	102.326	---	AT4G27190.1	AT4G27190	NB-ARC domain-containing disease resistance protein	---
		ptc-miR482.1	CCUACUCCUCCCAUUCC		Potri.001G422800.12	4	3	650-666	657	---	102.326	---	AT4G27190.1	AT4G27190	NB-ARC domain-containing disease resistance protein	---
		ptc-miR482.1	CCUACUCCUCCCAUUCC		Potri.001G422800.13	4	3	739-755	746	---	102.326	---	AT4G27190.1	AT4G27190	NB-ARC domain-containing disease resistance protein	---
		ptc-miR482.1	CCUACUCCUCCCAUUCC		Potri.001G422800.14	4	3	739-755	746	---	102.326	---	AT4G27190.1	AT4G27190	NB-ARC domain-containing disease resistance protein	---
		ptc-miR482.1	CCUACUCCUCCCAUUCC	Potri.001G426500.3	Potri.001G426500.3	4	3	541-557	548	---	102.326	---	AT4G26090.1	RPS2	NB-ARC domain-containing disease resistance protein	---
		ptc-miR482.1	CCUACUCCUCCCAUUCC	Potri.001G428100	Potri.001G428100.1	2	3	799-815	806	---	204.652	---	AT4G27190.1	AT4G27190	NB-ARC domain-containing disease resistance protein	---
		ptc-miR482.1	CCUACUCCUCCCAUUCC		Potri.001G428100.2	2	3	799-815	806	---	204.652	---	AT4G27190.1	AT4G27190	NB-ARC domain-containing disease resistance protein	---
		ptc-miR482.1	CCUACUCCUCCCAUUCC	Potri.001G435100	Potri.001G435100.1	2	3	952-968	959	---	204.652	---	AT4G27190.1	AT4G27190	NB-ARC domain-containing disease resistance protein	---
		ptc-miR482.1	CCUACUCCUCCCAUUCC	Potri.001G443700	Potri.001G443700.1	2	3	481-497	488	---	204.652	---	AT4G27190.1	AT4G27190	NB-ARC domain-containing disease resistance protein	---
		ptc-miR482.1	CCUACUCCUCCCAUUCC	Potri.001G444100	Potri.001G444100.1	0	3	590-606	597	---	306.978	---	AT4G27190.1	AT4G27190	NB-ARC domain-containing disease resistance protein	---
		ptc-miR482.1	CCUACUCCUCCCAUUCC		Potri.001G444100.2	4	3	590-606	597	---	102.326	---	AT4G27190.1	AT4G27190	NB-ARC domain-containing disease resistance protein	---
		ptc-miR482.1	CCUACUCCUCCCAUUCC	Potri.001G445000	Potri.001G445000.1	2	3	541-557	548	---	204.652	---	AT4G27190.1	AT4G27190	NB-ARC domain-containing disease resistance protein	---
		ptc-miR482.1	CCUACUCCUCCCAUUCC	Potri.001G445100	Potri.001G445100.1	4	2	908-924	915	---	---	277.836	AT4G26090.1	RPS2	NB-ARC domain-containing disease resistance protein	---
		ptc-miR482.1	CCUACUCCUCCCAUUCC	Potri.001G445900	Potri.001G445900.1	2	3	807-823	814	---	306.978	---	AT4G27220.1	AT4G27220	NB-ARC domain-containing disease resistance protein	---
		ptc-miR482.1	CCUACUCCUCCCAUUCC	Potri.T087900	Potri.T087900.1	4	3	791-807	798	---	102.326	---	AT4G27190.1	AT4G27190	NB-ARC domain-containing disease resistance protein	---
		ptc-miR482.1	CCUACUCCUCCCAUUCC	Potri.T162100	Potri.T162100.1	4	3	541-557	548	---	102.326	---	AT4G27190.1	AT4G27190	NB-ARC domain-containing disease resistance protein	---
		ptc-miR482.1	CCUACUCCUCCCAUUCC		Potri.T162100.2	4	3	541-557	548	---	102.326	---	AT4G27190.1	AT4G27190	NB-ARC domain-containing disease resistance protein	---
		ptc-miR482.1	CCUACUCCUCCCAUUCC		Potri.T162100.3	4	3	541-557	548	---	102.326	---	AT4G27190.1	AT4G27190	NB-ARC domain-containing disease resistance protein	---
		ptc-miR482.1	CCUACUCCUCCCAUUCC		Potri.T162100.4	4	3	541-557	548	---	102.326	---	AT4G27190.1	AT4G27190	NB-ARC domain-containing disease resistance protein	---
		ptc-miR482.1	CCUACUCCUCCCAUUCC		Potri.T162100.5	4	3	541-557	548	---	102.326	---	AT4G27190.1	AT4G27190	NB-ARC domain-containing disease resistance protein	---
		ptc-miR482.1	CCUACUCCUCCCAUUCC	Potri.T176000	Potri.T176000.1	4	3	541-557	548	---	102.326	---	AT4G27190.1	AT4G27190	NB-ARC domain-containing disease resistance protein	---
		ptc-miR482.1	CCUACUCCUCCCAUUCC	Potri.005G083300	Potri.005G083300.1	4	3.5	2403-2419	2410	---	---	277.836	AT1G71830.1	ATSERK1,SERK1	somatic embryogenesis receptor-like kinase 1	---
		ptc-miR482.1	CCUACUCCUCCCAUUCC	Potri.006G005800	Potri.006G005800.1	1	4	1214-1230	1221	---	204.652	---	AT4G16360.3	AT4G16360	5'-AMP-activated protein kinase beta-2 subunit protein	---
		ptc-miR482.1	CCUACUCCUCCCAUUCC	Potri.006G252300	Potri.006G252300.1	4	3	362-378	369	184.792	---	---	AT2G25530.1	AT2G25530	AFG1-like ATPase family protein	---
		ptc-miR482.1	CCUACUCCUCCCAUUCC	Potri.008G066400	Potri.008G066400.1	2	4	1890-1905	1897	---	---	555.672	AT2G38120.1	AUX1	Transmembrane amino acid transporter family protein	PtrAUX4，Pt-LAX1.1
		ptc-miR482.1	CCUACUCCUCCCAUUCC		Potri.008G066400.2	2	4	2065-2080	2072	---	---	555.672	AT5G01240.1	LAX1	like AUXIN RESISTANT 1	PtrAUX4，Pt-LAX1.1
		ptc-miR482.1	CCUACUCCUCCCAUUCC		Potri.008G066400.3	2	4	1858-1873	1865	---	---	555.672	AT2G38120.1	AUX1	Transmembrane amino acid transporter family protein	PtrAUX4，Pt-LAX1.1
		ptc-miR482.1	CCUACUCCUCCCAUUCC	Potri.009G095800	Potri.009G095800.1	2	3	621-637	628	---	102.326	555.672	AT3G19450.1	ATCAD4	cinnamyl alcohol dehydrogenase 4	CAD4，Pt-CAD4.1
		ptc-miR482.1	CCUACUCCUCCCAUUCC		Potri.009G095800.2	2	3	534-550	541	---	102.326	555.672	AT3G19450.1	ATCAD4	cinnamyl alcohol dehydrogenase 4	---
		ptc-miR482.1	CCUACUCCUCCCAUUCC		Potri.009G095800.3	2	3	1068-1084	1075	---	102.326	555.672	AT4G34230.1	ATCAD5	cinnamyl alcohol dehydrogenase 5	---
		ptc-miR482.1	CCUACUCCUCCCAUUCC	Potri.010G191000	Potri.010G191000.1	2	4	2055-2070	2062	---	---	555.672	AT2G38120.1	AUX1	Transmembrane amino acid transporter family protein	PtrAUX3，Pt-LAX1.2
		ptc-miR482.1	CCUACUCCUCCCAUUCC		Potri.010G191000.2	2	4	2080-2095	2087	---	---	555.672	AT2G38120.1	AUX1	Transmembrane amino acid transporter family protein	PtrAUX3，Pt-LAX1.2
		ptc-miR482.1	CCUACUCCUCCCAUUCC	Potri.015G115500	Potri.015G115500.1	2	4	503-519	510	739.169	---	---	AT1G25275.1	AT1G25275	unknown	---
		ptc-miR482.1	CCUACUCCUCCCAUUCC	Potri.018G015200	Potri.018G015200.1	2	4	2155-2171	2162	2032.72	---	---	AT5G27640.1	ATEIF3B-1,ATTIF3B1,EIF3B,EIF3B-1,TIF3B1	translation initiation factor 3B1	---
		ptc-miR482.1	CCUACUCCUCCCAUUCC		Potri.018G015200.2	2	4	2523-2539	2530	2032.72	---	---	AT5G27640.1	ATEIF3B-1,ATTIF3B1,EIF3B,EIF3B-1,TIF3B1	translation initiation factor 3B1	---
		ptc-miR482.1	CCUACUCCUCCCAUUCC		Potri.018G015200.3	2	4	2711-2727	2718	2032.72	---	---	AT5G27640.1	ATEIF3B-1,ATTIF3B1,EIF3B,EIF3B-1,TIF3B1	translation initiation factor 3B1	---
	ptc-miR482.2	ptc-miR482.2	UCUUGCCUACUCCUCCCAUU	Potri.008G030000	Potri.008G030000.1	0	1.5	177-196	187	12381.1	---	---	AT5G36930.2	AT5G36930	Disease resistance protein (TIR-NBS-LRR class) family	---	consist
		ptc-miR482.2	UCUUGCCUACUCCUCCCAUU	Potri.010G231200	Potri.010G231200.1	0	2	384-403	394	369.585	1125.59	5001.05	AT5G36930.1	AT5G36930	Disease resistance protein (TIR-NBS-LRR class) family	---
		ptc-miR482.2	UCUUGCCUACUCCUCCCAUU		Potri.010G231200.2	0	2	579-598	589	369.585	1125.59	5001.05	AT5G36930.1	AT5G36930	Disease resistance protein (TIR-NBS-LRR class) family	---
		ptc-miR482.2	UCUUGCCUACUCCUCCCAUU	Potri.019G002600	Potri.019G002600.1	0	4	723-742	733	---	204.652	---	AT5G17680.1	AT5G17680	disease resistance protein (TIR-NBS-LRR class), putative	---
		ptc-miR482.2	UCUUGCCUACUCCUCCCAUU	Potri.T003600	Potri.T003600.1	0	3.5	249-268	259	3141.47	511.63	2222.69	AT4G27220.1	AT4G27220	NB-ARC domain-containing disease resistance protein	---	consist
		ptc-miR482.2	UCUUGCCUACUCCUCCCAUU	Potri.T004200	Potri.T004200.1	0	3.5	789-808	799	3880.64	---	---	AT4G27220.1	AT4G27220	NB-ARC domain-containing disease resistance protein	---	consist
miR530	ptc-miR530a	ptc-miR530a	UGCAUUUGCACCUGCACCUU	Potri.006G180500	Potri.006G180500.1	0	4	297-316	307	923.962	3376.76	9168.59	AT2G24100.1	ASG1	unknown	---
		ptc-miR530a	UGCAUUUGCACCUGCACCUU		Potri.006G180500.2	0	4	297-316	307	923.962	3376.76	9168.59	AT2G24100.1	ASG1	unknown	---
		ptc-miR530a	UGCAUUUGCACCUGCACCUU	Potri.008G162500	Potri.008G162500.1	0	1	637-656	647	369.585	1637.22	4167.54	AT5G43630.1	TZP	zinc knuckle (CCHC-type) family protein	---	consist
		ptc-miR530a	UGCAUUUGCACCUGCACCUU		Potri.008G162500.2	0	1	633-652	643	369.585	1637.22	4167.54	AT5G43630.1	TZP	zinc knuckle (CCHC-type) family protein	---	consist
		ptc-miR530a	UGCAUUUGCACCUGCACCUU		Potri.008G162500.3	0	1	578-597	588	369.585	1637.22	4167.54	AT5G43630.1	TZP	zinc knuckle (CCHC-type) family protein	---	consist
		ptc-miR530a	UGCAUUUGCACCUGCACCUU		Potri.008G162500.4	0	1	633-652	643	369.585	1637.22	4167.54	AT5G43630.1	TZP	zinc knuckle (CCHC-type) family protein	---	consist
		ptc-miR530a	UGCAUUUGCACCUGCACCUU		Potri.008G162500.5	0	1	578-597	588	369.585	1637.22	4167.54	AT5G43630.1	TZP	zinc knuckle (CCHC-type) family protein	---	consist
		ptc-miR530a	UGCAUUUGCACCUGCACCUU	Potri.010G062000	Potri.010G062000.1	4	4	1860-1879	1870	---	102.326	---	AT3G23980.1	BLI,KOS1	BLISTER	---
		ptc-miR530a	UGCAUUUGCACCUGCACCUU		Potri.010G062000.2	4	4	1387-1406	1397	---	102.326	---	AT3G23980.1	BLI,KOS1	BLISTER	---
		ptc-miR530a	UGCAUUUGCACCUGCACCUU		Potri.010G062000.3	4	4	1554-1573	1564	---	102.326	---	AT3G23980.1	BLI,KOS1	BLISTER	---
		ptc-miR530a	UGCAUUUGCACCUGCACCUU	Potri.010G076700	Potri.010G076700.1	2	1	71-90	81	369.585	306.978	833.509	AT5G43630.1	TZP	zinc knuckle (CCHC-type) family protein	---	consist
		ptc-miR530a	UGCAUUUGCACCUGCACCUU		Potri.010G076700.2	0	1	262-281	272	369.585	306.978	833.509	AT5G43630.1	TZP	zinc knuckle (CCHC-type) family protein	---	consist
		ptc-miR530a	UGCAUUUGCACCUGCACCUU		Potri.010G076700.3	0	1	266-285	276	369.585	306.978	833.509	AT5G43630.1	TZP	zinc knuckle (CCHC-type) family protein	---	consist
		ptc-miR530a	UGCAUUUGCACCUGCACCUU		Potri.010G076700.4	0	1	390-409	400	369.585	306.978	833.509	AT5G43630.1	TZP	zinc knuckle (CCHC-type) family protein	---	consist
		ptc-miR530a	UGCAUUUGCACCUGCACCUU		Potri.010G076700.5	0	1	71-90	81	369.585	306.978	833.509	AT5G43630.1	TZP	zinc knuckle (CCHC-type) family protein	---	consist
		ptc-miR530a	UGCAUUUGCACCUGCACCUU	Potri.014G099700	Potri.014G099700.1	0	4	1935-1954	1945	---	1227.91	3889.71	AT1G01260.1	AT1G01260	basic helix-loop-helix (bHLH) DNA-binding superfamily protein	---
		ptc-miR530a	UGCAUUUGCACCUGCACCUU	Potri.018G102800	Potri.018G102800.1	0	4	317-336	327	---	4809.33	18337.2	AT2G24100.1	ASG1	unknown	---
novel miRNAs
pto-miR001	pto-miR001a,b	pto-miR001a,b	AAAGAGGACAAAAUUGCACAA	Potri.006G079300	Potri.006G079300.1	2	4	2598-2617	2608	1108.75	---	---	AT2G07050.1	CAS1	cycloartenol synthase 1	---
		pto-miR001a,b	AAAGAGGACAAAAUUGCACAA		Potri.006G079300.2	2	4	2703-2722	2713	1108.75	---	---	AT2G07050.1	CAS1	cycloartenol synthase 1	---
		pto-miR001a,b	AAAGAGGACAAAAUUGCACAA	Potri.019G125000	Potri.019G125000.1	2	4	1099-1118	1109	554.377	---	---	AT4G03210.1	XTH9	xyloglucan endotransglucosylase/hydrolase 9	Pt-XTH9.1
		pto-miR001a,b	AAAGAGGACAAAAUUGCACAA		Potri.019G125000.2	2	4	847-866	857	554.377	---	---	AT4G03210.2	XTH9	xyloglucan endotransglucosylase/hydrolase 9	Pt-XTH9.1
		pto-miR001a,b	AAAGAGGACAAAAUUGCACAA		Potri.019G125000.3	2	4	820-839	830	554.377	---	---	AT4G03210.2	XTH9	xyloglucan endotransglucosylase/hydrolase 9	Pt-XTH9.1
pto-miR005	pto-miR005a-c	pto-miR005a-c	AAGCCAAUUUGCAGAGCAAGG	Potri.005G120500	Potri.005G120500.1	4	4	257-276	268	---	102.326	---	AT5G66460.1	MAN7	Glycosyl hydrolase superfamily protein	---
		pto-miR005a-c	AAGCCAAUUUGCAGAGCAAGG	Potri.007G022000	Potri.007G022000.1	4	4	440-459	451	---	102.326	---	AT5G66460.1	MAN7	Glycosyl hydrolase superfamily protein	---
		pto-miR005a-c	AAGCCAAUUUGCAGAGCAAGG		Potri.007G022000.2	4	4	440-459	451	---	102.326	---	AT5G66460.1	MAN7	Glycosyl hydrolase superfamily protein	---
		pto-miR005a-c	AAGCCAAUUUGCAGAGCAAGG	Potri.008G203800	Potri.008G203800.1	4	4	172-191	182	---	---	277.836	AT5G19151.1			---
pto-miR009	pto-miR009a,b	pto-miR009a,b	AGAAACUAAAGAUAUGAUGG	Potri.008G076300	Potri.008G076300.1	4	4	1473-1491	1483	184.792	---	---	AT3G03310.1	ATLCAT3,LCAT3	lecithin:cholesterol acyltransferase 3	---
		pto-miR009a,b	AGAAACUAAAGAUAUGAUGG	Potri.013G144000	Potri.013G144000.1	4	3.5	267-285	276	---	102.326	---	AT4G03420.1		Protein of unknown function (DUF789)	---
pto-miR011	pto-miR011a,b	pto-miR011a,b	AGAUUACGUUAGUUUCCUCUC	Potri.001G077200	Potri.001G077200.1	4	4	209-229	220	---	102.326	277.836				---	consist
		pto-miR011a,b	AGAUUACGUUAGUUUCCUCUC		Potri.001G077200.2	4	4	224-244	235	---	102.326	277.836				---	consist
		pto-miR011a,b	AGAUUACGUUAGUUUCCUCUC	Potri.T154400	Potri.T154400.1	4	4	206-226	217	---	102.326	277.836				---	consist
		pto-miR011a,b	AGAUUACGUUAGUUUCCUCUC		Potri.T154400.2	4	4	215-235	226	---	102.326	277.836				---	consist
pto-miR016	pto-miR016a	pto-miR016a	CAAGUUGAGGUGUUGGAAUGA	Potri.004G169800	Potri.004G169800.1	4	1	3169-3189	3180	---	102.326	---	AT3G14460.1	AT3G14460	LRR and NB-ARC domains-containing disease resistance protein	---	consist
		pto-miR016a	CAAGUUGAGGUGUUGGAAUGA	Potri.004G170200	Potri.004G170200.1	4	0	3121-3141	3132	---	102.326	---	AT3G14460.1	AT3G14460	LRR and NB-ARC domains-containing disease resistance protein	---	consist
		pto-miR016a	CAAGUUGAGGUGUUGGAAUGA	Potri.004G170700	Potri.004G170700.1	4	0	3163-3183	3174	---	102.326	---	AT3G14470.1	AT3G14470	NB-ARC domain-containing disease resistance protein	---	consist
		pto-miR016a	CAAGUUGAGGUGUUGGAAUGA	Potri.014G002200	Potri.014G002200.1	4	1	3493-3513	3504	---	102.326	---	AT3G14460.1	AT3G14460	LRR and NB-ARC domains-containing disease resistance protein	---	consist
		pto-miR016a	CAAGUUGAGGUGUUGGAAUGA	Potri.014G002300	Potri.014G002300.1	4	0	2796-2816	2807	---	102.326	---	AT3G14470.1	AT3G14470	NB-ARC domain-containing disease resistance protein	---	consist
		pto-miR016a	CAAGUUGAGGUGUUGGAAUGA	Potri.014G007900	Potri.014G007900.1	4	1	3046-3066	3057	---	102.326	---	AT3G14470.1	AT3G14470	NB-ARC domain-containing disease resistance protein	---	consist
		pto-miR016a	CAAGUUGAGGUGUUGGAAUGA	Potri.014G009300	Potri.014G009300.1	4	0	3150-3170	3161	---	102.326	---	AT3G14470.1	AT3G14470	NB-ARC domain-containing disease resistance protein	---	consist
		pto-miR016a	CAAGUUGAGGUGUUGGAAUGA	Potri.014G009600	Potri.014G009600.1	4	0	3160-3180	3171	---	102.326	---	AT3G14470.1	AT3G14470	NB-ARC domain-containing disease resistance protein	---	consist
		pto-miR016a	CAAGUUGAGGUGUUGGAAUGA	Potri.014G010900	Potri.014G010900.1	4	1	2986-3006	2997	---	102.326	---	AT3G14470.1	AT3G14470	NB-ARC domain-containing disease resistance protein	---	consist
		pto-miR016a	CAAGUUGAGGUGUUGGAAUGA	Potri.014G012000	Potri.014G012000.1	4	1	2935-2955	2946	---	102.326	---	AT3G14470.1	AT3G14470	NB-ARC domain-containing disease resistance protein	---	consist
pto-miR017	pto-miR017f	pto-miR017f	AGGGACAAAAAUGGCAUAAGA	Potri.003G217900.2	Potri.003G217900.2	4	3	1425-1445	1436	184.792	---	---	AT2G42500.1	PP2A-3	protein phosphatase 2A-3	---	consist
		pto-miR017f	AGGGACAAAAAUGGCAUAAGA		Potri.003G217900.3	4	3	1409-1429	1420	184.792	---	---	AT3G58500.1	PP2A-4	protein phosphatase 2A-4	---	consist
		pto-miR017f	AGGGACAAAAAUGGCAUAAGA		Potri.003G217900.4	4	3	1516-1536	1527	184.792	---	---	AT2G42500.1	PP2A-3	protein phosphatase 2A-3	---	consist
		pto-miR017f	AGGGACAAAAAUGGCAUAAGA		Potri.003G217900.5	4	3	1532-1552	1543	184.792	---	---	AT2G42500.1	PP2A-3	protein phosphatase 2A-3	---	consist
pto-miR018	pto-miR018a	pto-miR018a	UUAUGCAUUUUUGUCCCUCG	Potri.001G077600	Potri.001G077600.1	2	2	483-502	493	---	306.978	2778.36				---	consist
		pto-miR018a	UUAUGCAUUUUUGUCCCUCG		Potri.001G077600.2	2	2	468-487	478	---	306.978	2778.36				---	consist
		pto-miR018a	UUAUGCAUUUUUGUCCCUCG		Potri.001G077600.3	2	2	473-492	483	---	306.978	2778.36				---	consist
		pto-miR018a	UUAUGCAUUUUUGUCCCUCG		Potri.001G077600.4	2	2	468-487	478	---	306.978	2778.36				---	consist
		pto-miR018a	UUAUGCAUUUUUGUCCCUCG	Potri.001G078100	Potri.001G078100.1	2	3	297-316	307	21435.9	1534.89	7779.41				---	consist
		pto-miR018a	UUAUGCAUUUUUGUCCCUCG	Potri.001G422300	Potri.001G422300.1	2	2	696-715	706	---	409.304	555.672	AT1G50830.1	0	Aminotransferase-like, plant mobile domain family protein	---	consist
		pto-miR018a	UUAUGCAUUUUUGUCCCUCG	Potri.003G152000	Potri.003G152000.1	4	2	182-201	192	---	102.326	277.836				---	consist
		pto-miR018a	UUAUGCAUUUUUGUCCCUCG	Potri.003G152300	Potri.003G152300.1	4	2	313-332	323	---	102.326	277.836				---	consist
		pto-miR018a	UUAUGCAUUUUUGUCCCUCG		Potri.003G152300.2	4	2	384-403	394	---	102.326	277.836				---	consist
		pto-miR018a	UUAUGCAUUUUUGUCCCUCG	Potri.015G135100	Potri.015G135100.1	0	4	240-259	250	21435.9	1534.89	7779.41				---
	pto-miR018b	pto-miR018b	UCUAUGCGUUUUUGUCCCUGG	Potri.001G077600	Potri.001G077600.1	0	3	483-504	494	369.585	---	3334.03				---	consist
		pto-miR018b	UCUAUGCGUUUUUGUCCCUGG		Potri.001G077600.2	0	3	468-489	479	369.585	---	3334.03				---	consist
		pto-miR018b	UCUAUGCGUUUUUGUCCCUGG		Potri.001G077600.3	0	3	473-494	484	369.585	---	3334.03				---	consist
		pto-miR018b	UCUAUGCGUUUUUGUCCCUGG		Potri.001G077600.4	0	3	468-489	479	369.585	---	3334.03				---	consist
		pto-miR018b	UCUAUGCGUUUUUGUCCCUGG	Potri.001G422000	Potri.001G422000.1	2	4	222-243	233	---	102.326	833.509				---
		pto-miR018b	UCUAUGCGUUUUUGUCCCUGG		Potri.001G422000.2	2	4	214-235	225	---	102.326	833.509				---
		pto-miR018b	UCUAUGCGUUUUUGUCCCUGG	Potri.001G422300	Potri.001G422300.1	2	3	696-717	707	---	102.326	1111.34	AT1G50830.1		Aminotransferase-like, plant mobile domain family protein	---	consist
		pto-miR018b	UCUAUGCGUUUUUGUCCCUGG	Potri.003G152000	Potri.003G152000.1	2	3	182-203	193	369.585	---	555.672				---	consist
		pto-miR018b	UCUAUGCGUUUUUGUCCCUGG	Potri.003G152300	Potri.003G152300.1	2	3	313-334	324	369.585	---	555.672				---	consist
		pto-miR018b	UCUAUGCGUUUUUGUCCCUGG		Potri.003G152300.2	2	3	384-405	395	369.585	---	555.672				---	consist
pto-miR030	pto-miR030a,b	pto-miR030a,b	GACCGUUUGGUCAUCAAGGCU	Potri.008G221200	Potri.008G221200.1	2	4	265-285	276	---	---	555.672	AT3G16640.1	TCTP	translationally controlled tumor protein	---	consist
		pto-miR030a,b	GACCGUUUGGUCAUCAAGGCU	Potri.008G226500	Potri.008G226500.1	2	4	500-520	511	---	---	555.672	AT3G16640.1	TCTP	translationally controlled tumor protein	---	consist
pto-miR037	pto-miR037a,b	pto-miR037a,b	UAACAUCUUGAUCAAUGGCCA	Potri.015G125100	Potri.015G125100.1	2	4	672-692	683	---	204.652	---	AT3G48890.1	MAPR3	membrane-associated progesterone binding protein 3	Pt-MP2.1
		pto-miR037a,b	UAACAUCUUGAUCAAUGGCCA	Potri.001G240900	Potri.001G240900.1	2	3.5	1369-1388	1379	2217.51	---	---	AT2G39700.1	EXPA4	expansin A4	---
pto-miR040	pto-miR040a,b	pto-miR040a,b	UAAUCUGCAUCCUGAGGUUUG	Potri.001G331500	Potri.001G331500.1	4	3	846-866	857	---	---	277.836	AT3G27150.1	AT3G27150	Galactose oxidase/kelch repeat superfamily protein	---	consist
		pto-miR040a,b	UAAUCUGCAUCCUGAGGUUUG		Potri.001G331500.2	4	3	554-574	565	---	---	277.836	AT3G27150.1	AT3G27150	Galactose oxidase/kelch repeat superfamily protein	---	consist
		pto-miR040a,b	UAAUCUGCAUCCUGAGGUUUG		Potri.001G331500.3	4	3	485-505	496	---	---	277.836	AT3G27150.1	AT3G27150	Galactose oxidase/kelch repeat superfamily protein	---	consist
		pto-miR040a,b	UAAUCUGCAUCCUGAGGUUUG		Potri.001G331500.4	4	3	493-513	504	---	---	277.836	AT3G27150.1	AT3G27150	Galactose oxidase/kelch repeat superfamily protein	---	consist
pto-miR042	pto-miR042a,b	pto-miR042a,b	CUGAGUCAGCAUUCACUUGU	Potri.007G026400	Potri.007G026400.1	2	3	2294-2313	2304	---	204.652	---	AT5G66760.1	SDH1-1	succinate dehydrogenase 1-1	---	consist
		pto-miR042a,b	CUGAGUCAGCAUUCACUUGU		Potri.007G026400.2	2	3	2294-2313	2304	---	204.652	---	AT5G66760.1	SDH1-1	succinate dehydrogenase 1-1	---	consist
		pto-miR042a,b	CUGAGUCAGCAUUCACUUGU		Potri.007G026400.3	2	3	2294-2313	2304	---	204.652	---	AT5G66760.1	SDH1-1	succinate dehydrogenase 1-1	---	consist
		pto-miR042a,b	CUGAGUCAGCAUUCACUUGU		Potri.007G026400.4	2	3	2294-2313	2304	---	204.652	---	AT5G66760.1	SDH1-1	succinate dehydrogenase 1-1	---	consist
		pto-miR042a,b	CUGAGUCAGCAUUCACUUGU		Potri.007G026400.5	2	3	2289-2308	2299	---	204.652	---	AT5G66760.1	SDH1-1	succinate dehydrogenase 1-1	---	consist
		pto-miR042a,b	CUGAGUCAGCAUUCACUUGU		Potri.007G026400.6	2	3	2064-2083	2074	---	204.652	---	AT5G66760.1	SDH1-1	succinate dehydrogenase 1-1	---	consist
	pto-miR042c,d	pto-miR042c,d	CUGAGUCAGCAUUCACUUGUAG	Potri.007G026400	Potri.007G026400.1	2	4	2292-2313	2304	---	204.652	---	AT5G66760.1	SDH1-1	succinate dehydrogenase 1-1	---	consist
		pto-miR042c,d	CUGAGUCAGCAUUCACUUGUAG		Potri.007G026400.2	2	4	2292-2313	2304	---	204.652	---	AT5G66760.1	SDH1-1	succinate dehydrogenase 1-1	---	consist
		pto-miR042c,d	CUGAGUCAGCAUUCACUUGUAG		Potri.007G026400.3	2	4	2292-2313	2304	---	204.652	---	AT5G66760.1	SDH1-1	succinate dehydrogenase 1-1	---	consist
		pto-miR042c,d	CUGAGUCAGCAUUCACUUGUAG		Potri.007G026400.4	2	4	2292-2313	2304	---	204.652	---	AT5G66760.1	SDH1-1	succinate dehydrogenase 1-1	---	consist
		pto-miR042c,d	CUGAGUCAGCAUUCACUUGUAG		Potri.007G026400.5	2	4	2287-2308	2299	---	204.652	---	AT5G66760.1	SDH1-1	succinate dehydrogenase 1-1	---	consist
		pto-miR042c,d	CUGAGUCAGCAUUCACUUGUAG		Potri.007G026400.6	2	4	2062-2083	2074	---	204.652	---	AT5G66760.1	SDH1-1	succinate dehydrogenase 1-1	---	consist
pto-miR043	pto-miR043a-c	pto-miR043a-c	UCAGUUGGUUUUCGUGAUAUU	Potri.003G013300	Potri.003G013300.1	4	4	651-671	662	---	---	277.836	AT1G15780.1	NRB4		---
		pto-miR043a-c	UCAGUUGGUUUUCGUGAUAUU	Potri.003G029100	Potri.003G029100.1	4	4	388-408	399	---	---	277.836	AT1G15780.1	NRB4		---
		pto-miR043a-c	UCAGUUGGUUUUCGUGAUAUU		Potri.003G029100.2	4	4	272-292	283	---	---	277.836	AT1G15780.1	NRB4		---
		pto-miR043a-c	UCAGUUGGUUUUCGUGAUAUU		Potri.003G029100.3	4	4	347-367	358	---	---	277.836	AT1G15780.1	NRB4		---
		pto-miR043a-c	UCAGUUGGUUUUCGUGAUAUU		Potri.003G029100.4	4	4	313-333	324	---	---	277.836	AT1G15780.1	NRB4		---
pto-miR047	pto-miR047a,b	pto-miR047a,b	UGAAGAGGUAGAGAGUGUGAUU	Potri.015G064000	Potri.015G064000.1	4	4	221-241	232	---	---	277.836	AT2G02760.1	UBC2	ubiquiting-conjugating enzyme 2	---
pto-miR056	pto-miR056a,b	pto-miR056a,b	UUCAUUCCUCUUCCUAAAAUGG	Potri.002G181900	Potri.002G181900.1	0	3	91-112	103	---	716.283	2778.36	AT4G35580.2	NTL9	NAC transcription factor-like 9	---	consist
		pto-miR056a,b	UUCAUUCCUCUUCCUAAAAUGG		Potri.002G181900.2	0	3	91-112	103	---	716.283	2778.36	AT4G35580.2	NTL9	NAC transcription factor-like 9	---	consist
		pto-miR056a,b	UUCAUUCCUCUUCCUAAAAUGG		Potri.002G181900.3	0	3	91-112	103	---	716.283	2778.36	AT4G35580.2	NTL9	NAC transcription factor-like 9	---	consist
		pto-miR056a,b	UUCAUUCCUCUUCCUAAAAUGG	Potri.002G182400	Potri.002G182400.1	0	1	117-138	129	---	1637.22	5556.72	AT4G35580.2	NTL9	NAC transcription factor-like 9	PNAC034	consist
		pto-miR056a,b	UUCAUUCCUCUUCCUAAAAUGG		Potri.002G182400.2	0	1	14-35	26	---	1637.22	5556.72	AT4G35580.3	NTL9	NAC transcription factor-like 9	PNAC034	consist
		pto-miR056a,b	UUCAUUCCUCUUCCUAAAAUGG	Potri.013G079700	Potri.013G079700.1	0	1	438-459	450	7022.11	6446.54	21671.2	AT3G10480.3	NAC050	NAC domain containing protein 50	PNAC098	consist
		pto-miR056a,b	UUCAUUCCUCUUCCUAAAAUGG		Potri.013G079700.3	0	1	438-459	450	7022.11	6446.54	21671.2	AT3G10480.3	NAC050	NAC domain containing protein 50	PNAC098	consist
		pto-miR056a,b	UUCAUUCCUCUUCCUAAAAUGG		Potri.013G079700.4	0	1	438-459	450	7022.11	6446.54	21671.2	AT3G10480.3	NAC050	NAC domain containing protein 50	PNAC098	consist
		pto-miR056a,b	UUCAUUCCUCUUCCUAAAAUGG		Potri.013G079700.5	0	1	438-459	450	7022.11	511.63	277.836	AT3G10480.2	NAC050	NAC domain containing protein 50	PNAC098	consist
		pto-miR056a,b	UUCAUUCCUCUUCCUAAAAUGG		Potri.013G079700.8	0	1	438-459	450	7022.11	6446.54	21671.2	AT3G10480.3	NAC050	NAC domain containing protein 50	PNAC098	consist
		pto-miR056a,b	UUCAUUCCUCUUCCUAAAAUGG	Potri.014G071000	Potri.014G071000.1	0	1	359-380	371	22914.3	35507.1	108634				---	consist
		pto-miR056a,b	UUCAUUCCUCUUCCUAAAAUGG	Potri.014G108100	Potri.014G108100.1	0	1.5	107-128	119	---	1432.57	7779.41	AT5G24590.2	ANAC091,TIP	TCV-interacting protein	NAC097	consist
pto-miR070	pto-miR070	pto-miR070	ACGAACAUGGGCUGGACGCU	Potri.013G029100	Potri.013G029100.1	1	3	1008-1026	1017	---	---	555.672	AT1G08860.1	BON3	Calcium-dependent phospholipid-binding Copine family protein	---	consist
		pto-miR070	ACGAACAUGGGCUGGACGCU		Potri.013G029100.2	1	3	1002-1020	1011	---	---	555.672	AT1G08860.1	BON3	Calcium-dependent phospholipid-binding Copine family protein	---	consist
		pto-miR070	ACGAACAUGGGCUGGACGCU		Potri.013G029100.3	1	3	1002-1020	1011	---	---	555.672	AT1G08860.1	BON3	Calcium-dependent phospholipid-binding Copine family protein	---	consist
pto-miR073	pto-miR073	pto-miR073	UGAAGAAGCUGUUUUGGUAAU	Potri.005G237900	Potri.005G237900.1	4	3.5	986-1006	997	---	---	277.836	AT5G42560.1	AT5G42560	Abscisic acid-responsive (TB2/DP1, HVA22) family protein	---
		pto-miR073	UGAAGAAGCUGUUUUGGUAAU		Potri.005G237900.2	4	3.5	589-609	600	---	---	277.836	AT5G42560.1	AT5G42560	Abscisic acid-responsive (TB2/DP1, HVA22) family protein	---
		pto-miR073	UGAAGAAGCUGUUUUGGUAAU		Potri.005G237900.3	4	3.5	540-560	551	---	---	277.836	AT5G42560.1	AT5G42560	Abscisic acid-responsive (TB2/DP1, HVA22) family protein	---
		pto-miR073	UGAAGAAGCUGUUUUGGUAAU	Potri.017G143500	Potri.017G143500.1	4	1.5	2383-2403	2394	---	---	277.836	AT3G14470.1	AT3G14470	NB-ARC domain-containing disease resistance protein	---	consist
		pto-miR073	UGAAGAAGCUGUUUUGGUAAU	Potri.017G143600	Potri.017G143600.1	4	2.5	2133-2153	2144	---	---	277.836	AT3G14470.1	AT3G14470	NB-ARC domain-containing disease resistance protein	---	consist
		pto-miR073	UGAAGAAGCUGUUUUGGUAAU		Potri.017G143600.2	4	2.5	2133-2153	2144	---	---	277.836	AT3G14470.1	AT3G14470	NB-ARC domain-containing disease resistance protein	---	consist
		pto-miR073	UGAAGAAGCUGUUUUGGUAAU	Potri.017G144400	Potri.017G144400.1	4	3.5	2215-2235	2226	---	---	277.836	AT3G14470.1	AT3G14470	NB-ARC domain-containing disease resistance protein	---	consist
		pto-miR073	UGAAGAAGCUGUUUUGGUAAU	Potri.T060300	Potri.T060300.1	4	3.5	2283-2303	2294	---	---	277.836	AT3G14470.1	AT3G14470	NB-ARC domain-containing disease resistance protein	---	consist
		pto-miR073	UGAAGAAGCUGUUUUGGUAAU	Potri.T060400	Potri.T060400.1	4	2.5	1703-1723	1714	---	---	277.836	AT3G14470.1	AT3G14470	NB-ARC domain-containing disease resistance protein	---	consist
		pto-miR073	UGAAGAAGCUGUUUUGGUAAU	Potri.T060600	Potri.T060600.1	4	2	342-362	353	---	---	277.836	AT1G69550.1	AT1G69550	disease resistance protein (TIR-NBS-LRR class)	---	consist
		pto-miR073	UGAAGAAGCUGUUUUGGUAAU	Potri.018G069900.2	Potri.018G069900.2	4	3	689-709	700	---	---	277.836	AT2G19830.1	SNF7.2	SNF7 family protein	---
		pto-miR073	UGAAGAAGCUGUUUUGGUAAU		Potri.018G069900.3	4	3	771-791	782	---	---	277.836	AT2G19830.1	SNF7.2	SNF7 family protein	---
		pto-miR073	UGAAGAAGCUGUUUUGGUAAU		Potri.018G069900.4	4	3	774-794	785	---	---	277.836	AT2G19830.1	SNF7.2	SNF7 family protein	---
		pto-miR073	UGAAGAAGCUGUUUUGGUAAU		Potri.018G069900.6	4	3	774-794	785	---	---	277.836	AT2G19830.1	SNF7.2	SNF7 family protein	---
pto-miR080	pto-miR080	pto-miR080	AGUUAAUGACCAUAUAAACCU	Potri.005G181700	Potri.005G181700.1	2	3	2492-2512	2503	9609.2	102.326	277.836	AT1G21660.1		Chaperone DnaJ-domain superfamily protein	---	consist
		pto-miR080	AGUUAAUGACCAUAUAAACCU	Potri.012G129800	Potri.012G129800.1	2	3	118-138	129	9609.2	---	---	AT4G25370.1		Double Clp-N motif protein	---	consist
		pto-miR080	AGUUAAUGACCAUAUAAACCU		Potri.012G129800.2	2	3	118-138	129	9609.2	---	---	AT4G25370.1		Double Clp-N motif protein	---	consist
pto-miR081	pto-miR081	pto-miR081	UUUGAUCUGGUGUGGCGCGGU	Potri.012G106100	Potri.012G106100.1	4	3.5	2278-2297	2288	---	---	277.836	AT5G62000.1	ARF2	auxin response factor 2	Pt-ARF2.2
pto-miR084	pto-miR084	pto-miR084	UUUGAUCUGGUGUGGCGCGGU	Potri.006G055000	Potri.006G055000.1	4	4	1154-1174	1165	---	102.326	277.836	AT3G57650.1	LPAT2	lysophosphatidyl acyltransferase 2	---
		pto-miR084	AUAAGAUCUUGCAAUUCUUCA		Potri.006G055000.2	4	4	1154-1174	1165	---	102.326	277.836	AT3G57650.1	LPAT2	lysophosphatidyl acyltransferase 2	---
		pto-miR084	AUAAGAUCUUGCAAUUCUUCA		Potri.006G055000.3	4	4	1525-1545	1536	---	102.326	277.836	AT3G57650.1	LPAT2	lysophosphatidyl acyltransferase 2	---
pto-miR087	pto-miR087	pto-miR087	ACUGUUUGAGACAUAUCUAG	Potri.002G188700	Potri.002G188700.1	4	4	3181-3200	3191	---	102.326	---	AT3G60030.1	SPL12	squamosa promoter-binding protein-like 12	SPL12
		pto-miR087	ACUGUUUGAGACAUAUCUAG		Potri.002G188700.2	4	4	3213-3232	3223	---	102.326	---	AT3G60030.1	SPL12	squamosa promoter binding protein-like 1	SPL12
		pto-miR087	ACUGUUUGAGACAUAUCUAG		Potri.002G188700.4	4	4	3265-3284	3275	---	102.326	---	AT3G60030.1	SPL12	squamosa promoter-binding protein-like 12	SPL12
		pto-miR087	ACUGUUUGAGACAUAUCUAG		Potri.002G188700.5	4	4	3140-3159	3150	---	102.326	---	AT3G60030.1	SPL12	squamosa promoter-binding protein-like 12	SPL12
pto-miR091	pto-miR091	pto-miR091	UGGAGGAGGGGAGCACGUGCA	Potri.002G070100	Potri.002G070100.1	3	4	204-224	215	---	204.652	277.836	AT1G21310.1	EXT3	extensin 3	---
		pto-miR091	UGGAGGAGGGGAGCACGUGCA		Potri.002G070100.2	3	4	204-224	215	---	204.652	277.836	AT1G21310.1	EXT3	extensin 3	---
		pto-miR091	UGGAGGAGGGGAGCACGUGCA	Potri.008G195200	Potri.008G195200.1	2	4	113-132	123	---	204.652	---	AT2G47900.1	TLP3	tubby like protein 3	---
		pto-miR091	UGGAGGAGGGGAGCACGUGCA		Potri.008G195200.2	2	4	113-132	123	---	204.652	---	AT2G47900.1	TLP3	tubby like protein 3	---
		pto-miR091	UGGAGGAGGGGAGCACGUGCA		Potri.008G195200.3	2	4	113-132	123	---	204.652	---	AT2G47900.1	TLP3	tubby like protein 3	---
		pto-miR091	UGGAGGAGGGGAGCACGUGCA		Potri.008G195200.4	2	4	113-132	123	---	204.652	---	AT2G47900.1	TLP3	tubby like protein 3	---
		pto-miR091	UGGAGGAGGGGAGCACGUGCA		Potri.008G195200.5	2	4	113-132	123	---	204.652	---	AT2G47900.1	TLP3	tubby like protein 3	---
		pto-miR091	UGGAGGAGGGGAGCACGUGCA		Potri.008G195200.6	2	4	113-132	123	---	204.652	---	AT2G47900.1	TLP3	tubby like protein 3	---
		pto-miR091	UGGAGGAGGGGAGCACGUGCA		Potri.008G195200.7	2	4	113-132	123	---	204.652	---	AT2G47900.1	TLP3	tubby like protein 3	---
		pto-miR091	UGGAGGAGGGGAGCACGUGCA		Potri.008G195200.8	1	4	113-132	123	---	204.652	---	AT2G47900.1	TLP3	tubby like protein 3	---
pto-miR092	pto-miR092	pto-miR092	AAGGAUCUGAUAGAGUGGUG	Potri.001G179000.2	Potri.001G179000.2	4	3	2978-2997	2988	---	102.326	---	AT3G15940.1	AT3G15940	UDP-Glycosyltransferase superfamily protein	---	consist
pto-miR095	pto-miR095	pto-miR095	CAUCAUGAGGGCUCAGUAAAC	Potri.005G191500	Potri.005G191500.1	4	4	2489-2509	2500	---	---	277.836	AT1G21170.1	SEC5B	Exocyst complex component SEC5	---	consist
		pto-miR095	CAUCAUGAGGGCUCAGUAAAC		Potri.005G191500.2	4	4	2489-2509	2500	---	---	277.836	AT1G21170.1	SEC5B	Exocyst complex component SEC5	---	consist
pto-miR105	pto-miR105	pto-miR105	UGUUGAAAUCUCGAGACACGG	Potri.019G022800	Potri.019G022800.1	2	2.5	911-931	922	---	204.652	---	AT4G27220.1	AT4G27220	NB-ARC domain-containing disease resistance protein	---	consist
		pto-miR105	UGUUGAAAUCUCGAGACACGG	Potri.T013600	Potri.T013600.1	4	2	701-721	712	---	---	277.836	AT4G27220.1	AT4G27220	NB-ARC domain-containing disease resistance protein	---
		pto-miR105	UGUUGAAAUCUCGAGACACGG	Potri.T015900	Potri.T015900.1	4	1	943-963	954	---	---	277.836	AT1G12210.1	RPS5	Disease resistance protein (CC-NBS-LRR class) family	---	consist
		pto-miR105	UGUUGAAAUCUCGAGACACGG		Potri.T015900.2	4	1	943-963	954	---	---	277.836	AT1G12210.1	RPS5	Disease resistance protein (CC-NBS-LRR class) family	---	consist
		pto-miR105	UGUUGAAAUCUCGAGACACGG	Potri.T024700	Potri.T024700.1	2	3.5	1426-1446	1437	---	204.652	---	AT5G63020.1	AT5G63020	Disease resistance protein (CC-NBS-LRR class) family	---	consist
		pto-miR105	UGUUGAAAUCUCGAGACACGG	Potri.T024900	Potri.T024900.1	2	3.5	1192-1212	1203	---	204.652	---	AT4G27220.1	AT4G27220	NB-ARC domain-containing disease resistance protein	---	consist
		pto-miR105	UGUUGAAAUCUCGAGACACGG		Potri.T024900.2	2	3.5	1452-1472	1463	---	204.652	---	AT4G27220.1	AT4G27220	NB-ARC domain-containing disease resistance protein	---	consist
		pto-miR105	UGUUGAAAUCUCGAGACACGG	Potri.T025500	Potri.T025500.1	2	3	107-127	118	---	204.652	---	AT4G27220.1	AT4G27220	NB-ARC domain-containing disease resistance protein	---	consist
		pto-miR105	UGUUGAAAUCUCGAGACACGG	Potri.T025800	Potri.T025800.1	4	3	188-208	199	---	102.326	277.836	AT4G27220.1	AT4G27220	NB-ARC domain-containing disease resistance protein	---	consist
		pto-miR105	UGUUGAAAUCUCGAGACACGG	Potri.T025900	Potri.T025900.1	4	2.5	1082-1102	1093	---	102.326	277.836	AT4G27220.1	AT4G27220	NB-ARC domain-containing disease resistance protein	---	consist
		pto-miR105	UGUUGAAAUCUCGAGACACGG	Potri.T026800	Potri.T026800.1	2	3.5	572-592	583	---	204.652	---	AT4G10780.1	AT4G10780	LRR and NB-ARC domains-containing disease resistance protein	---
		pto-miR105	UGUUGAAAUCUCGAGACACGG	Potri.T028100	Potri.T028100.1	4	2.5	329-349	340	---	102.326	277.836	AT4G27220.1	AT4G27220	NB-ARC domain-containing disease resistance protein	---	consist
		pto-miR105	UGUUGAAAUCUCGAGACACGG	Potri.T029000	Potri.T029000.1	2	3.5	1343-1363	1354	---	204.652	---	AT4G27220.1	AT4G27220	NB-ARC domain-containing disease resistance protein	---	consist
		pto-miR105	UGUUGAAAUCUCGAGACACGG	Potri.T052000	Potri.T052000.1	2	3.5	1343-1363	1354	---	204.652	---	AT4G10780.1	AT4G10780	LRR and NB-ARC domains-containing disease resistance protein	---	consist
		pto-miR105	UGUUGAAAUCUCGAGACACGG	Potri.T053000	Potri.T053000.1	2	3.5	902-922	913	---	204.652	---	AT4G27220.1	AT4G27220	NB-ARC domain-containing disease resistance protein	---	consist
pto-miR107	pto-miR107	pto-miR107	UGAUAUGUGGCAUUCAAUCGA	Potri.001G197400	Potri.001G197400.1	4	3	938-958	949	---	---	277.836	AT3G21280.1	UBP7	ubiquitin-specific protease 7	---
pto-miR143	pto-miR143	pto-miR143	UGAAGAGACGUGAAGCCAUGA	Potri.014G001900	Potri.014G001900.1	4	0.5	2661-2681	2672	---	---	277.836	AT3G14470.1	AT3G14470	NB-ARC domain-containing disease resistance protein	---	consist
pto-miR154	pto-miR154	pto-miR154	UUGACAGAAGAUGGAGAGCAC	Potri.001G058600	Potri.001G058600.1	3	4	1407-1427	1418	---	---	555.672	AT5G50670.1	SPL13B	Squamosa promoter-binding protein-like (SBP domain) transcription factor family protein	---	consist
		pto-miR154	UUGACAGAAGAUGGAGAGCAC	Potri.003G169400	Potri.003G169400.1	2	4	1467-1487	1478	---	---	555.672	AT5G50670.1	SPL13B	Squamosa promoter-binding protein-like (SBP domain) transcription factor family protein	---	consist
		pto-miR154	UUGACAGAAGAUGGAGAGCAC		Potri.003G169400.2	2	4	1195-1215	1206	---	---	555.672	AT5G50670.1	SPL13B	Squamosa promoter-binding protein-like (SBP domain) transcription factor family protein	---	consist
		pto-miR154	UUGACAGAAGAUGGAGAGCAC	Potri.010G154300	Potri.010G154300.1	0	3.5	1175-1195	1186	---	---	555.672	AT1G69170.1	SPL6	Squamosa promoter-binding protein-like (SBP domain) transcription factor family protein	---	consist
		pto-miR154	UUGACAGAAGAUGGAGAGCAC		Potri.010G154300.2	1	3.5	1195-1215	1206	---	---	555.672	AT1G69170.1	SPL6	Squamosa promoter-binding protein-like (SBP domain) transcription factor family protein	---	consist
		pto-miR154	UUGACAGAAGAUGGAGAGCAC	Potri.011G055900	Potri.011G055900.1	1	4	729-749	740	---	306.978	277.836	AT2G33810.1	SPL3	squamosa promoter binding protein-like 3	---	consist
		pto-miR154	UUGACAGAAGAUGGAGAGCAC	Potri.018G149900	Potri.018G149900.1	2	3	1845-1865	1856	---	---	833.509	AT5G43270.1	SPL2	squamosa promoter binding protein-like 2	SPL2	consist
		pto-miR154	UUGACAGAAGAUGGAGAGCAC		Potri.018G149900.2	2	3	1951-1971	1962	---	---	833.509	AT5G43270.1	SPL2	squamosa promoter binding protein-like 2	SPL2	consist
		pto-miR154	UUGACAGAAGAUGGAGAGCAC		Potri.018G149900.3	2	3	1370-1390	1381	---	---	833.509	AT5G43270.1	SPL2	squamosa promoter binding protein-like 2	SPL2	consist
		pto-miR154	UUGACAGAAGAUGGAGAGCAC		Potri.018G149900.4	2	3	1314-1334	1325	---	---	833.509	AT5G43270.1	SPL2	squamosa promoter binding protein-like 2	SPL2	consist
		pto-miR154	UUGACAGAAGAUGGAGAGCAC	Potri.005G226900	Potri.005G226900.1	2	4	2188-2208	2199	1108.75	---	---	AT4G28540.1	CKL6,PAPK1	casein kinase I-like 6	---	consist
		pto-miR154	UUGACAGAAGAUGGAGAGCAC		Potri.005G226900.2	2	4	2147-2167	2158	1108.75	---	---	AT4G28540.1	CKL6,PAPK1	casein kinase I-like 6	---	consist
		pto-miR154	UUGACAGAAGAUGGAGAGCAC		Potri.005G226900.3	2	4	2192-2212	2203	1108.75	---	---	AT4G28540.1	CKL6,PAPK1	casein kinase I-like 6	---	consist
pto-miR163	pto-miR163	pto-miR163	CAGAGGCAAGGAGAGCUGCCAU	Potri.016G054900	Potri.016G054900.1	4	4	3099-3121	3112	---	---	277.836	AT5G05170.1	CESA3	Cellulose synthase family protein	Pt-CESA4.2	consist
		pto-miR163	CAGAGGCAAGGAGAGCUGCCAU		Potri.016G054900.2	4	4	3411-3433	3424	---	---	277.836	AT5G05170.1	CESA3	Cellulose synthase family protein	Pt-CESA4.2	consist
		pto-miR163	CAGAGGCAAGGAGAGCUGCCAU		Potri.016G054900.3	4	4	3043-3065	3056	---	---	277.836	AT5G05170.1	CESA3	Cellulose synthase family protein	Pt-CESA4.2	consist
		pto-miR163	CAGAGGCAAGGAGAGCUGCCAU		Potri.016G054900.4	4	4	3196-3218	3209	---	---	277.836	AT5G05170.1	CESA3	Cellulose synthase family protein	Pt-CESA4.2	consist
pto-miR168	pto-miR168	pto-miR168	GGAGACCGGUGGCGGUGCUGAG	Potri.005G044400.2	Potri.005G044400.2	4	4	816-836	828	184.792	---	277.836	AT1G08830.1	CSD1	copper/zinc superoxide dismutase 1	---	consist
		pto-miR168	GGAGACCGGUGGCGGUGCUGAG		Potri.005G044400.3	4	4	564-584	576	184.792	---	277.836	AT1G08830.1	CSD1	copper/zinc superoxide dismutase 1	---	consist
		pto-miR168	GGAGACCGGUGGCGGUGCUGAG		Potri.005G044400.4	4	4	594-614	606	184.792	---	277.836	AT1G08830.1	CSD1	copper/zinc superoxide dismutase 1	---	consist
		pto-miR168	GGAGACCGGUGGCGGUGCUGAG		Potri.005G044400.5	4	4	603-623	615	184.792	---	277.836	AT1G08830.1	CSD1	copper/zinc superoxide dismutase 1	---	consist
		pto-miR168	GGAGACCGGUGGCGGUGCUGAG		Potri.005G044400.6	4	4	576-596	588	184.792	---	277.836	AT1G08830.1	CSD1	copper/zinc superoxide dismutase 1	---	consist
		pto-miR168	GGAGACCGGUGGCGGUGCUGAG		Potri.005G044400.7	4	4	533-553	545	184.792	---	277.836	AT1G08830.1	CSD1	copper/zinc superoxide dismutase 1	---	consist
pto-miR177	pto-miR177	pto-miR177	UGGGAUGCUUGAGGAAGUUGG	Potri.016G113600	Potri.016G113600.1	2	4	1744-1763	1754	---	204.652	277.836	AT2G38120.1	AUX1,MAP1,PIR1,WAV5	Transmembrane amino acid transporter family protein	Pt-AUX1.1,PtrAUX2
		pto-miR177	UGGGAUGCUUGAGGAAGUUGG		Potri.016G113600.2	2	4	1838-1857	1848	---	204.652	277.836	AT2G38120.1	AUX1,MAP1,PIR1,WAV5	Transmembrane amino acid transporter family protein	Pt-AUX1.1,PtrAUX2
		pto-miR177	UGGGAUGCUUGAGGAAGUUGG		Potri.016G113600.3	2	4	1790-1809	1800	---	204.652	277.836	AT2G38120.1	AUX1,MAP1,PIR1,WAV5	Transmembrane amino acid transporter family protein	Pt-AUX1.1,PtrAUX2
		pto-miR177	UGGGAUGCUUGAGGAAGUUGG		Potri.016G113600.4	2	4	1790-1809	1800	---	204.652	277.836	AT2G38120.1	AUX1,MAP1,PIR1,WAV5	Transmembrane amino acid transporter family protein	Pt-AUX1.1,PtrAUX2
		pto-miR177	UGGGAUGCUUGAGGAAGUUGG		Potri.016G113600.5	2	4	1029-1048	1039	---	204.652	277.836	AT2G38120.1	AUX1,MAP1,PIR1,WAV5	Transmembrane amino acid transporter family protein	Pt-AUX1.1,PtrAUX2
		pto-miR177	UGGGAUGCUUGAGGAAGUUGG		Potri.016G113600.6	2	4	445-464	455	---	204.652	277.836	AT2G38120.1	AUX1,MAP1,PIR1,WAV5	Transmembrane amino acid transporter family protein	Pt-AUX1.1,PtrAUX2
		pto-miR177	UGGGAUGCUUGAGGAAGUUGG		Potri.016G113600.7	2	4	478-497	488	---	204.652	277.836	AT2G38120.1	AUX1,MAP1,PIR1,WAV5	Transmembrane amino acid transporter family protein	Pt-AUX1.1,PtrAUX2
pto-miR180	pto-miR180	pto-miR180	UUGCAUGCAUGAACUUGAAAU	Potri.002G049600	Potri.002G049600.1	4	4	5800-5819	5810	184.792	---	---	AT1G03080.1	NET1D	kinase interacting (KIP1-like) family protein	---
		pto-miR180	UUGCAUGCAUGAACUUGAAAU		Potri.002G049600.2	4	4	5694-5713	5704	184.792	---	---	AT1G03080.1	NET1D	kinase interacting (KIP1-like) family protein	---
		pto-miR180	UUGCAUGCAUGAACUUGAAAU	Potri.008G225500	Potri.008G225500.1	2	4	1066-1085	1076	739.169	---	---	AT4G15830.1	AT4G15830	ARM repeat superfamily protein	---
		pto-miR180	UUGCAUGCAUGAACUUGAAAU	Potri.008G225800	Potri.008G225800.1	2	4	1066-1085	1076	739.169	---	---	AT4G15830.1	AT4G15830	ARM repeat superfamily protein	---

## Sheet: Table S8.
Supplementary table S8. The target genes of known and novel miRNAs were predicted by psRNAtarget.
miRNA families	unique miRNAs	miRNA_Acc.	miRNA sequences	Target genes	Target transcripts	Expectation	UPE	miRNA_start	miRNA_end	Target_start	Target_end	miRNA_aligned_fragment	Target_aligned_fragment	Inhibition	Target_Desc.	Multiplicity		AT ID	AT symbo	Gene description	Degradome
ptc-miR156	ptc-miR156a-f	ptc-miR156a-f	UGACAGAAGAGAGUGAGCAC	Potri.001G055900	Potri.001G055900.1	1	14.95	1	20	1382	1401	UGACAGAAGAGAGUGAGCAC	GUGCUCUCUCUCUUCUGUCA	Cleavage	pacid=27047287 locus=Potri.001G055900 ID=Potri.001G055900.1.v3.0 annot-version=v3.0	1	Potri.001G055900.1	AT5G43270.1	SPL2	squamosa promoter binding protein-like 2	consist
		ptc-miR156a-f	UGACAGAAGAGAGUGAGCAC		Potri.001G055900.2	1	14.95	1	20	1785	1804	UGACAGAAGAGAGUGAGCAC	GUGCUCUCUCUCUUCUGUCA	Cleavage	pacid=27047286 locus=Potri.001G055900 ID=Potri.001G055900.2.v3.0 annot-version=v3.0	1	Potri.001G055900.2	AT5G43270.1	SPL2	squamosa promoter binding protein-like 2	consist
		ptc-miR156a-f	UGACAGAAGAGAGUGAGCAC		Potri.001G055900.3	1	14.95	1	20	1785	1804	UGACAGAAGAGAGUGAGCAC	GUGCUCUCUCUCUUCUGUCA	Cleavage	pacid=27047288 locus=Potri.001G055900 ID=Potri.001G055900.3.v3.0 annot-version=v3.0	1	Potri.001G055900.3	AT5G43270.1	SPL2	squamosa promoter binding protein-like 2	consist
		ptc-miR156a-f	UGACAGAAGAGAGUGAGCAC		Potri.001G055900.4	1	14.95	1	20	1785	1804	UGACAGAAGAGAGUGAGCAC	GUGCUCUCUCUCUUCUGUCA	Cleavage	pacid=27047289 locus=Potri.001G055900 ID=Potri.001G055900.4.v3.0 annot-version=v3.0	1	Potri.001G055900.4	AT5G43270.1	SPL2	squamosa promoter binding protein-like 2	consist
		ptc-miR156a-f	UGACAGAAGAGAGUGAGCAC		Potri.001G055900.5	1	14.052	1	20	1752	1771	UGACAGAAGAGAGUGAGCAC	GUGCUCUCUCUCUUCUGUCA	Cleavage	pacid=27047290 locus=Potri.001G055900 ID=Potri.001G055900.5.v3.0 annot-version=v3.0	1	Potri.001G055900.5	AT5G43270.1	SPL2	squamosa promoter binding protein-like 2	consist
		ptc-miR156a-f	UGACAGAAGAGAGUGAGCAC	Potri.001G058600	Potri.001G058600.1	1	12.661	1	20	1407	1426	UGACAGAAGAGAGUGAGCAC	GUGCUCUCUCUCUUCUGUCA	Cleavage	pacid=27044474 locus=Potri.001G058600 ID=Potri.001G058600.1.v3.0 annot-version=v3.0	1	Potri.001G058600.1	AT5G50670.1	SPL13B	Squamosa promoter-binding protein-like (SBP domain) transcription factor family protein	consist
		ptc-miR156a-f	UGACAGAAGAGAGUGAGCAC	Potri.001G398200	Potri.001G398200.1	2	13.914	1	20	822	841	UGACAGAAGAGAGUGAGCAC	AUGCUCCCUCUCUUCUGUCA	Cleavage	pacid=27040125 locus=Potri.001G398200 ID=Potri.001G398200.1.v3.0 annot-version=v3.0	1	Potri.001G398200.1	AT3G15270.1	SPL5	squamosa promoter binding protein-like 5
		ptc-miR156a-f	UGACAGAAGAGAGUGAGCAC	Potri.002G142400	Potri.002G142400.1	1	15.86	1	20	1024	1043	UGACAGAAGAGAGUGAGCAC	GUGCUCUCUCUCUUCUGUCA	Cleavage	pacid=27020501 locus=Potri.002G142400 ID=Potri.002G142400.1.v3.0 annot-version=v3.0	1	Potri.002G142400.1	AT1G27360.1	SPL11	squamosa promoter-like 11	consist
		ptc-miR156a-f	UGACAGAAGAGAGUGAGCAC	Potri.003G169400	Potri.003G169400.1	1	12.612	1	20	1467	1486	UGACAGAAGAGAGUGAGCAC	GUGCUCUCUCUCUUCUGUCA	Cleavage	pacid=26997405 locus=Potri.003G169400 ID=Potri.003G169400.1.v3.0 annot-version=v3.0	1	Potri.003G169400.1	AT5G50670.1	SPL13B	Squamosa promoter-binding protein-like (SBP domain) transcription factor family protein	consist
		ptc-miR156a-f	UGACAGAAGAGAGUGAGCAC		Potri.003G169400.2	1	12.612	1	20	1195	1214	UGACAGAAGAGAGUGAGCAC	GUGCUCUCUCUCUUCUGUCA	Cleavage	pacid=26997404 locus=Potri.003G169400 ID=Potri.003G169400.2.v3.0 annot-version=v3.0	1	Potri.003G169400.2	AT5G50670.1	SPL13B	Squamosa promoter-binding protein-like (SBP domain) transcription factor family protein	consist
		ptc-miR156a-f	UGACAGAAGAGAGUGAGCAC	Potri.004G046700	Potri.004G046700.1	2	7.421	1	20	633	652	UGACAGAAGAGAGUGAGCAC	AUGCUCUCUCUCUUCUGUCA	Cleavage	pacid=26993108 locus=Potri.004G046700 ID=Potri.004G046700.1.v3.0 annot-version=v3.0	1	Potri.004G046700.1	AT2G33810.1	SPL3	squamosa promoter binding protein-like 3
		ptc-miR156a-f	UGACAGAAGAGAGUGAGCAC	Potri.007G138800	Potri.007G138800.1	2	13.216	1	20	984	1003	UGACAGAAGAGAGUGAGCAC	UUGCUCUCUCUCUUCUGUCA	Cleavage	pacid=27016317 locus=Potri.007G138800 ID=Potri.007G138800.1.v3.0 annot-version=v3.0	1	Potri.007G138800.1	AT1G53160.1	SPL4	squamosa promoter binding protein-like 4	consist
		ptc-miR156a-f	UGACAGAAGAGAGUGAGCAC		Potri.007G138800.2	2	13.216	1	20	953	972	UGACAGAAGAGAGUGAGCAC	UUGCUCUCUCUCUUCUGUCA	Cleavage	pacid=27016318 locus=Potri.007G138800 ID=Potri.007G138800.2.v3.0 annot-version=v3.0	1	Potri.007G138800.2	AT3G15270.1	SPL5	squamosa promoter binding protein-like 5	consist
		ptc-miR156a-f	UGACAGAAGAGAGUGAGCAC		Potri.007G138800.3	2	13.216	1	20	993	1012	UGACAGAAGAGAGUGAGCAC	UUGCUCUCUCUCUUCUGUCA	Cleavage	pacid=27016319 locus=Potri.007G138800 ID=Potri.007G138800.3.v3.0 annot-version=v3.0	1	Potri.007G138800.3	AT3G15270.1	SPL5	squamosa promoter binding protein-like 5	consist
		ptc-miR156a-f	UGACAGAAGAGAGUGAGCAC	Potri.008G097900	Potri.008G097900.1	1	21.579	1	20	1741	1760	UGACAGAAGAGAGUGAGCAC	GUGCUCUCUCUCUUCUGUCA	Cleavage	pacid=27038682 locus=Potri.008G097900 ID=Potri.008G097900.1.v3.0 annot-version=v3.0	1	Potri.008G097900.1	AT1G69170.1	SPL6	Squamosa promoter-binding protein-like (SBP domain) transcription factor family protein	consist
		ptc-miR156a-f	UGACAGAAGAGAGUGAGCAC		Potri.008G097900.2	1	21.579	1	20	1433	1452	UGACAGAAGAGAGUGAGCAC	GUGCUCUCUCUCUUCUGUCA	Cleavage	pacid=27038681 locus=Potri.008G097900 ID=Potri.008G097900.2.v3.0 annot-version=v3.0	1	Potri.008G097900.2	AT1G69170.1	SPL6	Squamosa promoter-binding protein-like (SBP domain) transcription factor family protein	consist
		ptc-miR156a-f	UGACAGAAGAGAGUGAGCAC		Potri.008G097900.3	1	21.579	1	20	1220	1239	UGACAGAAGAGAGUGAGCAC	GUGCUCUCUCUCUUCUGUCA	Cleavage	pacid=27038683 locus=Potri.008G097900 ID=Potri.008G097900.3.v3.0 annot-version=v3.0	1	Potri.008G097900.3	AT1G69170.1	SPL6	Squamosa promoter-binding protein-like (SBP domain) transcription factor family protein	consist
		ptc-miR156a-f	UGACAGAAGAGAGUGAGCAC	Potri.008G108500	Potri.008G108500.1	2.5	16.642	1	20	273	292	UGACAGAAGAGAGUGAGCAC	CUGCACACUCUCUUCUGUUA	Cleavage	pacid=27040035 locus=Potri.008G108500 ID=Potri.008G108500.1.v3.0 annot-version=v3.0	1	Potri.008G108500.1	AT5G49340.1	TBL4	TRICHOME BIREFRINGENCE-LIKE 4
		ptc-miR156a-f	UGACAGAAGAGAGUGAGCAC	Potri.010G154300	Potri.010G154300.1	1	21.097	1	20	1175	1194	UGACAGAAGAGAGUGAGCAC	GUGCUCUCUCUCUUCUGUCA	Cleavage	pacid=26982936 locus=Potri.010G154300 ID=Potri.010G154300.1.v3.0 annot-version=v3.0	1	Potri.010G154300.1	AT1G69170.1	SPL6	Squamosa promoter-binding protein-like (SBP domain) transcription factor family protein	consist
		ptc-miR156a-f	UGACAGAAGAGAGUGAGCAC		Potri.010G154300.2	1	21.097	1	20	1195	1214	UGACAGAAGAGAGUGAGCAC	GUGCUCUCUCUCUUCUGUCA	Cleavage	pacid=26982937 locus=Potri.010G154300 ID=Potri.010G154300.2.v3.0 annot-version=v3.0	1	Potri.010G154300.2	AT1G69170.1	SPL6	Squamosa promoter-binding protein-like (SBP domain) transcription factor family protein	consist
		ptc-miR156a-f	UGACAGAAGAGAGUGAGCAC	Potri.011G055900	Potri.011G055900.1	2	12.605	1	20	729	748	UGACAGAAGAGAGUGAGCAC	AUGCUCUCUCUCUUCUGUCA	Cleavage	pacid=27001080 locus=Potri.011G055900 ID=Potri.011G055900.1.v3.0 annot-version=v3.0	1	Potri.011G055900.1	AT2G33810.1	SPL3	squamosa promoter binding protein-like 3	consist
		ptc-miR156a-f	UGACAGAAGAGAGUGAGCAC	Potri.011G116800	Potri.011G116800.1	2	6.246	1	20	1080	1099	UGACAGAAGAGAGUGAGCAC	AUGCUCCCUCUCUUCUGUCA	Cleavage	pacid=27001738 locus=Potri.011G116800 ID=Potri.011G116800.1.v3.0 annot-version=v3.0	1	Potri.011G116800.1	AT3G15270.1	SPL5	squamosa promoter binding protein-like 5	consist
		ptc-miR156a-f	UGACAGAAGAGAGUGAGCAC	Potri.012G100700	Potri.012G100700.1	2	15.929	1	20	1077	1096	UGACAGAAGAGAGUGAGCAC	GCGCUCUCUCUCUUCUGUCA	Cleavage	pacid=27049825 locus=Potri.012G100700 ID=Potri.012G100700.1.v3.0 annot-version=v3.0	1	Potri.012G100700.1	AT5G50670.1	SPL13B	Squamosa promoter-binding protein-like (SBP domain) transcription factor family protein	consist
		ptc-miR156a-f	UGACAGAAGAGAGUGAGCAC		Potri.012G100700.2	2	15.929	1	20	1271	1290	UGACAGAAGAGAGUGAGCAC	GCGCUCUCUCUCUUCUGUCA	Cleavage	pacid=27049826 locus=Potri.012G100700 ID=Potri.012G100700.2.v3.0 annot-version=v3.0	1	Potri.012G100700.2	AT5G50670.1	SPL13B	Squamosa promoter-binding protein-like (SBP domain) transcription factor family protein	consist
		ptc-miR156a-f	UGACAGAAGAGAGUGAGCAC		Potri.012G100700.3	2	15.929	1	20	1259	1278	UGACAGAAGAGAGUGAGCAC	GCGCUCUCUCUCUUCUGUCA	Cleavage	pacid=27049828 locus=Potri.012G100700 ID=Potri.012G100700.3.v3.0 annot-version=v3.0	1	Potri.012G100700.3	AT5G50670.1	SPL13B	Squamosa promoter-binding protein-like (SBP domain) transcription factor family protein	consist
		ptc-miR156a-f	UGACAGAAGAGAGUGAGCAC		Potri.012G100700.4	2	15.929	1	20	1361	1380	UGACAGAAGAGAGUGAGCAC	GCGCUCUCUCUCUUCUGUCA	Cleavage	pacid=27049827 locus=Potri.012G100700 ID=Potri.012G100700.4.v3.0 annot-version=v3.0	1	Potri.012G100700.4	AT5G50670.1	SPL13B	Squamosa promoter-binding protein-like (SBP domain) transcription factor family protein	consist
		ptc-miR156a-f	UGACAGAAGAGAGUGAGCAC	Potri.014G057800	Potri.014G057800.1	1	15.354	1	20	1147	1166	UGACAGAAGAGAGUGAGCAC	GUGCUCUCUCUCUUCUGUCA	Cleavage	pacid=27034704 locus=Potri.014G057800 ID=Potri.014G057800.1.v3.0 annot-version=v3.0	1	Potri.014G057800.1	AT1G27370.1	SPL10	squamosa promoter binding protein-like 10	consist
		ptc-miR156a-f	UGACAGAAGAGAGUGAGCAC	Potri.015G060400	Potri.015G060400.1	0.5	18.114	1	20	1576	1595	UGACAGAAGAGAGUGAGCAC	GUGCUCGCUCUCUUCUGUCA	Cleavage	pacid=27018571 locus=Potri.015G060400 ID=Potri.015G060400.1.v3.0 annot-version=v3.0	1	Potri.015G060400.1	AT1G69170.1	SPL6	Squamosa promoter-binding protein-like (SBP domain) transcription factor family protein	consist
		ptc-miR156a-f	UGACAGAAGAGAGUGAGCAC		Potri.015G060400.2	0.5	18.114	1	20	1914	1933	UGACAGAAGAGAGUGAGCAC	GUGCUCGCUCUCUUCUGUCA	Cleavage	pacid=27018572 locus=Potri.015G060400 ID=Potri.015G060400.2.v3.0 annot-version=v3.0	1	Potri.015G060400.2	AT1G69170.1	SPL6	Squamosa promoter-binding protein-like (SBP domain) transcription factor family protein	consist
		ptc-miR156a-f	UGACAGAAGAGAGUGAGCAC	Potri.015G098900	Potri.015G098900.1	1	14.776	1	20	1215	1234	UGACAGAAGAGAGUGAGCAC	GUGCUCUCUCUCUUCUGUCA	Cleavage	pacid=27019195 locus=Potri.015G098900 ID=Potri.015G098900.1.v3.0 annot-version=v3.0	1	Potri.015G098900.1	AT5G50670.1	SPL13B	Squamosa promoter-binding protein-like (SBP domain) transcription factor family protein	consist
		ptc-miR156a-f	UGACAGAAGAGAGUGAGCAC		Potri.015G098900.2	1	14.776	1	20	1315	1334	UGACAGAAGAGAGUGAGCAC	GUGCUCUCUCUCUUCUGUCA	Cleavage	pacid=27019194 locus=Potri.015G098900 ID=Potri.015G098900.2.v3.0 annot-version=v3.0	1	Potri.015G098900.2	AT5G50670.1	SPL13B	Squamosa promoter-binding protein-like (SBP domain) transcription factor family protein	consist
		ptc-miR156a-f	UGACAGAAGAGAGUGAGCAC		Potri.015G098900.3	1	14.776	1	20	1493	1512	UGACAGAAGAGAGUGAGCAC	GUGCUCUCUCUCUUCUGUCA	Cleavage	pacid=27019196 locus=Potri.015G098900 ID=Potri.015G098900.3.v3.0 annot-version=v3.0	1	Potri.015G098900.3	AT5G50670.1	SPL13B	Squamosa promoter-binding protein-like (SBP domain) transcription factor family protein	consist
		ptc-miR156a-f	UGACAGAAGAGAGUGAGCAC	Potri.016G048500	Potri.016G048500.1	1	17.571	1	20	1070	1089	UGACAGAAGAGAGUGAGCAC	GUGCUCUCUCUCUUCUGUCA	Cleavage	pacid=27013584 locus=Potri.016G048500 ID=Potri.016G048500.1.v3.0 annot-version=v3.0	1	Potri.016G048500.1	AT2G42200.1	SPL9	squamosa promoter binding protein-like 9
		ptc-miR156a-f	UGACAGAAGAGAGUGAGCAC	Potri.018G149900	Potri.018G149900.1	1	20.138	1	20	1845	1864	UGACAGAAGAGAGUGAGCAC	GUGCUCUCUCUCUUCUGUCA	Cleavage	pacid=27011140 locus=Potri.018G149900 ID=Potri.018G149900.1.v3.0 annot-version=v3.0	1	Potri.018G149900.1	AT5G43270.1	SPL2	squamosa promoter binding protein-like 2	consist
		ptc-miR156a-f	UGACAGAAGAGAGUGAGCAC		Potri.018G149900.2	1	20.138	1	20	1951	1970	UGACAGAAGAGAGUGAGCAC	GUGCUCUCUCUCUUCUGUCA	Cleavage	pacid=27011143 locus=Potri.018G149900 ID=Potri.018G149900.2.v3.0 annot-version=v3.0	1	Potri.018G149900.2	AT5G43270.1	SPL2	squamosa promoter binding protein-like 2	consist
		ptc-miR156a-f	UGACAGAAGAGAGUGAGCAC		Potri.018G149900.3	1	20.138	1	20	1370	1389	UGACAGAAGAGAGUGAGCAC	GUGCUCUCUCUCUUCUGUCA	Cleavage	pacid=27011142 locus=Potri.018G149900 ID=Potri.018G149900.3.v3.0 annot-version=v3.0	1	Potri.018G149900.3	AT5G43270.1	SPL2	squamosa promoter binding protein-like 2	consist
		ptc-miR156a-f	UGACAGAAGAGAGUGAGCAC		Potri.018G149900.4	1	20.138	1	20	1314	1333	UGACAGAAGAGAGUGAGCAC	GUGCUCUCUCUCUUCUGUCA	Cleavage	pacid=27011141 locus=Potri.018G149900 ID=Potri.018G149900.4.v3.0 annot-version=v3.0	1	Potri.018G149900.4	AT5G43270.1	SPL2	squamosa promoter binding protein-like 2	consist
	ptc-miR156g-j	ptc-miR156g-j	UUGACAGAAGAUAGAGAGCAC	Potri.001G055900	Potri.001G055900.1	1	17.249	1	21	1382	1402	UUGACAGAAGAUAGAGAGCAC	GUGCUCUCUCUCUUCUGUCAA	Cleavage	pacid=27047287 locus=Potri.001G055900 ID=Potri.001G055900.1.v3.0 annot-version=v3.0	1	Potri.001G055900.1	AT5G43270.1	SPL2	squamosa promoter binding protein-like 2	consist
		ptc-miR156g-j	UUGACAGAAGAUAGAGAGCAC		Potri.001G055900.2	1	17.249	1	21	1785	1805	UUGACAGAAGAUAGAGAGCAC	GUGCUCUCUCUCUUCUGUCAA	Cleavage	pacid=27047286 locus=Potri.001G055900 ID=Potri.001G055900.2.v3.0 annot-version=v3.0	1	Potri.001G055900.2	AT5G43270.1	SPL2	squamosa promoter binding protein-like 2	consist
		ptc-miR156g-j	UUGACAGAAGAUAGAGAGCAC		Potri.001G055900.3	1	17.249	1	21	1785	1805	UUGACAGAAGAUAGAGAGCAC	GUGCUCUCUCUCUUCUGUCAA	Cleavage	pacid=27047288 locus=Potri.001G055900 ID=Potri.001G055900.3.v3.0 annot-version=v3.0	1	Potri.001G055900.3	AT5G43270.1	SPL2	squamosa promoter binding protein-like 2	consist
		ptc-miR156g-j	UUGACAGAAGAUAGAGAGCAC		Potri.001G055900.4	1	17.249	1	21	1785	1805	UUGACAGAAGAUAGAGAGCAC	GUGCUCUCUCUCUUCUGUCAA	Cleavage	pacid=27047289 locus=Potri.001G055900 ID=Potri.001G055900.4.v3.0 annot-version=v3.0	1	Potri.001G055900.4	AT5G43270.1	SPL2	squamosa promoter binding protein-like 2	consist
		ptc-miR156g-j	UUGACAGAAGAUAGAGAGCAC		Potri.001G055900.5	1	16.601	1	21	1752	1772	UUGACAGAAGAUAGAGAGCAC	GUGCUCUCUCUCUUCUGUCAA	Cleavage	pacid=27047290 locus=Potri.001G055900 ID=Potri.001G055900.5.v3.0 annot-version=v3.0	1	Potri.001G055900.5	AT5G43270.1	SPL2	squamosa promoter binding protein-like 2	consist
		ptc-miR156g-j	UUGACAGAAGAUAGAGAGCAC	Potri.001G058600	Potri.001G058600.1	2	13.43	1	21	1407	1427	UUGACAGAAGAUAGAGAGCAC	GUGCUCUCUCUCUUCUGUCAU	Cleavage	pacid=27044474 locus=Potri.001G058600 ID=Potri.001G058600.1.v3.0 annot-version=v3.0	1	Potri.001G058600.1	AT5G50670.1	SPL13B	Squamosa promoter-binding protein-like (SBP domain) transcription factor family protein	consist
		ptc-miR156g-j	UUGACAGAAGAUAGAGAGCAC	Potri.001G398200	Potri.001G398200.1	2	13.417	1	20	823	842	UUGACAGAAGAUAGAGAGCA	UGCUCCCUCUCUUCUGUCAA	Cleavage	pacid=27040125 locus=Potri.001G398200 ID=Potri.001G398200.1.v3.0 annot-version=v3.0	1	Potri.001G398200.1	AT3G15270.1	SPL5	squamosa promoter binding protein-like 5
		ptc-miR156g-j	UUGACAGAAGAUAGAGAGCAC	Potri.002G105400	Potri.002G105400.1	2.5	7.445	1	20	872	891	UUGACAGAAGAUAGAGAGCA	UUCUUUCUAUCUUCUGUUAG	Cleavage	pacid=27024260 locus=Potri.002G105400 ID=Potri.002G105400.1.v3.0 annot-version=v3.0	1	Potri.002G105400.1	AT5G64816.1
		ptc-miR156g-j	UUGACAGAAGAUAGAGAGCAC		Potri.002G105400.2	2.5	7.445	1	20	792	811	UUGACAGAAGAUAGAGAGCA	UUCUUUCUAUCUUCUGUUAG	Cleavage	pacid=27024259 locus=Potri.002G105400 ID=Potri.002G105400.2.v3.0 annot-version=v3.0	1	Potri.002G105400.2	AT5G64816.1
		ptc-miR156g-j	UUGACAGAAGAUAGAGAGCAC		Potri.002G105400.3	2.5	7.445	1	20	981	1000	UUGACAGAAGAUAGAGAGCA	UUCUUUCUAUCUUCUGUUAG	Cleavage	pacid=27024261 locus=Potri.002G105400 ID=Potri.002G105400.3.v3.0 annot-version=v3.0	1	Potri.002G105400.3	AT5G64816.1
		ptc-miR156g-j	UUGACAGAAGAUAGAGAGCAC		Potri.002G105400.4	2.5	6.159	1	20	895	914	UUGACAGAAGAUAGAGAGCA	UUCUUUCUAUCUUCUGUUAG	Cleavage	pacid=27024262 locus=Potri.002G105400 ID=Potri.002G105400.4.v3.0 annot-version=v3.0	1	Potri.002G105400.4	AT5G64816.1
		ptc-miR156g-j	UUGACAGAAGAUAGAGAGCAC	Potri.002G142400	Potri.002G142400.1	2	15.86	1	21	1024	1044	UUGACAGAAGAUAGAGAGCAC	GUGCUCUCUCUCUUCUGUCAU	Cleavage	pacid=27020501 locus=Potri.002G142400 ID=Potri.002G142400.1.v3.0 annot-version=v3.0	1	Potri.002G142400.1	AT1G27360.1	SPL11	squamosa promoter-like 11	consist
		ptc-miR156g-j	UUGACAGAAGAUAGAGAGCAC	Potri.003G169400	Potri.003G169400.1	2	12.534	1	21	1467	1487	UUGACAGAAGAUAGAGAGCAC	GUGCUCUCUCUCUUCUGUCAU	Cleavage	pacid=26997405 locus=Potri.003G169400 ID=Potri.003G169400.1.v3.0 annot-version=v3.0	1	Potri.003G169400.1	AT5G50670.1	SPL13B	Squamosa promoter-binding protein-like (SBP domain) transcription factor family protein	consist
		ptc-miR156g-j	UUGACAGAAGAUAGAGAGCAC		Potri.003G169400.2	2	12.534	1	21	1195	1215	UUGACAGAAGAUAGAGAGCAC	GUGCUCUCUCUCUUCUGUCAU	Cleavage	pacid=26997404 locus=Potri.003G169400 ID=Potri.003G169400.2.v3.0 annot-version=v3.0	1	Potri.003G169400.2	AT5G50670.1	SPL13B	Squamosa promoter-binding protein-like (SBP domain) transcription factor family protein	consist
		ptc-miR156g-j	UUGACAGAAGAUAGAGAGCAC	Potri.004G046700	Potri.004G046700.1	1	6.527	1	20	634	653	UUGACAGAAGAUAGAGAGCA	UGCUCUCUCUCUUCUGUCAA	Cleavage	pacid=26993108 locus=Potri.004G046700 ID=Potri.004G046700.1.v3.0 annot-version=v3.0	1	Potri.004G046700.1	AT2G33810.1	SPL3	squamosa promoter binding protein-like 3
		ptc-miR156g-j	UUGACAGAAGAUAGAGAGCAC	Potri.007G138800	Potri.007G138800.1	2	13.546	1	20	985	1004	UUGACAGAAGAUAGAGAGCA	UGCUCUCUCUCUUCUGUCAU	Cleavage	pacid=27016317 locus=Potri.007G138800 ID=Potri.007G138800.1.v3.0 annot-version=v3.0	1	Potri.007G138800.1	AT1G53160.1	SPL4	squamosa promoter binding protein-like 4	consist
		ptc-miR156g-j	UUGACAGAAGAUAGAGAGCAC		Potri.007G138800.2	2	13.546	1	20	954	973	UUGACAGAAGAUAGAGAGCA	UGCUCUCUCUCUUCUGUCAU	Cleavage	pacid=27016318 locus=Potri.007G138800 ID=Potri.007G138800.2.v3.0 annot-version=v3.0	1	Potri.007G138800.2	AT3G15270.1	SPL5	squamosa promoter binding protein-like 5	consist
		ptc-miR156g-j	UUGACAGAAGAUAGAGAGCAC		Potri.007G138800.3	2	13.546	1	20	994	1013	UUGACAGAAGAUAGAGAGCA	UGCUCUCUCUCUUCUGUCAU	Cleavage	pacid=27016319 locus=Potri.007G138800 ID=Potri.007G138800.3.v3.0 annot-version=v3.0	1	Potri.007G138800.3	AT3G15270.1	SPL5	squamosa promoter binding protein-like 5	consist
		ptc-miR156g-j	UUGACAGAAGAUAGAGAGCAC	Potri.008G097900	Potri.008G097900.1	1.5	20.754	1	21	1741	1761	UUGACAGAAGAUAGAGAGCAC	GUGCUCUCUCUCUUCUGUCAG	Cleavage	pacid=27038682 locus=Potri.008G097900 ID=Potri.008G097900.1.v3.0 annot-version=v3.0	1	Potri.008G097900.1	AT1G69170.1	SPL6	Squamosa promoter-binding protein-like (SBP domain) transcription factor family protein	consist
		ptc-miR156g-j	UUGACAGAAGAUAGAGAGCAC		Potri.008G097900.2	1.5	20.754	1	21	1433	1453	UUGACAGAAGAUAGAGAGCAC	GUGCUCUCUCUCUUCUGUCAG	Cleavage	pacid=27038681 locus=Potri.008G097900 ID=Potri.008G097900.2.v3.0 annot-version=v3.0	1	Potri.008G097900.2	AT1G69170.1	SPL6	Squamosa promoter-binding protein-like (SBP domain) transcription factor family protein	consist
		ptc-miR156g-j	UUGACAGAAGAUAGAGAGCAC		Potri.008G097900.3	1.5	20.754	1	21	1220	1240	UUGACAGAAGAUAGAGAGCAC	GUGCUCUCUCUCUUCUGUCAG	Cleavage	pacid=27038683 locus=Potri.008G097900 ID=Potri.008G097900.3.v3.0 annot-version=v3.0	1	Potri.008G097900.3	AT1G69170.1	SPL6	Squamosa promoter-binding protein-like (SBP domain) transcription factor family protein	consist
		ptc-miR156g-j	UUGACAGAAGAUAGAGAGCAC	Potri.010G154300	Potri.010G154300.1	1.5	20.943	1	21	1175	1195	UUGACAGAAGAUAGAGAGCAC	GUGCUCUCUCUCUUCUGUCAG	Cleavage	pacid=26982936 locus=Potri.010G154300 ID=Potri.010G154300.1.v3.0 annot-version=v3.0	1	Potri.010G154300.1	AT1G69170.1	SPL6	Squamosa promoter-binding protein-like (SBP domain) transcription factor family protein	consist
		ptc-miR156g-j	UUGACAGAAGAUAGAGAGCAC		Potri.010G154300.2	1.5	20.943	1	21	1195	1215	UUGACAGAAGAUAGAGAGCAC	GUGCUCUCUCUCUUCUGUCAG	Cleavage	pacid=26982937 locus=Potri.010G154300 ID=Potri.010G154300.2.v3.0 annot-version=v3.0	1	Potri.010G154300.2	AT1G69170.1	SPL6	Squamosa promoter-binding protein-like (SBP domain) transcription factor family protein	consist
		ptc-miR156g-j	UUGACAGAAGAUAGAGAGCAC	Potri.011G055900	Potri.011G055900.1	1	12.308	1	20	730	749	UUGACAGAAGAUAGAGAGCA	UGCUCUCUCUCUUCUGUCAA	Cleavage	pacid=27001080 locus=Potri.011G055900 ID=Potri.011G055900.1.v3.0 annot-version=v3.0	1	Potri.011G055900.1	AT2G33810.1	SPL3	squamosa promoter binding protein-like 3	consist
		ptc-miR156g-j	UUGACAGAAGAUAGAGAGCAC	Potri.011G116800	Potri.011G116800.1	2	6.362	1	20	1081	1100	UUGACAGAAGAUAGAGAGCA	UGCUCCCUCUCUUCUGUCAA	Cleavage	pacid=27001738 locus=Potri.011G116800 ID=Potri.011G116800.1.v3.0 annot-version=v3.0	1	Potri.011G116800.1	AT3G15270.1	SPL5	squamosa promoter binding protein-like 5	consist
		ptc-miR156g-j	UUGACAGAAGAUAGAGAGCAC	Potri.012G131300	Potri.012G131300.1	2.5	18.154	1	20	729	748	UUGACAGAAGAUAGAGAGCA	UGCUUUCUGUCUUCUGUUAC	Cleavage	pacid=27050792 locus=Potri.012G131300 ID=Potri.012G131300.1.v3.0 annot-version=v3.0	1	Potri.012G131300.1	AT4G21120.1	AAT1,CAT1	amino acid transporter 1
		ptc-miR156g-j	UUGACAGAAGAUAGAGAGCAC		Potri.012G131300.2	2.5	18.154	1	20	729	748	UUGACAGAAGAUAGAGAGCA	UGCUUUCUGUCUUCUGUUAC	Cleavage	pacid=27050793 locus=Potri.012G131300 ID=Potri.012G131300.2.v3.0 annot-version=v3.0	1	Potri.012G131300.2	AT4G21120.1	AAT1,CAT1	amino acid transporter 1
		ptc-miR156g-j	UUGACAGAAGAUAGAGAGCAC	Potri.014G057800	Potri.014G057800.1	2	15.356	1	21	1147	1167	UUGACAGAAGAUAGAGAGCAC	GUGCUCUCUCUCUUCUGUCAU	Cleavage	pacid=27034704 locus=Potri.014G057800 ID=Potri.014G057800.1.v3.0 annot-version=v3.0	1	Potri.014G057800.1	AT1G27370.1	SPL10	squamosa promoter binding protein-like 10	consist
		ptc-miR156g-j	UUGACAGAAGAUAGAGAGCAC	Potri.015G098900	Potri.015G098900.1	2	14.755	1	21	1215	1235	UUGACAGAAGAUAGAGAGCAC	GUGCUCUCUCUCUUCUGUCAU	Cleavage	pacid=27019195 locus=Potri.015G098900 ID=Potri.015G098900.1.v3.0 annot-version=v3.0	1	Potri.015G098900.1	AT5G50670.1	SPL13B	Squamosa promoter-binding protein-like (SBP domain) transcription factor family protein	consist
		ptc-miR156g-j	UUGACAGAAGAUAGAGAGCAC		Potri.015G098900.2	2	14.755	1	21	1315	1335	UUGACAGAAGAUAGAGAGCAC	GUGCUCUCUCUCUUCUGUCAU	Cleavage	pacid=27019194 locus=Potri.015G098900 ID=Potri.015G098900.2.v3.0 annot-version=v3.0	1	Potri.015G098900.2	AT5G50670.1	SPL13B	Squamosa promoter-binding protein-like (SBP domain) transcription factor family protein	consist
		ptc-miR156g-j	UUGACAGAAGAUAGAGAGCAC		Potri.015G098900.3	2	14.755	1	21	1493	1513	UUGACAGAAGAUAGAGAGCAC	GUGCUCUCUCUCUUCUGUCAU	Cleavage	pacid=27019196 locus=Potri.015G098900 ID=Potri.015G098900.3.v3.0 annot-version=v3.0	1	Potri.015G098900.3	AT5G50670.1	SPL13B	Squamosa promoter-binding protein-like (SBP domain) transcription factor family protein	consist
		ptc-miR156g-j	UUGACAGAAGAUAGAGAGCAC	Potri.016G048500	Potri.016G048500.1	1	18.386	1	21	1070	1090	UUGACAGAAGAUAGAGAGCAC	GUGCUCUCUCUCUUCUGUCAA	Cleavage	pacid=27013584 locus=Potri.016G048500 ID=Potri.016G048500.1.v3.0 annot-version=v3.0	1	Potri.016G048500.1	AT2G42200.1	SPL9	squamosa promoter binding protein-like 9
		ptc-miR156g-j	UUGACAGAAGAUAGAGAGCAC	Potri.018G149900	Potri.018G149900.1	1	20.301	1	21	1845	1865	UUGACAGAAGAUAGAGAGCAC	GUGCUCUCUCUCUUCUGUCAA	Cleavage	pacid=27011140 locus=Potri.018G149900 ID=Potri.018G149900.1.v3.0 annot-version=v3.0	1	Potri.018G149900.1	AT5G43270.1	SPL2	squamosa promoter binding protein-like 2	consist
		ptc-miR156g-j	UUGACAGAAGAUAGAGAGCAC		Potri.018G149900.2	1	20.301	1	21	1951	1971	UUGACAGAAGAUAGAGAGCAC	GUGCUCUCUCUCUUCUGUCAA	Cleavage	pacid=27011143 locus=Potri.018G149900 ID=Potri.018G149900.2.v3.0 annot-version=v3.0	1	Potri.018G149900.2	AT5G43270.1	SPL2	squamosa promoter binding protein-like 2	consist
		ptc-miR156g-j	UUGACAGAAGAUAGAGAGCAC		Potri.018G149900.3	1	20.301	1	21	1370	1390	UUGACAGAAGAUAGAGAGCAC	GUGCUCUCUCUCUUCUGUCAA	Cleavage	pacid=27011142 locus=Potri.018G149900 ID=Potri.018G149900.3.v3.0 annot-version=v3.0	1	Potri.018G149900.3	AT5G43270.1	SPL2	squamosa promoter binding protein-like 2	consist
		ptc-miR156g-j	UUGACAGAAGAUAGAGAGCAC		Potri.018G149900.4	1	20.301	1	21	1314	1334	UUGACAGAAGAUAGAGAGCAC	GUGCUCUCUCUCUUCUGUCAA	Cleavage	pacid=27011141 locus=Potri.018G149900 ID=Potri.018G149900.4.v3.0 annot-version=v3.0	1	Potri.018G149900.4	AT5G43270.1	SPL2	squamosa promoter binding protein-like 2	consist
	ptc-miR156k	ptc-miR156k	UGACAGAAGAGAGGGAGCAC	Potri.001G055900	Potri.001G055900.1	0.5	14.95	1	20	1382	1401	UGACAGAAGAGAGGGAGCAC	GUGCUCUCUCUCUUCUGUCA	Cleavage	pacid=27047287 locus=Potri.001G055900 ID=Potri.001G055900.1.v3.0 annot-version=v3.0	1	Potri.001G055900.1	AT5G43270.1	SPL2	squamosa promoter binding protein-like 2	consist
		ptc-miR156k	UGACAGAAGAGAGGGAGCAC		Potri.001G055900.2	0.5	14.95	1	20	1785	1804	UGACAGAAGAGAGGGAGCAC	GUGCUCUCUCUCUUCUGUCA	Cleavage	pacid=27047286 locus=Potri.001G055900 ID=Potri.001G055900.2.v3.0 annot-version=v3.0	1	Potri.001G055900.2	AT5G43270.1	SPL2	squamosa promoter binding protein-like 2	consist
		ptc-miR156k	UGACAGAAGAGAGGGAGCAC		Potri.001G055900.3	0.5	14.95	1	20	1785	1804	UGACAGAAGAGAGGGAGCAC	GUGCUCUCUCUCUUCUGUCA	Cleavage	pacid=27047288 locus=Potri.001G055900 ID=Potri.001G055900.3.v3.0 annot-version=v3.0	1	Potri.001G055900.3	AT5G43270.1	SPL2	squamosa promoter binding protein-like 2	consist
		ptc-miR156k	UGACAGAAGAGAGGGAGCAC		Potri.001G055900.4	0.5	14.95	1	20	1785	1804	UGACAGAAGAGAGGGAGCAC	GUGCUCUCUCUCUUCUGUCA	Cleavage	pacid=27047289 locus=Potri.001G055900 ID=Potri.001G055900.4.v3.0 annot-version=v3.0	1	Potri.001G055900.4	AT5G43270.1	SPL2	squamosa promoter binding protein-like 2	consist
		ptc-miR156k	UGACAGAAGAGAGGGAGCAC		Potri.001G055900.5	0.5	14.052	1	20	1752	1771	UGACAGAAGAGAGGGAGCAC	GUGCUCUCUCUCUUCUGUCA	Cleavage	pacid=27047290 locus=Potri.001G055900 ID=Potri.001G055900.5.v3.0 annot-version=v3.0	1	Potri.001G055900.5	AT5G43270.1	SPL2	squamosa promoter binding protein-like 2	consist
		ptc-miR156k	UGACAGAAGAGAGGGAGCAC	Potri.001G058600	Potri.001G058600.1	0.5	12.661	1	20	1407	1426	UGACAGAAGAGAGGGAGCAC	GUGCUCUCUCUCUUCUGUCA	Cleavage	pacid=27044474 locus=Potri.001G058600 ID=Potri.001G058600.1.v3.0 annot-version=v3.0	1	Potri.001G058600.1	AT5G50670.1	SPL13B	Squamosa promoter-binding protein-like (SBP domain) transcription factor family protein	consist
		ptc-miR156k	UGACAGAAGAGAGGGAGCAC	Potri.001G294400	Potri.001G294400.1	2	10.136	1	20	108	127	UGACAGAAGAGAGGGAGCAC	AUGCUUCCUCUCUUUUGUCA	Cleavage	pacid=27046227 locus=Potri.001G294400 ID=Potri.001G294400.1.v3.0 annot-version=v3.0	1	Potri.001G294400.1	AT2G14740.1	ATVSR3,VSR3	vaculolar sorting receptor 3
		ptc-miR156k	UGACAGAAGAGAGGGAGCAC	Potri.001G398200	Potri.001G398200.1	1	13.914	1	20	822	841	UGACAGAAGAGAGGGAGCAC	AUGCUCCCUCUCUUCUGUCA	Cleavage	pacid=27040125 locus=Potri.001G398200 ID=Potri.001G398200.1.v3.0 annot-version=v3.0	1	Potri.001G398200.1	AT3G15270.1	SPL5	squamosa promoter binding protein-like 5
		ptc-miR156k	UGACAGAAGAGAGGGAGCAC	Potri.002G142400	Potri.002G142400.1	0.5	15.86	1	20	1024	1043	UGACAGAAGAGAGGGAGCAC	GUGCUCUCUCUCUUCUGUCA	Cleavage	pacid=27020501 locus=Potri.002G142400 ID=Potri.002G142400.1.v3.0 annot-version=v3.0	1	Potri.002G142400.1	AT1G27360.1	SPL11	squamosa promoter-like 11	consist
		ptc-miR156k	UGACAGAAGAGAGGGAGCAC	Potri.003G169400	Potri.003G169400.1	0.5	12.612	1	20	1467	1486	UGACAGAAGAGAGGGAGCAC	GUGCUCUCUCUCUUCUGUCA	Cleavage	pacid=26997405 locus=Potri.003G169400 ID=Potri.003G169400.1.v3.0 annot-version=v3.0	1	Potri.003G169400.1	AT5G50670.1	SPL13B	Squamosa promoter-binding protein-like (SBP domain) transcription factor family protein	consist
		ptc-miR156k	UGACAGAAGAGAGGGAGCAC		Potri.003G169400.2	0.5	12.612	1	20	1195	1214	UGACAGAAGAGAGGGAGCAC	GUGCUCUCUCUCUUCUGUCA	Cleavage	pacid=26997404 locus=Potri.003G169400 ID=Potri.003G169400.2.v3.0 annot-version=v3.0	1	Potri.003G169400.2	AT5G50670.1	SPL13B	Squamosa promoter-binding protein-like (SBP domain) transcription factor family protein	consist
		ptc-miR156k	UGACAGAAGAGAGGGAGCAC	Potri.004G046700	Potri.004G046700.1	1.5	7.421	1	20	633	652	UGACAGAAGAGAGGGAGCAC	AUGCUCUCUCUCUUCUGUCA	Cleavage	pacid=26993108 locus=Potri.004G046700 ID=Potri.004G046700.1.v3.0 annot-version=v3.0	1	Potri.004G046700.1	AT2G33810.1	SPL3	squamosa promoter binding protein-like 3
		ptc-miR156k	UGACAGAAGAGAGGGAGCAC	Potri.007G138800	Potri.007G138800.1	1.5	13.216	1	20	984	1003	UGACAGAAGAGAGGGAGCAC	UUGCUCUCUCUCUUCUGUCA	Cleavage	pacid=27016317 locus=Potri.007G138800 ID=Potri.007G138800.1.v3.0 annot-version=v3.0	1	Potri.007G138800.1	AT1G53160.1	SPL4	squamosa promoter binding protein-like 4	consist
		ptc-miR156k	UGACAGAAGAGAGGGAGCAC		Potri.007G138800.2	1.5	13.216	1	20	953	972	UGACAGAAGAGAGGGAGCAC	UUGCUCUCUCUCUUCUGUCA	Cleavage	pacid=27016318 locus=Potri.007G138800 ID=Potri.007G138800.2.v3.0 annot-version=v3.0	1	Potri.007G138800.2	AT3G15270.1	SPL5	squamosa promoter binding protein-like 5	consist
		ptc-miR156k	UGACAGAAGAGAGGGAGCAC		Potri.007G138800.3	1.5	13.216	1	20	993	1012	UGACAGAAGAGAGGGAGCAC	UUGCUCUCUCUCUUCUGUCA	Cleavage	pacid=27016319 locus=Potri.007G138800 ID=Potri.007G138800.3.v3.0 annot-version=v3.0	1	Potri.007G138800.3	AT3G15270.1	SPL5	squamosa promoter binding protein-like 5	consist
		ptc-miR156k	UGACAGAAGAGAGGGAGCAC	Potri.008G097900	Potri.008G097900.1	0.5	21.579	1	20	1741	1760	UGACAGAAGAGAGGGAGCAC	GUGCUCUCUCUCUUCUGUCA	Cleavage	pacid=27038682 locus=Potri.008G097900 ID=Potri.008G097900.1.v3.0 annot-version=v3.0	1	Potri.008G097900.1	AT1G69170.1	SPL6	Squamosa promoter-binding protein-like (SBP domain) transcription factor family protein	consist
		ptc-miR156k	UGACAGAAGAGAGGGAGCAC		Potri.008G097900.2	0.5	21.579	1	20	1433	1452	UGACAGAAGAGAGGGAGCAC	GUGCUCUCUCUCUUCUGUCA	Cleavage	pacid=27038681 locus=Potri.008G097900 ID=Potri.008G097900.2.v3.0 annot-version=v3.0	1	Potri.008G097900.2	AT1G69170.1	SPL6	Squamosa promoter-binding protein-like (SBP domain) transcription factor family protein	consist
		ptc-miR156k	UGACAGAAGAGAGGGAGCAC		Potri.008G097900.3	0.5	21.579	1	20	1220	1239	UGACAGAAGAGAGGGAGCAC	GUGCUCUCUCUCUUCUGUCA	Cleavage	pacid=27038683 locus=Potri.008G097900 ID=Potri.008G097900.3.v3.0 annot-version=v3.0	1	Potri.008G097900.3	AT1G69170.1	SPL6	Squamosa promoter-binding protein-like (SBP domain) transcription factor family protein	consist
		ptc-miR156k	UGACAGAAGAGAGGGAGCAC	Potri.010G154300	Potri.010G154300.1	0.5	21.097	1	20	1175	1194	UGACAGAAGAGAGGGAGCAC	GUGCUCUCUCUCUUCUGUCA	Cleavage	pacid=26982936 locus=Potri.010G154300 ID=Potri.010G154300.1.v3.0 annot-version=v3.0	1	Potri.010G154300.1	AT1G69170.1	SPL6	Squamosa promoter-binding protein-like (SBP domain) transcription factor family protein	consist
		ptc-miR156k	UGACAGAAGAGAGGGAGCAC		Potri.010G154300.2	0.5	21.097	1	20	1195	1214	UGACAGAAGAGAGGGAGCAC	GUGCUCUCUCUCUUCUGUCA	Cleavage	pacid=26982937 locus=Potri.010G154300 ID=Potri.010G154300.2.v3.0 annot-version=v3.0	1	Potri.010G154300.2	AT1G69170.1	SPL6	Squamosa promoter-binding protein-like (SBP domain) transcription factor family protein	consist
		ptc-miR156k	UGACAGAAGAGAGGGAGCAC	Potri.011G055900	Potri.011G055900.1	1.5	12.605	1	20	729	748	UGACAGAAGAGAGGGAGCAC	AUGCUCUCUCUCUUCUGUCA	Cleavage	pacid=27001080 locus=Potri.011G055900 ID=Potri.011G055900.1.v3.0 annot-version=v3.0	1	Potri.011G055900.1	AT2G33810.1	SPL3	squamosa promoter binding protein-like 3	consist
		ptc-miR156k	UGACAGAAGAGAGGGAGCAC	Potri.011G116800	Potri.011G116800.1	1	6.246	1	20	1080	1099	UGACAGAAGAGAGGGAGCAC	AUGCUCCCUCUCUUCUGUCA	Cleavage	pacid=27001738 locus=Potri.011G116800 ID=Potri.011G116800.1.v3.0 annot-version=v3.0	1	Potri.011G116800.1	AT3G15270.1	SPL5	squamosa promoter binding protein-like 5	consist
		ptc-miR156k	UGACAGAAGAGAGGGAGCAC	Potri.012G100700	Potri.012G100700.1	1.5	15.929	1	20	1077	1096	UGACAGAAGAGAGGGAGCAC	GCGCUCUCUCUCUUCUGUCA	Cleavage	pacid=27049825 locus=Potri.012G100700 ID=Potri.012G100700.1.v3.0 annot-version=v3.0	1	Potri.012G100700.1	AT5G50670.1	SPL13B	Squamosa promoter-binding protein-like (SBP domain) transcription factor family protein	consist
		ptc-miR156k	UGACAGAAGAGAGGGAGCAC		Potri.012G100700.2	1.5	15.929	1	20	1271	1290	UGACAGAAGAGAGGGAGCAC	GCGCUCUCUCUCUUCUGUCA	Cleavage	pacid=27049826 locus=Potri.012G100700 ID=Potri.012G100700.2.v3.0 annot-version=v3.0	1	Potri.012G100700.2	AT5G50670.1	SPL13B	Squamosa promoter-binding protein-like (SBP domain) transcription factor family protein	consist
		ptc-miR156k	UGACAGAAGAGAGGGAGCAC		Potri.012G100700.3	1.5	15.929	1	20	1259	1278	UGACAGAAGAGAGGGAGCAC	GCGCUCUCUCUCUUCUGUCA	Cleavage	pacid=27049828 locus=Potri.012G100700 ID=Potri.012G100700.3.v3.0 annot-version=v3.0	1	Potri.012G100700.3	AT5G50670.1	SPL13B	Squamosa promoter-binding protein-like (SBP domain) transcription factor family protein	consist
		ptc-miR156k	UGACAGAAGAGAGGGAGCAC		Potri.012G100700.4	1.5	15.929	1	20	1361	1380	UGACAGAAGAGAGGGAGCAC	GCGCUCUCUCUCUUCUGUCA	Cleavage	pacid=27049827 locus=Potri.012G100700 ID=Potri.012G100700.4.v3.0 annot-version=v3.0	1	Potri.012G100700.4	AT5G50670.1	SPL13B	Squamosa promoter-binding protein-like (SBP domain) transcription factor family protein	consist
		ptc-miR156k	UGACAGAAGAGAGGGAGCAC	Potri.014G042200	Potri.014G042200.1	2.5	14.972	1	20	1192	1211	UGACAGAAGAGAGGGAGCAC	GUGUUCUAUCUUUUCUGUCA	Cleavage	pacid=27034508 locus=Potri.014G042200 ID=Potri.014G042200.1.v3.0 annot-version=v3.0	1	Potri.014G042200.1	AT1G80950.1		Phospholipid/glycerol acyltransferase family protein
		ptc-miR156k	UGACAGAAGAGAGGGAGCAC		Potri.014G042200.2	2.5	14.972	1	20	1192	1211	UGACAGAAGAGAGGGAGCAC	GUGUUCUAUCUUUUCUGUCA	Cleavage	pacid=27034509 locus=Potri.014G042200 ID=Potri.014G042200.2.v3.0 annot-version=v3.0	1	Potri.014G042200.2	AT1G80950.1		Phospholipid/glycerol acyltransferase family protein
		ptc-miR156k	UGACAGAAGAGAGGGAGCAC		Potri.014G042200.3	2.5	14.972	1	20	1196	1215	UGACAGAAGAGAGGGAGCAC	GUGUUCUAUCUUUUCUGUCA	Cleavage	pacid=27034512 locus=Potri.014G042200 ID=Potri.014G042200.3.v3.0 annot-version=v3.0	1	Potri.014G042200.3	AT1G80950.1		Phospholipid/glycerol acyltransferase family protein
		ptc-miR156k	UGACAGAAGAGAGGGAGCAC		Potri.014G042200.4	2.5	15.004	1	20	1196	1215	UGACAGAAGAGAGGGAGCAC	GUGUUCUAUCUUUUCUGUCA	Cleavage	pacid=27034510 locus=Potri.014G042200 ID=Potri.014G042200.4.v3.0 annot-version=v3.0	1	Potri.014G042200.4	AT1G80950.1		Phospholipid/glycerol acyltransferase family protein
		ptc-miR156k	UGACAGAAGAGAGGGAGCAC	Potri.014G057800	Potri.014G057800.1	0.5	15.354	1	20	1147	1166	UGACAGAAGAGAGGGAGCAC	GUGCUCUCUCUCUUCUGUCA	Cleavage	pacid=27034704 locus=Potri.014G057800 ID=Potri.014G057800.1.v3.0 annot-version=v3.0	1	Potri.014G057800.1	AT1G27370.1	SPL10	squamosa promoter binding protein-like 10	consist
		ptc-miR156k	UGACAGAAGAGAGGGAGCAC	Potri.015G060400	Potri.015G060400.1	1	18.114	1	20	1576	1595	UGACAGAAGAGAGGGAGCAC	GUGCUCGCUCUCUUCUGUCA	Cleavage	pacid=27018571 locus=Potri.015G060400 ID=Potri.015G060400.1.v3.0 annot-version=v3.0	1	Potri.015G060400.1	AT1G69170.1	SPL6	Squamosa promoter-binding protein-like (SBP domain) transcription factor family protein	consist
		ptc-miR156k	UGACAGAAGAGAGGGAGCAC		Potri.015G060400.2	1	18.114	1	20	1914	1933	UGACAGAAGAGAGGGAGCAC	GUGCUCGCUCUCUUCUGUCA	Cleavage	pacid=27018572 locus=Potri.015G060400 ID=Potri.015G060400.2.v3.0 annot-version=v3.0	1	Potri.015G060400.2	AT1G69170.1	SPL6	Squamosa promoter-binding protein-like (SBP domain) transcription factor family protein	consist
		ptc-miR156k	UGACAGAAGAGAGGGAGCAC	Potri.015G098900	Potri.015G098900.1	0.5	14.776	1	20	1215	1234	UGACAGAAGAGAGGGAGCAC	GUGCUCUCUCUCUUCUGUCA	Cleavage	pacid=27019195 locus=Potri.015G098900 ID=Potri.015G098900.1.v3.0 annot-version=v3.0	1	Potri.015G098900.1	AT5G50670.1	SPL13B	Squamosa promoter-binding protein-like (SBP domain) transcription factor family protein	consist
		ptc-miR156k	UGACAGAAGAGAGGGAGCAC		Potri.015G098900.2	0.5	14.776	1	20	1315	1334	UGACAGAAGAGAGGGAGCAC	GUGCUCUCUCUCUUCUGUCA	Cleavage	pacid=27019194 locus=Potri.015G098900 ID=Potri.015G098900.2.v3.0 annot-version=v3.0	1	Potri.015G098900.2	AT5G50670.1	SPL13B	Squamosa promoter-binding protein-like (SBP domain) transcription factor family protein	consist
		ptc-miR156k	UGACAGAAGAGAGGGAGCAC		Potri.015G098900.3	0.5	14.776	1	20	1493	1512	UGACAGAAGAGAGGGAGCAC	GUGCUCUCUCUCUUCUGUCA	Cleavage	pacid=27019196 locus=Potri.015G098900 ID=Potri.015G098900.3.v3.0 annot-version=v3.0	1	Potri.015G098900.3	AT5G50670.1	SPL13B	Squamosa promoter-binding protein-like (SBP domain) transcription factor family protein	consist
		ptc-miR156k	UGACAGAAGAGAGGGAGCAC	Potri.016G048500	Potri.016G048500.1	0.5	17.571	1	20	1070	1089	UGACAGAAGAGAGGGAGCAC	GUGCUCUCUCUCUUCUGUCA	Cleavage	pacid=27013584 locus=Potri.016G048500 ID=Potri.016G048500.1.v3.0 annot-version=v3.0	1	Potri.016G048500.1	AT2G42200.1	SPL9	squamosa promoter binding protein-like 9
		ptc-miR156k	UGACAGAAGAGAGGGAGCAC	Potri.018G149900	Potri.018G149900.1	0.5	20.138	1	20	1845	1864	UGACAGAAGAGAGGGAGCAC	GUGCUCUCUCUCUUCUGUCA	Cleavage	pacid=27011140 locus=Potri.018G149900 ID=Potri.018G149900.1.v3.0 annot-version=v3.0	1	Potri.018G149900.1	AT5G43270.1	SPL2	squamosa promoter binding protein-like 2	consist
		ptc-miR156k	UGACAGAAGAGAGGGAGCAC		Potri.018G149900.2	0.5	20.138	1	20	1951	1970	UGACAGAAGAGAGGGAGCAC	GUGCUCUCUCUCUUCUGUCA	Cleavage	pacid=27011143 locus=Potri.018G149900 ID=Potri.018G149900.2.v3.0 annot-version=v3.0	1	Potri.018G149900.2	AT5G43270.1	SPL2	squamosa promoter binding protein-like 2	consist
		ptc-miR156k	UGACAGAAGAGAGGGAGCAC		Potri.018G149900.3	0.5	20.138	1	20	1370	1389	UGACAGAAGAGAGGGAGCAC	GUGCUCUCUCUCUUCUGUCA	Cleavage	pacid=27011142 locus=Potri.018G149900 ID=Potri.018G149900.3.v3.0 annot-version=v3.0	1	Potri.018G149900.3	AT5G43270.1	SPL2	squamosa promoter binding protein-like 2	consist
		ptc-miR156k	UGACAGAAGAGAGGGAGCAC		Potri.018G149900.4	0.5	20.138	1	20	1314	1333	UGACAGAAGAGAGGGAGCAC	GUGCUCUCUCUCUUCUGUCA	Cleavage	pacid=27011141 locus=Potri.018G149900 ID=Potri.018G149900.4.v3.0 annot-version=v3.0	1	Potri.018G149900.4	AT5G43270.1	SPL2	squamosa promoter binding protein-like 2	consist
ptc-miR159	ptc-miR159a-c	ptc-miR159a-c	UUUGGAUUGAAGGGAGCUCUA	Potri.001G013800	Potri.001G013800.1	2.5	14.046	1	20	1452	1471	UUUGGAUUGAAGGGAGCUCU	AGAUUUCCCUUUAAUCCAGA	Cleavage	pacid=27042936 locus=Potri.001G013800 ID=Potri.001G013800.1.v3.0 annot-version=v3.0	1	Potri.001G013800.1	AT5G13020.1		Emsy N Terminus (ENT)/ plant Tudor-like domains-containing protein
		ptc-miR159a-c	UUUGGAUUGAAGGGAGCUCUA		Potri.001G013800.2	2.5	14.046	1	20	1348	1367	UUUGGAUUGAAGGGAGCUCU	AGAUUUCCCUUUAAUCCAGA	Cleavage	pacid=27042940 locus=Potri.001G013800 ID=Potri.001G013800.2.v3.0 annot-version=v3.0	1	Potri.001G013800.2	AT5G13020.1		Emsy N Terminus (ENT)/ plant Tudor-like domains-containing protein
		ptc-miR159a-c	UUUGGAUUGAAGGGAGCUCUA		Potri.001G013800.3	2.5	14.046	1	20	1357	1376	UUUGGAUUGAAGGGAGCUCU	AGAUUUCCCUUUAAUCCAGA	Cleavage	pacid=27042937 locus=Potri.001G013800 ID=Potri.001G013800.3.v3.0 annot-version=v3.0	1	Potri.001G013800.3	AT5G13020.1		Emsy N Terminus (ENT)/ plant Tudor-like domains-containing protein
		ptc-miR159a-c	UUUGGAUUGAAGGGAGCUCUA		Potri.001G013800.4	2.5	13.791	1	20	1357	1376	UUUGGAUUGAAGGGAGCUCU	AGAUUUCCCUUUAAUCCAGA	Cleavage	pacid=27042938 locus=Potri.001G013800 ID=Potri.001G013800.4.v3.0 annot-version=v3.0	1	Potri.001G013800.4	AT5G13020.1		Emsy N Terminus (ENT)/ plant Tudor-like domains-containing protein
		ptc-miR159a-c	UUUGGAUUGAAGGGAGCUCUA		Potri.001G013800.5	2.5	14.046	1	20	1279	1298	UUUGGAUUGAAGGGAGCUCU	AGAUUUCCCUUUAAUCCAGA	Cleavage	pacid=27042939 locus=Potri.001G013800 ID=Potri.001G013800.5.v3.0 annot-version=v3.0	1	Potri.001G013800.5	AT5G13020.1		Emsy N Terminus (ENT)/ plant Tudor-like domains-containing protein
		ptc-miR159a-c	UUUGGAUUGAAGGGAGCUCUA	Potri.001G224500	Potri.001G224500.1	2.5	16.174	1	21	1364	1384	UUUGGAUUGAAGGGAGCUCUA	UAGAGCUCCCUUCACUCCAAU	Cleavage	pacid=27044820 locus=Potri.001G224500 ID=Potri.001G224500.1.v3.0 annot-version=v3.0	1	Potri.001G224500.1	AT3G11440.1	MYB65	myb domain protein 65	consist
		ptc-miR159a-c	UUUGGAUUGAAGGGAGCUCUA		Potri.001G224500.2	2.5	16.174	1	21	1782	1802	UUUGGAUUGAAGGGAGCUCUA	UAGAGCUCCCUUCACUCCAAU	Cleavage	pacid=27044821 locus=Potri.001G224500 ID=Potri.001G224500.2.v3.0 annot-version=v3.0	1	Potri.001G224500.2	AT3G11440.1	MYB65	myb domain protein 65	consist
		ptc-miR159a-c	UUUGGAUUGAAGGGAGCUCUA		Potri.001G224500.3	2.5	16.174	1	21	1259	1279	UUUGGAUUGAAGGGAGCUCUA	UAGAGCUCCCUUCACUCCAAU	Cleavage	pacid=27044822 locus=Potri.001G224500 ID=Potri.001G224500.3.v3.0 annot-version=v3.0	1	Potri.001G224500.3	AT3G11440.1	MYB65	myb domain protein 65	consist
		ptc-miR159a-c	UUUGGAUUGAAGGGAGCUCUA	Potri.004G052900	Potri.004G052900.1	2.5	11.164	1	21	662	682	UUUGGAUUGAAGGGAGCUCUA	UAGAGCCCCCUUCAAACCAAA	Cleavage	pacid=26989676 locus=Potri.004G052900 ID=Potri.004G052900.1.v3.0 annot-version=v3.0	1	Potri.004G052900.1
		ptc-miR159a-c	UUUGGAUUGAAGGGAGCUCUA	Potri.005G149800	Potri.005G149800.1	2.5	18.511	1	20	1554	1573	UUUGGAUUGAAGGGAGCUCU	GGAGCUCCCUUCAAUUCAGC	Cleavage	pacid=27030606 locus=Potri.005G149800 ID=Potri.005G149800.1.v3.0 annot-version=v3.0	1	Potri.005G149800.1	AT4G08170.2		Inositol 1,3,4-trisphosphate 5/6-kinase family protein	consist
		ptc-miR159a-c	UUUGGAUUGAAGGGAGCUCUA		Potri.005G149800.2	2.5	18.511	1	20	1527	1546	UUUGGAUUGAAGGGAGCUCU	GGAGCUCCCUUCAAUUCAGC	Cleavage	pacid=27030607 locus=Potri.005G149800 ID=Potri.005G149800.2.v3.0 annot-version=v3.0	1	Potri.005G149800.2	AT4G08170.2		Inositol 1,3,4-trisphosphate 5/6-kinase family protein	consist
		ptc-miR159a-c	UUUGGAUUGAAGGGAGCUCUA		Potri.005G149800.3	2.5	18.205	1	20	1471	1490	UUUGGAUUGAAGGGAGCUCU	GGAGCUCCCUUCAAUUCAGC	Cleavage	pacid=27030608 locus=Potri.005G149800 ID=Potri.005G149800.3.v3.0 annot-version=v3.0	1	Potri.005G149800.3	AT4G08170.2		Inositol 1,3,4-trisphosphate 5/6-kinase family protein	consist
		ptc-miR159a-c	UUUGGAUUGAAGGGAGCUCUA	Potri.006G047900	Potri.006G047900.1	2.5	12.703	1	20	925	944	UUUGGAUUGAAGGGAGCUCU	AGAUCCUCCUUCAAUCCAAA	Cleavage	pacid=27007082 locus=Potri.006G047900 ID=Potri.006G047900.1.v3.0 annot-version=v3.0	1	Potri.006G047900.1	AT2G41510.1	CKX1	cytokinin oxidase/dehydrogenase 1
		ptc-miR159a-c	UUUGGAUUGAAGGGAGCUCUA	Potri.009G018700	Potri.009G018700.1	2.5	18.544	1	21	1576	1596	UUUGGAUUGAAGGGAGCUCUA	UAGAGCUCCCUUCACUCCAAU	Cleavage	pacid=26986103 locus=Potri.009G018700 ID=Potri.009G018700.1.v3.0 annot-version=v3.0	1	Potri.009G018700.1	AT5G06100.2	MYB33	myb domain protein 33	consist
		ptc-miR159a-c	UUUGGAUUGAAGGGAGCUCUA	Potri.010G157700	Potri.010G157700.1	1.5	14.699	1	20	995	1014	UUUGGAUUGAAGGGAGCUCU	AGAGUUUCUUUCAAUCCAAA	Cleavage	pacid=26982699 locus=Potri.010G157700 ID=Potri.010G157700.1.v3.0 annot-version=v3.0	1	Potri.010G157700.1	AT2G03667.1		Asparagine synthase family protein
		ptc-miR159a-c	UUUGGAUUGAAGGGAGCUCUA		Potri.010G157700.2	1.5	14.699	1	20	995	1014	UUUGGAUUGAAGGGAGCUCU	AGAGUUUCUUUCAAUCCAAA	Cleavage	pacid=26982700 locus=Potri.010G157700 ID=Potri.010G157700.2.v3.0 annot-version=v3.0	1	Potri.010G157700.2	AT2G03667.1		Asparagine synthase family protein
		ptc-miR159a-c	UUUGGAUUGAAGGGAGCUCUA	Potri.011G125600	Potri.011G125600.1	2	18.178	1	20	573	592	UUUGGAUUGAAGGGAGCUCU	AGAGCUCUCUUCAAUCCCAA	Cleavage	pacid=27002311 locus=Potri.011G125600 ID=Potri.011G125600.1.v3.0 annot-version=v3.0	1	Potri.011G125600.1
		ptc-miR159a-c	UUUGGAUUGAAGGGAGCUCUA	Potri.014G054700	Potri.014G054700.1	2	22.98	1	21	100	120	UUUGGAUUGAAGGGAGCUCUA	UGGAGCUCCAUUCGAUCCAAA	Cleavage	pacid=27033074 locus=Potri.014G054700 ID=Potri.014G054700.1.v3.0 annot-version=v3.0	1	Potri.014G054700.1	AT3G60460.1	DUO1	myb-like HTH transcriptional regulator family protein
		ptc-miR159a-c	UUUGGAUUGAAGGGAGCUCUA	Potri.016G044100	Potri.016G044100.1	2.5	18.534	1	20	928	947	UUUGGAUUGAAGGGAGCUCU	AGAUCCUCCUUCAAUCCAAA	Cleavage	pacid=27013610 locus=Potri.016G044100 ID=Potri.016G044100.1.v3.0 annot-version=v3.0	1	Potri.016G044100.1	AT2G41510.1	CKX1	cytokinin oxidase/dehydrogenase 1
		ptc-miR159a-c	UUUGGAUUGAAGGGAGCUCUA	Potri.016G125600	Potri.016G125600.1	2.5	11.509	1	21	1868	1888	UUUGGAUUGAAGGGAGCUCUA	UAAAGCUGCCUUCAAUCCGAA	Cleavage	pacid=27013351 locus=Potri.016G125600 ID=Potri.016G125600.1.v3.0 annot-version=v3.0	1	Potri.016G125600.1	AT5G01620.1	TBL35	TRICHOME BIREFRINGENCE-LIKE 35
		ptc-miR159a-c	UUUGGAUUGAAGGGAGCUCUA		Potri.016G125600.2	2.5	11.509	1	21	1868	1888	UUUGGAUUGAAGGGAGCUCUA	UAAAGCUGCCUUCAAUCCGAA	Cleavage	pacid=27013352 locus=Potri.016G125600 ID=Potri.016G125600.2.v3.0 annot-version=v3.0	1	Potri.016G125600.2	AT5G01620.1	TBL35	TRICHOME BIREFRINGENCE-LIKE 35
		ptc-miR159a-c	UUUGGAUUGAAGGGAGCUCUA	Potri.017G023300	Potri.017G023300.1	2.5	15.459	1	21	120	140	UUUGGAUUGAAGGGAGCUCUA	UAGAGCUCCCUUCAGUCAAGA	Cleavage	pacid=26984279 locus=Potri.017G023300 ID=Potri.017G023300.1.v3.0 annot-version=v3.0	1	Potri.017G023300.1	AT3G07565.1		Protein of unknown function (DUF3755)
		ptc-miR159a-c	UUUGGAUUGAAGGGAGCUCUA	Potri.T024300	Potri.T024300.1	2	18.178	1	20	573	592	UUUGGAUUGAAGGGAGCUCU	AGAGCUCUCUUCAAUCCCAA	Cleavage	pacid=26988991 locus=Potri.T024300 ID=Potri.T024300.1.v3.0 annot-version=v3.0	1	Potri.T024300.1
ptc-miR160	ptc-miR160a-d	ptc-miR160a-d	UGCCUGGCUCCCUGUAUGCCA	Potri.002G089900	Potri.002G089900.1	0.5	20.307	1	21	1311	1331	UGCCUGGCUCCCUGUAUGCCA	UGGCAUGCAGGGAGCCAGGCA	Cleavage	pacid=27022997 locus=Potri.002G089900 ID=Potri.002G089900.1.v3.0 annot-version=v3.0	1	Potri.002G089900.1	AT1G77850.1	ARF17	auxin response factor 17	consist
		ptc-miR160a-d	UGCCUGGCUCCCUGUAUGCCA		Potri.002G089900.2	0.5	20.307	1	21	1311	1331	UGCCUGGCUCCCUGUAUGCCA	UGGCAUGCAGGGAGCCAGGCA	Cleavage	pacid=27022998 locus=Potri.002G089900 ID=Potri.002G089900.2.v3.0 annot-version=v3.0	1	Potri.002G089900.2	AT1G77850.1	ARF17	auxin response factor 17	consist
		ptc-miR160a-d	UGCCUGGCUCCCUGUAUGCCA	Potri.005G171300	Potri.005G171300.1	0.5	19.571	1	21	1599	1619	UGCCUGGCUCCCUGUAUGCCA	UGGCAUGCAGGGAGCCAGGCA	Cleavage	pacid=27030773 locus=Potri.005G171300 ID=Potri.005G171300.1.v3.0 annot-version=v3.0	1	Potri.005G171300.1	AT1G77850.1	ARF17	auxin response factor 17	consist
		ptc-miR160a-d	UGCCUGGCUCCCUGUAUGCCA		Potri.005G171300.2	0.5	19.571	1	21	1599	1619	UGCCUGGCUCCCUGUAUGCCA	UGGCAUGCAGGGAGCCAGGCA	Cleavage	pacid=27030774 locus=Potri.005G171300 ID=Potri.005G171300.2.v3.0 annot-version=v3.0	1	Potri.005G171300.2	AT1G77850.1	ARF17	auxin response factor 17	consist
		ptc-miR160a-d	UGCCUGGCUCCCUGUAUGCCA		Potri.005G171300.3	0.5	19.571	1	21	1468	1488	UGCCUGGCUCCCUGUAUGCCA	UGGCAUGCAGGGAGCCAGGCA	Cleavage	pacid=27030775 locus=Potri.005G171300 ID=Potri.005G171300.3.v3.0 annot-version=v3.0	1	Potri.005G171300.3	AT1G77850.1	ARF17	auxin response factor 17	consist
		ptc-miR160a-d	UGCCUGGCUCCCUGUAUGCCA	Potri.006G127500	Potri.006G127500.1	0.5	20.644	1	21	2256	2276	UGCCUGGCUCCCUGUAUGCCA	UGGCAUGCAGGGAGCCAGGCA	Cleavage	pacid=27006421 locus=Potri.006G127500 ID=Potri.006G127500.1.v3.0 annot-version=v3.0	1	Potri.006G127500.1	AT4G30080.1	ARF16	auxin response factor 16	consist
		ptc-miR160a-d	UGCCUGGCUCCCUGUAUGCCA		Potri.006G127500.2	0.5	20.644	1	21	2256	2276	UGCCUGGCUCCCUGUAUGCCA	UGGCAUGCAGGGAGCCAGGCA	Cleavage	pacid=27006420 locus=Potri.006G127500 ID=Potri.006G127500.2.v3.0 annot-version=v3.0	1	Potri.006G127500.2	AT4G30080.1	ARF16	auxin response factor 16	consist
		ptc-miR160a-d	UGCCUGGCUCCCUGUAUGCCA	Potri.008G039000	Potri.008G039000.1	0	18.914	1	20	1807	1826	UGCCUGGCUCCCUGUAUGCC	GGCAUACAGGGAGCCAGGCA	Cleavage	pacid=27038351 locus=Potri.008G039000 ID=Potri.008G039000.1.v3.0 annot-version=v3.0	1	Potri.008G039000.1	AT4G30080.1	ARF16	auxin response factor 16	consist
		ptc-miR160a-d	UGCCUGGCUCCCUGUAUGCCA	Potri.009G014800	Potri.009G014800.1	0	24.891	1	20	1408	1427	UGCCUGGCUCCCUGUAUGCC	GGCAUACAGGGAGCCAGGCA	Cleavage	pacid=26988589 locus=Potri.009G014800 ID=Potri.009G014800.1.v3.0 annot-version=v3.0	1	Potri.009G014800.1	AT2G28350.1	ARF10	auxin response factor 10	consist
		ptc-miR160a-d	UGCCUGGCUCCCUGUAUGCCA		Potri.009G014800.2	0	24.891	1	20	1408	1427	UGCCUGGCUCCCUGUAUGCC	GGCAUACAGGGAGCCAGGCA	Cleavage	pacid=26988590 locus=Potri.009G014800 ID=Potri.009G014800.2.v3.0 annot-version=v3.0	1	Potri.009G014800.2	AT2G28350.1	ARF10	auxin response factor 10	consist
		ptc-miR160a-d	UGCCUGGCUCCCUGUAUGCCA	Potri.010G223200	Potri.010G223200.1	0	22.111	1	20	1826	1845	UGCCUGGCUCCCUGUAUGCC	GGCAUACAGGGAGCCAGGCA	Cleavage	pacid=26983026 locus=Potri.010G223200 ID=Potri.010G223200.1.v3.0 annot-version=v3.0	1	Potri.010G223200.1	AT4G30080.1	ARF16	auxin response factor 16	consist
		ptc-miR160a-d	UGCCUGGCUCCCUGUAUGCCA	Potri.016G090300	Potri.016G090300.1	0.5	20.365	1	21	2188	2208	UGCCUGGCUCCCUGUAUGCCA	UGGCAUGCAGGGAGCCAGGCA	Cleavage	pacid=27013365 locus=Potri.016G090300 ID=Potri.016G090300.1.v3.0 annot-version=v3.0	1	Potri.016G090300.1	AT4G30080.1	ARF16	auxin response factor 16	consist
		ptc-miR160a-d	UGCCUGGCUCCCUGUAUGCCA		Potri.016G090300.2	0.5	20.365	1	21	1356	1376	UGCCUGGCUCCCUGUAUGCCA	UGGCAUGCAGGGAGCCAGGCA	Cleavage	pacid=27013366 locus=Potri.016G090300 ID=Potri.016G090300.2.v3.0 annot-version=v3.0	1	Potri.016G090300.2	AT4G30080.1	ARF16	auxin response factor 16	consist
		ptc-miR160a-d	UGCCUGGCUCCCUGUAUGCCA		Potri.016G090300.3	0.5	20.365	1	21	1356	1376	UGCCUGGCUCCCUGUAUGCCA	UGGCAUGCAGGGAGCCAGGCA	Cleavage	pacid=27013367 locus=Potri.016G090300 ID=Potri.016G090300.3.v3.0 annot-version=v3.0	1	Potri.016G090300.3	AT4G30080.1	ARF16	auxin response factor 16	consist
ptc-miR162	ptc-miR162a-c	ptc-miR162a-c	UCGAUAAACCUCUGCAUCCAG	Potri.002G181400	Potri.002G181400.1	2	23.665	1	21	4157	4178	UCGAUAA-ACCUCUGCAUCCAG	CUGGAUGCAGAGGUCUUAUCGA	Cleavage	pacid=27024150 locus=Potri.002G181400 ID=Potri.002G181400.1.v3.0 annot-version=v3.0	1	Potri.002G181400.1	AT1G01040.1	DCL1	dicer-like 1	consist
ptc-miR164	ptc-miR164a-e	ptc-miR164a-e	UGGAGAAGCAGGGCACGUGCA	Potri.001G262300	Potri.001G262300.1	1.5	12.787	1	20	188	207	UGGAGAAGCAGGGCACGUGC	GCACGUCCUCUGCUUCUCCA	Cleavage	pacid=27042850 locus=Potri.001G262300 ID=Potri.001G262300.1.v3.0 annot-version=v3.0	1	Potri.001G262300.1
		ptc-miR164a-e	UGGAGAAGCAGGGCACGUGCA	Potri.001G396300	Potri.001G396300.1	1	19.28	1	20	696	715	UGGAGAAGCAGGGCACGUGC	GCACGUGUCCUGUUUCUCCA	Cleavage	pacid=27045405 locus=Potri.001G396300 ID=Potri.001G396300.1.v3.0 annot-version=v3.0	1	Potri.001G396300.1	AT5G53950.1	ANAC098,CUC2	NAC (No Apical Meristem) domain transcriptional regulator superfamily protein
		ptc-miR164a-e	UGGAGAAGCAGGGCACGUGCA	Potri.001G396400	Potri.001G396400.1	1	19.075	1	20	988	1007	UGGAGAAGCAGGGCACGUGC	GCACGUGUCCUGUUUCUCCA	Cleavage	pacid=27048714 locus=Potri.001G396400 ID=Potri.001G396400.1.v3.0 annot-version=v3.0	1	Potri.001G396400.1	AT5G53950.1	ANAC098,CUC2	NAC (No Apical Meristem) domain transcriptional regulator superfamily protein
		ptc-miR164a-e	UGGAGAAGCAGGGCACGUGCA	Potri.002G070300	Potri.002G070300.1	2.5	23.911	1	20	3731	3750	UGGAGAAGCAGGGCACGUGC	GCAUGUCCUCUGCUUCUCUA	Cleavage	pacid=27020171 locus=Potri.002G070300 ID=Potri.002G070300.1.v3.0 annot-version=v3.0	1	Potri.002G070300.1	AT5G42140.1		Regulator of chromosome condensation (RCC1) family with FYVE zinc finger domain
		ptc-miR164a-e	UGGAGAAGCAGGGCACGUGCA		Potri.002G070300.2	2.5	23.911	1	20	3602	3621	UGGAGAAGCAGGGCACGUGC	GCAUGUCCUCUGCUUCUCUA	Cleavage	pacid=27020172 locus=Potri.002G070300 ID=Potri.002G070300.2.v3.0 annot-version=v3.0	1	Potri.002G070300.2	AT5G42140.1		Regulator of chromosome condensation (RCC1) family with FYVE zinc finger domain
		ptc-miR164a-e	UGGAGAAGCAGGGCACGUGCA	Potri.005G098200	Potri.005G098200.1	1	10.648	1	20	774	793	UGGAGAAGCAGGGCACGUGC	GCAAGUGCCCUGCUUCUCCA	Cleavage	pacid=27031770 locus=Potri.005G098200 ID=Potri.005G098200.1.v3.0 annot-version=v3.0	1	Potri.005G098200.1	AT1G56010.2	NAC1/NAC21,22	NAC domain containing protein 1	consist
		ptc-miR164a-e	UGGAGAAGCAGGGCACGUGCA		Potri.005G098200.2	1	10.648	1	20	718	737	UGGAGAAGCAGGGCACGUGC	GCAAGUGCCCUGCUUCUCCA	Cleavage	pacid=27031771 locus=Potri.005G098200 ID=Potri.005G098200.2.v3.0 annot-version=v3.0	1	Potri.005G098200.2	AT1G56010.2	NAC1/NAC21,22	NAC domain containing protein 1	consist
		ptc-miR164a-e	UGGAGAAGCAGGGCACGUGCA		Potri.005G098200.3	1	10.648	1	20	2767	2786	UGGAGAAGCAGGGCACGUGC	GCAAGUGCCCUGCUUCUCCA	Cleavage	pacid=27031772 locus=Potri.005G098200 ID=Potri.005G098200.3.v3.0 annot-version=v3.0	1	Potri.005G098200.3	AT1G56010.2	NAC1/NAC21,22	NAC domain containing protein 1	consist
		ptc-miR164a-e	UGGAGAAGCAGGGCACGUGCA	Potri.007G065400	Potri.007G065400.1	1	12.478	1	20	720	739	UGGAGAAGCAGGGCACGUGC	GCAAGUGCCCUGCUUCUCCA	Cleavage	pacid=27015589 locus=Potri.007G065400 ID=Potri.007G065400.1.v3.0 annot-version=v3.0	1	Potri.007G065400.1	AT1G56010.2	NAC1/NAC21,22	NAC domain containing protein 1	consist
		ptc-miR164a-e	UGGAGAAGCAGGGCACGUGCA		Potri.007G065400.2	1	12.478	1	20	711	730	UGGAGAAGCAGGGCACGUGC	GCAAGUGCCCUGCUUCUCCA	Cleavage	pacid=27015590 locus=Potri.007G065400 ID=Potri.007G065400.2.v3.0 annot-version=v3.0	1	Potri.007G065400.2	AT1G56010.2	NAC1/NAC21,22	NAC domain containing protein 1	consist
		ptc-miR164a-e	UGGAGAAGCAGGGCACGUGCA	Potri.011G115400	Potri.011G115400.1	1	19.398	1	20	911	930	UGGAGAAGCAGGGCACGUGC	GCACGUGUCCUGUUUCUCCA	Cleavage	pacid=27001762 locus=Potri.011G115400 ID=Potri.011G115400.1.v3.0 annot-version=v3.0	1	Potri.011G115400.1	AT5G53950.1	ANAC098,CUC2	NAC (No Apical Meristem) domain transcriptional regulator superfamily protein
		ptc-miR164a-e	UGGAGAAGCAGGGCACGUGCA	Potri.012G001400	Potri.012G001400.1	1.5	20.022	1	20	1102	1121	UGGAGAAGCAGGGCACGUGC	CUACGUGCCCUGCUUCUCCA	Cleavage	pacid=27051097 locus=Potri.012G001400 ID=Potri.012G001400.1.v3.0 annot-version=v3.0	1	Potri.012G001400.1	AT5G61430.1	NAC100,NAM	NAC domain containing protein 100	consist
		ptc-miR164a-e	UGGAGAAGCAGGGCACGUGCA		Potri.012G001400.2	1.5	20.022	1	20	1097	1116	UGGAGAAGCAGGGCACGUGC	CUACGUGCCCUGCUUCUCCA	Cleavage	pacid=27051098 locus=Potri.012G001400 ID=Potri.012G001400.2.v3.0 annot-version=v3.0	1	Potri.012G001400.2	AT5G61430.1	NAC100,NAM	NAC domain containing protein 100	consist
		ptc-miR164a-e	UGGAGAAGCAGGGCACGUGCA		Potri.012G001400.3	1.5	20.022	1	20	1020	1039	UGGAGAAGCAGGGCACGUGC	CUACGUGCCCUGCUUCUCCA	Cleavage	pacid=27051099 locus=Potri.012G001400 ID=Potri.012G001400.3.v3.0 annot-version=v3.0	1	Potri.012G001400.3	AT5G61430.1	NAC100,NAM	NAC domain containing protein 100	consist
		ptc-miR164a-e	UGGAGAAGCAGGGCACGUGCA	Potri.015G020000	Potri.015G020000.1	1.5	18.84	1	20	1047	1066	UGGAGAAGCAGGGCACGUGC	CUACGUGCCCUGCUUCUCCA	Cleavage	pacid=27018472 locus=Potri.015G020000 ID=Potri.015G020000.1.v3.0 annot-version=v3.0	1	Potri.015G020000.1	AT5G61430.1	NAC100,NAM	NAC domain containing protein 100	consist
		ptc-miR164a-e	UGGAGAAGCAGGGCACGUGCA	Potri.017G086200	Potri.017G086200.1	2	17.888	1	20	868	887	UGGAGAAGCAGGGCACGUGC	UCACGUGACCUGCUUCUCCA	Cleavage	pacid=26984232 locus=Potri.017G086200 ID=Potri.017G086200.1.v3.0 annot-version=v3.0	1	Potri.017G086200.1	AT5G61430.1	NAC100,NAM	NAC domain containing protein 100	consist
ptc-miR166	ptc-miR166a-m	ptc-miR166a-m	UCGGACCAGGCUUCAUUCCCC	Potri.001G188800	Potri.001G188800.1	1.5	21.919	1	20	1707	1726	UCGGACCAGGCUUCAUUCCC	UGGAAUGAAGCCUGGUCCGG	Cleavage	pacid=27040324 locus=Potri.001G188800 ID=Potri.001G188800.1.v3.0 annot-version=v3.0	1	Potri.001G188800.1	AT1G52150.1	ATHB-15	Homeobox-leucine zipper family protein / lipid-binding START domain-containing protein	consist
		ptc-miR166a-m	UCGGACCAGGCUUCAUUCCCC		Potri.001G188800.2	1.5	21.919	1	20	558	577	UCGGACCAGGCUUCAUUCCC	UGGAAUGAAGCCUGGUCCGG	Cleavage	pacid=27040325 locus=Potri.001G188800 ID=Potri.001G188800.2.v3.0 annot-version=v3.0	1	Potri.001G188800.2	AT1G52150.1	ATHB-15	Homeobox-leucine zipper family protein / lipid-binding START domain-containing protein	consist
		ptc-miR166a-m	UCGGACCAGGCUUCAUUCCCC		Potri.001G188800.3	1.5	21.919	1	20	558	577	UCGGACCAGGCUUCAUUCCC	UGGAAUGAAGCCUGGUCCGG	Cleavage	pacid=27040326 locus=Potri.001G188800 ID=Potri.001G188800.3.v3.0 annot-version=v3.0	1	Potri.001G188800.3	AT1G52150.1	ATHB-15	Homeobox-leucine zipper family protein / lipid-binding START domain-containing protein	consist
		ptc-miR166a-m	UCGGACCAGGCUUCAUUCCCC	Potri.001G372300	Potri.001G372300.1	2.5	18.935	1	20	1129	1148	UCGGACCAGGCUUCAUUCCC	UGGUAUGAAGCCUGGUCCGG	Cleavage	pacid=27048592 locus=Potri.001G372300 ID=Potri.001G372300.1.v3.0 annot-version=v3.0	1	Potri.001G372300.1	AT2G34710.1	PHB	Homeobox-leucine zipper family protein / lipid-binding START domain-containing protein	consist
		ptc-miR166a-m	UCGGACCAGGCUUCAUUCCCC		Potri.001G372300.2	2.5	18.935	1	20	643	662	UCGGACCAGGCUUCAUUCCC	UGGUAUGAAGCCUGGUCCGG	Cleavage	pacid=27048593 locus=Potri.001G372300 ID=Potri.001G372300.2.v3.0 annot-version=v3.0	1	Potri.001G372300.2	AT2G34710.1	PHB	Homeobox-leucine zipper family protein / lipid-binding START domain-containing protein	consist
		ptc-miR166a-m	UCGGACCAGGCUUCAUUCCCC	Potri.003G050100	Potri.003G050100.1	1.5	23.209	1	20	1528	1547	UCGGACCAGGCUUCAUUCCC	UGGAAUGAAGCCUGGUCCGG	Cleavage	pacid=26996745 locus=Potri.003G050100 ID=Potri.003G050100.1.v3.0 annot-version=v3.0	1	Potri.003G050100.1	AT1G52150.1	ATHB-15	Homeobox-leucine zipper family protein / lipid-binding START domain-containing protein	consist
		ptc-miR166a-m	UCGGACCAGGCUUCAUUCCCC		Potri.003G050100.2	1.5	23.209	1	20	660	679	UCGGACCAGGCUUCAUUCCC	UGGAAUGAAGCCUGGUCCGG	Cleavage	pacid=26996746 locus=Potri.003G050100 ID=Potri.003G050100.2.v3.0 annot-version=v3.0	1	Potri.003G050100.2	AT1G52150.3	ATHB-15	Homeobox-leucine zipper family protein / lipid-binding START domain-containing protein	consist
		ptc-miR166a-m	UCGGACCAGGCUUCAUUCCCC	Potri.004G211300	Potri.004G211300.1	1.5	21.25	1	20	1300	1319	UCGGACCAGGCUUCAUUCCC	UGGAAUGAAGCCUGGUCCGG	Cleavage	pacid=26992745 locus=Potri.004G211300 ID=Potri.004G211300.1.v3.0 annot-version=v3.0	1	Potri.004G211300.1	AT5G60690.1	REV	Homeobox-leucine zipper family protein / lipid-binding START domain-containing protein	consist
		ptc-miR166a-m	UCGGACCAGGCUUCAUUCCCC		Potri.004G211300.2	1.5	21.25	1	20	416	435	UCGGACCAGGCUUCAUUCCC	UGGAAUGAAGCCUGGUCCGG	Cleavage	pacid=26992746 locus=Potri.004G211300 ID=Potri.004G211300.2.v3.0 annot-version=v3.0	1	Potri.004G211300.2	AT5G60690.1	REV	Homeobox-leucine zipper family protein / lipid-binding START domain-containing protein	consist
		ptc-miR166a-m	UCGGACCAGGCUUCAUUCCCC		Potri.004G211300.3	1.5	20.957	1	20	83	102	UCGGACCAGGCUUCAUUCCC	UGGAAUGAAGCCUGGUCCGG	Cleavage	pacid=26992747 locus=Potri.004G211300 ID=Potri.004G211300.3.v3.0 annot-version=v3.0	1	Potri.004G211300.3	AT5G60690.1	REV	Homeobox-leucine zipper family protein / lipid-binding START domain-containing protein	consist
		ptc-miR166a-m	UCGGACCAGGCUUCAUUCCCC	Potri.006G237500	Potri.006G237500.1	2	22.483	1	20	573	592	UCGGACCAGGCUUCAUUCCC	UGGGAUGAAGCCUGGUCCGG	Cleavage	pacid=27007340 locus=Potri.006G237500 ID=Potri.006G237500.1.v3.0 annot-version=v3.0	1	Potri.006G237500.1	AT4G32880.1	ATHB-8	homeobox gene 8	consist
		ptc-miR166a-m	UCGGACCAGGCUUCAUUCCCC		Potri.006G237500.2	2	22.483	1	20	573	592	UCGGACCAGGCUUCAUUCCC	UGGGAUGAAGCCUGGUCCGG	Cleavage	pacid=27007341 locus=Potri.006G237500 ID=Potri.006G237500.2.v3.0 annot-version=v3.0	1	Potri.006G237500.2	AT4G32880.1	ATHB-8	homeobox gene 8	consist
		ptc-miR166a-m	UCGGACCAGGCUUCAUUCCCC	Potri.009G014500	Potri.009G014500.1	2	23.993	1	20	564	583	UCGGACCAGGCUUCAUUCCC	UGGGAUGAAGCCUGGUCCGG	Cleavage	pacid=26988221 locus=Potri.009G014500 ID=Potri.009G014500.1.v3.0 annot-version=v3.0	1	Potri.009G014500.1	AT5G60690.1	REV	Homeobox-leucine zipper family protein / lipid-binding START domain-containing protein	consist
		ptc-miR166a-m	UCGGACCAGGCUUCAUUCCCC		Potri.009G014500.2	2	23.993	1	20	1393	1412	UCGGACCAGGCUUCAUUCCC	UGGGAUGAAGCCUGGUCCGG	Cleavage	pacid=26988224 locus=Potri.009G014500 ID=Potri.009G014500.2.v3.0 annot-version=v3.0	1	Potri.009G014500.2	AT5G60690.1	REV	Homeobox-leucine zipper family protein / lipid-binding START domain-containing protein	consist
		ptc-miR166a-m	UCGGACCAGGCUUCAUUCCCC		Potri.009G014500.3	2	23.993	1	20	1393	1412	UCGGACCAGGCUUCAUUCCC	UGGGAUGAAGCCUGGUCCGG	Cleavage	pacid=26988223 locus=Potri.009G014500 ID=Potri.009G014500.3.v3.0 annot-version=v3.0	1	Potri.009G014500.3	AT5G60690.1	REV	Homeobox-leucine zipper family protein / lipid-binding START domain-containing protein	consist
		ptc-miR166a-m	UCGGACCAGGCUUCAUUCCCC		Potri.009G014500.4	2	23.993	1	20	1393	1412	UCGGACCAGGCUUCAUUCCC	UGGGAUGAAGCCUGGUCCGG	Cleavage	pacid=26988222 locus=Potri.009G014500 ID=Potri.009G014500.4.v3.0 annot-version=v3.0	1	Potri.009G014500.4	AT5G60690.1	REV	Homeobox-leucine zipper family protein / lipid-binding START domain-containing protein	consist
		ptc-miR166a-m	UCGGACCAGGCUUCAUUCCCC	Potri.018G045100	Potri.018G045100.1	2	22.71	1	20	1382	1401	UCGGACCAGGCUUCAUUCCC	UGGGAUGAAGCCUGGUCCGG	Cleavage	pacid=27009880 locus=Potri.018G045100 ID=Potri.018G045100.1.v3.0 annot-version=v3.0	1	Potri.018G045100.1	AT4G32880.1	ATHB-8	homeobox gene 8	consist
		ptc-miR166a-m	UCGGACCAGGCUUCAUUCCCC		Potri.018G045100.2	2	22.71	1	20	1205	1224	UCGGACCAGGCUUCAUUCCC	UGGGAUGAAGCCUGGUCCGG	Cleavage	pacid=27009881 locus=Potri.018G045100 ID=Potri.018G045100.2.v3.0 annot-version=v3.0	1	Potri.018G045100.2	AT4G32880.1	ATHB-8	homeobox gene 8	consist
		ptc-miR166a-m	UCGGACCAGGCUUCAUUCCCC		Potri.018G045100.3	2	22.71	1	20	1205	1224	UCGGACCAGGCUUCAUUCCC	UGGGAUGAAGCCUGGUCCGG	Cleavage	pacid=27009883 locus=Potri.018G045100 ID=Potri.018G045100.3.v3.0 annot-version=v3.0	1	Potri.018G045100.3	AT4G32880.1	ATHB-8	homeobox gene 8	consist
		ptc-miR166a-m	UCGGACCAGGCUUCAUUCCCC		Potri.018G045100.4	2	22.71	1	20	1202	1221	UCGGACCAGGCUUCAUUCCC	UGGGAUGAAGCCUGGUCCGG	Cleavage	pacid=27009882 locus=Potri.018G045100 ID=Potri.018G045100.4.v3.0 annot-version=v3.0	1	Potri.018G045100.4	AT4G32880.1	ATHB-8	homeobox gene 8	consist
	ptc-miR166n-q	ptc-miR166n-q	UCGGACCAGGCUUCAUUCCUU	Potri.001G188800	Potri.001G188800.1	1.5	21.919	1	20	1707	1726	UCGGACCAGGCUUCAUUCCU	UGGAAUGAAGCCUGGUCCGG	Cleavage	pacid=27040324 locus=Potri.001G188800 ID=Potri.001G188800.1.v3.0 annot-version=v3.0	1	Potri.001G188800.1	AT1G52150.1	ATHB-15	Homeobox-leucine zipper family protein / lipid-binding START domain-containing protein	consist
		ptc-miR166n-q	UCGGACCAGGCUUCAUUCCUU		Potri.001G188800.2	1.5	21.919	1	20	558	577	UCGGACCAGGCUUCAUUCCU	UGGAAUGAAGCCUGGUCCGG	Cleavage	pacid=27040325 locus=Potri.001G188800 ID=Potri.001G188800.2.v3.0 annot-version=v3.0	1	Potri.001G188800.2	AT1G52150.1	ATHB-15	Homeobox-leucine zipper family protein / lipid-binding START domain-containing protein	consist
		ptc-miR166n-q	UCGGACCAGGCUUCAUUCCUU		Potri.001G188800.3	1.5	21.919	1	20	558	577	UCGGACCAGGCUUCAUUCCU	UGGAAUGAAGCCUGGUCCGG	Cleavage	pacid=27040326 locus=Potri.001G188800 ID=Potri.001G188800.3.v3.0 annot-version=v3.0	1	Potri.001G188800.3	AT1G52150.1	ATHB-15	Homeobox-leucine zipper family protein / lipid-binding START domain-containing protein	consist
		ptc-miR166n-q	UCGGACCAGGCUUCAUUCCUU	Potri.001G372300	Potri.001G372300.1	2.5	18.935	1	20	1129	1148	UCGGACCAGGCUUCAUUCCU	UGGUAUGAAGCCUGGUCCGG	Cleavage	pacid=27048592 locus=Potri.001G372300 ID=Potri.001G372300.1.v3.0 annot-version=v3.0	1	Potri.001G372300.1	AT2G34710.1	PHB	Homeobox-leucine zipper family protein / lipid-binding START domain-containing protein	consist
		ptc-miR166n-q	UCGGACCAGGCUUCAUUCCUU		Potri.001G372300.2	2.5	18.935	1	20	643	662	UCGGACCAGGCUUCAUUCCU	UGGUAUGAAGCCUGGUCCGG	Cleavage	pacid=27048593 locus=Potri.001G372300 ID=Potri.001G372300.2.v3.0 annot-version=v3.0	1	Potri.001G372300.2	AT2G34710.1	PHB	Homeobox-leucine zipper family protein / lipid-binding START domain-containing protein	consist
		ptc-miR166n-q	UCGGACCAGGCUUCAUUCCUU	Potri.003G050100	Potri.003G050100.1	1.5	23.209	1	20	1528	1547	UCGGACCAGGCUUCAUUCCU	UGGAAUGAAGCCUGGUCCGG	Cleavage	pacid=26996745 locus=Potri.003G050100 ID=Potri.003G050100.1.v3.0 annot-version=v3.0	1	Potri.003G050100.1	AT1G52150.1	ATHB-15	Homeobox-leucine zipper family protein / lipid-binding START domain-containing protein	consist
		ptc-miR166n-q	UCGGACCAGGCUUCAUUCCUU		Potri.003G050100.2	1.5	23.209	1	20	660	679	UCGGACCAGGCUUCAUUCCU	UGGAAUGAAGCCUGGUCCGG	Cleavage	pacid=26996746 locus=Potri.003G050100 ID=Potri.003G050100.2.v3.0 annot-version=v3.0	1	Potri.003G050100.2	AT1G52150.3	ATHB-15	Homeobox-leucine zipper family protein / lipid-binding START domain-containing protein	consist
		ptc-miR166n-q	UCGGACCAGGCUUCAUUCCUU	Potri.004G211300	Potri.004G211300.1	1.5	21.25	1	20	1300	1319	UCGGACCAGGCUUCAUUCCU	UGGAAUGAAGCCUGGUCCGG	Cleavage	pacid=26992745 locus=Potri.004G211300 ID=Potri.004G211300.1.v3.0 annot-version=v3.0	1	Potri.004G211300.1	AT5G60690.1	REV	Homeobox-leucine zipper family protein / lipid-binding START domain-containing protein	consist
		ptc-miR166n-q	UCGGACCAGGCUUCAUUCCUU		Potri.004G211300.2	1.5	21.25	1	20	416	435	UCGGACCAGGCUUCAUUCCU	UGGAAUGAAGCCUGGUCCGG	Cleavage	pacid=26992746 locus=Potri.004G211300 ID=Potri.004G211300.2.v3.0 annot-version=v3.0	1	Potri.004G211300.2	AT5G60690.1	REV	Homeobox-leucine zipper family protein / lipid-binding START domain-containing protein	consist
		ptc-miR166n-q	UCGGACCAGGCUUCAUUCCUU		Potri.004G211300.3	1.5	20.957	1	20	83	102	UCGGACCAGGCUUCAUUCCU	UGGAAUGAAGCCUGGUCCGG	Cleavage	pacid=26992747 locus=Potri.004G211300 ID=Potri.004G211300.3.v3.0 annot-version=v3.0	1	Potri.004G211300.3	AT5G60690.1	REV	Homeobox-leucine zipper family protein / lipid-binding START domain-containing protein	consist
		ptc-miR166n-q	UCGGACCAGGCUUCAUUCCUU	Potri.006G237500	Potri.006G237500.1	2	22.483	1	20	573	592	UCGGACCAGGCUUCAUUCCU	UGGGAUGAAGCCUGGUCCGG	Cleavage	pacid=27007340 locus=Potri.006G237500 ID=Potri.006G237500.1.v3.0 annot-version=v3.0	1	Potri.006G237500.1	AT4G32880.1	ATHB-8	homeobox gene 8	consist
		ptc-miR166n-q	UCGGACCAGGCUUCAUUCCUU		Potri.006G237500.2	2	22.483	1	20	573	592	UCGGACCAGGCUUCAUUCCU	UGGGAUGAAGCCUGGUCCGG	Cleavage	pacid=27007341 locus=Potri.006G237500 ID=Potri.006G237500.2.v3.0 annot-version=v3.0	1	Potri.006G237500.2	AT4G32880.1	ATHB-8	homeobox gene 8	consist
		ptc-miR166n-q	UCGGACCAGGCUUCAUUCCUU	Potri.009G014500	Potri.009G014500.1	2	23.993	1	20	564	583	UCGGACCAGGCUUCAUUCCU	UGGGAUGAAGCCUGGUCCGG	Cleavage	pacid=26988221 locus=Potri.009G014500 ID=Potri.009G014500.1.v3.0 annot-version=v3.0	1	Potri.009G014500.1	AT5G60690.1	REV	Homeobox-leucine zipper family protein / lipid-binding START domain-containing protein	consist
		ptc-miR166n-q	UCGGACCAGGCUUCAUUCCUU		Potri.009G014500.2	2	23.993	1	20	1393	1412	UCGGACCAGGCUUCAUUCCU	UGGGAUGAAGCCUGGUCCGG	Cleavage	pacid=26988224 locus=Potri.009G014500 ID=Potri.009G014500.2.v3.0 annot-version=v3.0	1	Potri.009G014500.2	AT5G60690.1	REV	Homeobox-leucine zipper family protein / lipid-binding START domain-containing protein	consist
		ptc-miR166n-q	UCGGACCAGGCUUCAUUCCUU		Potri.009G014500.3	2	23.993	1	20	1393	1412	UCGGACCAGGCUUCAUUCCU	UGGGAUGAAGCCUGGUCCGG	Cleavage	pacid=26988223 locus=Potri.009G014500 ID=Potri.009G014500.3.v3.0 annot-version=v3.0	1	Potri.009G014500.3	AT5G60690.1	REV	Homeobox-leucine zipper family protein / lipid-binding START domain-containing protein	consist
		ptc-miR166n-q	UCGGACCAGGCUUCAUUCCUU		Potri.009G014500.4	2	23.993	1	20	1393	1412	UCGGACCAGGCUUCAUUCCU	UGGGAUGAAGCCUGGUCCGG	Cleavage	pacid=26988222 locus=Potri.009G014500 ID=Potri.009G014500.4.v3.0 annot-version=v3.0	1	Potri.009G014500.4	AT5G60690.1	REV	Homeobox-leucine zipper family protein / lipid-binding START domain-containing protein	consist
		ptc-miR166n-q	UCGGACCAGGCUUCAUUCCUU	Potri.018G045100	Potri.018G045100.1	2	22.71	1	20	1382	1401	UCGGACCAGGCUUCAUUCCU	UGGGAUGAAGCCUGGUCCGG	Cleavage	pacid=27009880 locus=Potri.018G045100 ID=Potri.018G045100.1.v3.0 annot-version=v3.0	1	Potri.018G045100.1	AT4G32880.1	ATHB-8	homeobox gene 8	consist
		ptc-miR166n-q	UCGGACCAGGCUUCAUUCCUU		Potri.018G045100.2	2	22.71	1	20	1205	1224	UCGGACCAGGCUUCAUUCCU	UGGGAUGAAGCCUGGUCCGG	Cleavage	pacid=27009881 locus=Potri.018G045100 ID=Potri.018G045100.2.v3.0 annot-version=v3.0	1	Potri.018G045100.2	AT4G32880.1	ATHB-8	homeobox gene 8	consist
		ptc-miR166n-q	UCGGACCAGGCUUCAUUCCUU		Potri.018G045100.3	2	22.71	1	20	1205	1224	UCGGACCAGGCUUCAUUCCU	UGGGAUGAAGCCUGGUCCGG	Cleavage	pacid=27009883 locus=Potri.018G045100 ID=Potri.018G045100.3.v3.0 annot-version=v3.0	1	Potri.018G045100.3	AT4G32880.1	ATHB-8	homeobox gene 8	consist
		ptc-miR166n-q	UCGGACCAGGCUUCAUUCCUU		Potri.018G045100.4	2	22.71	1	20	1202	1221	UCGGACCAGGCUUCAUUCCU	UGGGAUGAAGCCUGGUCCGG	Cleavage	pacid=27009882 locus=Potri.018G045100 ID=Potri.018G045100.4.v3.0 annot-version=v3.0	1	Potri.018G045100.4	AT4G32880.1	ATHB-8	homeobox gene 8	consist
		ptc-miR166n-q	UCGGACCAGGCUUCAUUCCUU	Potri.T078200	Potri.T078200.1	2.5	22.225	1	20	833	852	UCGGACCAGGCUUCAUUCCU	AGAAGUGAAGCCUGGUUUGA	Cleavage	pacid=27024819 locus=Potri.T078200 ID=Potri.T078200.1.v3.0 annot-version=v3.0	1	Potri.T078200.1	AT2G43500.1		Plant regulator RWP-RK family protein
ptc-miR167	ptc-miR167a-d	ptc-miR167a-d	UGAAGCUGCCAGCAUGAUCUA	Potri.014G114300	Potri.014G114300.1	2.5	18.324	1	21	2409	2429	UGAAGCUGCCAGCAUGAUCUA	UGGAUGAUGUUGGUAGCUUCA	Cleavage	pacid=27032333 locus=Potri.014G114300 ID=Potri.014G114300.1.v3.0 annot-version=v3.0	1	Potri.014G114300.1	AT3G60030.1	SPL12	squamosa promoter-binding protein-like 12	consist
		ptc-miR167a-d	UGAAGCUGCCAGCAUGAUCUA		Potri.014G114300.2	2.5	18.324	1	21	2360	2380	UGAAGCUGCCAGCAUGAUCUA	UGGAUGAUGUUGGUAGCUUCA	Cleavage	pacid=27032334 locus=Potri.014G114300 ID=Potri.014G114300.2.v3.0 annot-version=v3.0	1	Potri.014G114300.2	AT3G60030.1	SPL12	squamosa promoter-binding protein-like 12	consist
		ptc-miR167a-d	UGAAGCUGCCAGCAUGAUCUA	Potri.008G181100	Potri.008G181100.1	2.5	18.438	1	20	266	285	UGAAGCUGCCAGCAUGAUCU	AGGUUAUGCUGACAGCUUCG	Translation	pacid=27036957 locus=Potri.008G181100 ID=Potri.008G181100.1.v3.0 annot-version=v3.0	1	Potri.008G181100.1
	ptc-miR167e	ptc-miR167e	UGAAGCUGCCAGCAUGAUCUG	Potri.014G114300	Potri.014G114300.1	2.5	18.324	1	21	2409	2429	UGAAGCUGCCAGCAUGAUCUG	UGGAUGAUGUUGGUAGCUUCA	Cleavage	pacid=27032333 locus=Potri.014G114300 ID=Potri.014G114300.1.v3.0 annot-version=v3.0	1	Potri.014G114300.1	AT3G60030.1	SPL12	squamosa promoter-binding protein-like 12	consist
		ptc-miR167e	UGAAGCUGCCAGCAUGAUCUG		Potri.014G114300.2	2.5	18.324	1	21	2360	2380	UGAAGCUGCCAGCAUGAUCUG	UGGAUGAUGUUGGUAGCUUCA	Cleavage	pacid=27032334 locus=Potri.014G114300 ID=Potri.014G114300.2.v3.0 annot-version=v3.0	1	Potri.014G114300.2	AT3G60030.1	SPL12	squamosa promoter-binding protein-like 12	consist
		ptc-miR167e	UGAAGCUGCCAGCAUGAUCUG	Potri.008G181100	Potri.008G181100.1	2.5	18.438	1	20	266	285	UGAAGCUGCCAGCAUGAUCU	AGGUUAUGCUGACAGCUUCG	Translation	pacid=27036957 locus=Potri.008G181100 ID=Potri.008G181100.1.v3.0 annot-version=v3.0	1	Potri.008G181100.1
ptc-miR168	ptc-miR168a,b	ptc-miR168a,b	UCGCUUGGUGCAGGUCGGGAA	Potri.003G153600	Potri.003G153600.1	2	18.467	1	21	240	260	UCGCUUGGUGCAGGUCGGGAA	UUCCCGGCCUGCACCAAUCGA	Cleavage	pacid=26998654 locus=Potri.003G153600 ID=Potri.003G153600.1.v3.0 annot-version=v3.0	1	Potri.003G153600.1
		ptc-miR168a,b	UCGCUUGGUGCAGGUCGGGAA		Potri.003G153600.2	2	18.473	1	21	237	257	UCGCUUGGUGCAGGUCGGGAA	UUCCCGGCCUGCACCAAUCGA	Cleavage	pacid=26998655 locus=Potri.003G153600 ID=Potri.003G153600.2.v3.0 annot-version=v3.0	1	Potri.003G153600.2
ptc-miR169	ptc-miR169aa	ptc-miR169aa	GAGCCAAGAAUGACUUGUCGG	Potri.001G257600	Potri.001G257600.1	2	17.662	1	20	1440	1459	GAGCCAAGAAUGACUUGUCG	CGGCAAAUCAUUCUUGGCUU	Cleavage	pacid=27042078 locus=Potri.001G257600 ID=Potri.001G257600.1.v3.0 annot-version=v3.0	1	Potri.001G257600.1	AT5G12840.2	NF-YA1	nuclear factor Y, subunit A1	consist
		ptc-miR169aa	GAGCCAAGAAUGACUUGUCGG		Potri.001G257600.2	2	17.662	1	20	1436	1455	GAGCCAAGAAUGACUUGUCG	CGGCAAAUCAUUCUUGGCUU	Cleavage	pacid=27042079 locus=Potri.001G257600 ID=Potri.001G257600.2.v3.0 annot-version=v3.0	1	Potri.001G257600.2	AT5G12840.2	NF-YA1	nuclear factor Y, subunit A1	consist
		ptc-miR169aa	GAGCCAAGAAUGACUUGUCGG	Potri.006G053500	Potri.006G053500.1	2.5	13.726	1	21	1917	1937	GAGCCAAGAAUGACUUGUCGG	UUGGCAAAUCAUUCUUGGCUU	Cleavage	pacid=27007163 locus=Potri.006G053500 ID=Potri.006G053500.1.v3.0 annot-version=v3.0	1	Potri.006G053500.1	AT3G14020.1	NF-YA6	nuclear factor Y, subunit A6
		ptc-miR169aa	GAGCCAAGAAUGACUUGUCGG		Potri.006G053500.2	2.5	13.726	1	21	1485	1505	GAGCCAAGAAUGACUUGUCGG	UUGGCAAAUCAUUCUUGGCUU	Cleavage	pacid=27007165 locus=Potri.006G053500 ID=Potri.006G053500.2.v3.0 annot-version=v3.0	1	Potri.006G053500.2	AT3G14020.1	NF-YA6	nuclear factor Y, subunit A6
		ptc-miR169aa	GAGCCAAGAAUGACUUGUCGG		Potri.006G053500.3	2.5	13.726	1	21	1875	1895	GAGCCAAGAAUGACUUGUCGG	UUGGCAAAUCAUUCUUGGCUU	Cleavage	pacid=27007162 locus=Potri.006G053500 ID=Potri.006G053500.3.v3.0 annot-version=v3.0	1	Potri.006G053500.3	AT3G14020.1	NF-YA6	nuclear factor Y, subunit A6
		ptc-miR169aa	GAGCCAAGAAUGACUUGUCGG		Potri.006G053500.4	2.5	13.726	1	21	1904	1924	GAGCCAAGAAUGACUUGUCGG	UUGGCAAAUCAUUCUUGGCUU	Cleavage	pacid=27007164 locus=Potri.006G053500 ID=Potri.006G053500.4.v3.0 annot-version=v3.0	1	Potri.006G053500.4	AT3G14020.1	NF-YA6	nuclear factor Y, subunit A6
		ptc-miR169aa	GAGCCAAGAAUGACUUGUCGG	Potri.009G052900	Potri.009G052900.1	2	21.447	1	20	1434	1453	GAGCCAAGAAUGACUUGUCG	CGGCAAAUCAUUCUUGGCUU	Cleavage	pacid=26987168 locus=Potri.009G052900 ID=Potri.009G052900.1.v3.0 annot-version=v3.0	1	Potri.009G052900.1	AT5G12840.2	NF-YA1	nuclear factor Y, subunit A1	consist
		ptc-miR169aa	GAGCCAAGAAUGACUUGUCGG		Potri.009G052900.2	2	21.447	1	20	1342	1361	GAGCCAAGAAUGACUUGUCG	CGGCAAAUCAUUCUUGGCUU	Cleavage	pacid=26987169 locus=Potri.009G052900 ID=Potri.009G052900.2.v3.0 annot-version=v3.0	1	Potri.009G052900.2	AT5G12840.2	NF-YA1	nuclear factor Y, subunit A1	consist
		ptc-miR169aa	GAGCCAAGAAUGACUUGUCGG		Potri.009G052900.3	2	21.447	1	20	1334	1353	GAGCCAAGAAUGACUUGUCG	CGGCAAAUCAUUCUUGGCUU	Cleavage	pacid=26987172 locus=Potri.009G052900 ID=Potri.009G052900.3.v3.0 annot-version=v3.0	1	Potri.009G052900.3	AT5G12840.2	NF-YA1	nuclear factor Y, subunit A1	consist
		ptc-miR169aa	GAGCCAAGAAUGACUUGUCGG		Potri.009G052900.4	2	21.447	1	20	1423	1442	GAGCCAAGAAUGACUUGUCG	CGGCAAAUCAUUCUUGGCUU	Cleavage	pacid=26987173 locus=Potri.009G052900 ID=Potri.009G052900.4.v3.0 annot-version=v3.0	1	Potri.009G052900.4	AT5G12840.2	NF-YA1	nuclear factor Y, subunit A1	consist
		ptc-miR169aa	GAGCCAAGAAUGACUUGUCGG		Potri.009G052900.5	2	21.447	1	20	1430	1449	GAGCCAAGAAUGACUUGUCG	CGGCAAAUCAUUCUUGGCUU	Cleavage	pacid=26987170 locus=Potri.009G052900 ID=Potri.009G052900.5.v3.0 annot-version=v3.0	1	Potri.009G052900.5	AT5G12840.2	NF-YA1	nuclear factor Y, subunit A1	consist
		ptc-miR169aa	GAGCCAAGAAUGACUUGUCGG		Potri.009G052900.6	2	21.447	1	20	1495	1514	GAGCCAAGAAUGACUUGUCG	CGGCAAAUCAUUCUUGGCUU	Cleavage	pacid=26987175 locus=Potri.009G052900 ID=Potri.009G052900.6.v3.0 annot-version=v3.0	1	Potri.009G052900.6	AT3G20910.1	NF-YA9	nuclear factor Y, subunit A9	consist
		ptc-miR169aa	GAGCCAAGAAUGACUUGUCGG		Potri.009G052900.7	2	21.447	1	20	1097	1116	GAGCCAAGAAUGACUUGUCG	CGGCAAAUCAUUCUUGGCUU	Cleavage	pacid=26987171 locus=Potri.009G052900 ID=Potri.009G052900.7.v3.0 annot-version=v3.0	1	Potri.009G052900.7	AT5G12840.2	NF-YA1	nuclear factor Y, subunit A1	consist
		ptc-miR169aa	GAGCCAAGAAUGACUUGUCGG		Potri.009G052900.8	2	21.447	1	20	1001	1020	GAGCCAAGAAUGACUUGUCG	CGGCAAAUCAUUCUUGGCUU	Cleavage	pacid=26987174 locus=Potri.009G052900 ID=Potri.009G052900.8.v3.0 annot-version=v3.0	1	Potri.009G052900.8	AT3G20910.1	NF-YA9	nuclear factor Y, subunit A9	consist
		ptc-miR169aa	GAGCCAAGAAUGACUUGUCGG	Potri.012G098500	Potri.012G098500.1	2.5	22.282	1	21	451	471	GAGCCAAGAAUGACUUGUCGG	CUGACAAUUCGUUCUUGGCUU	Cleavage	pacid=27050966 locus=Potri.012G098500 ID=Potri.012G098500.1.v3.0 annot-version=v3.0	1	Potri.012G098500.1	AT5G63470.1	NF-YC4	nuclear factor Y, subunit C4
		ptc-miR169aa	GAGCCAAGAAUGACUUGUCGG		Potri.012G098500.2	2.5	22.282	1	21	451	471	GAGCCAAGAAUGACUUGUCGG	CUGACAAUUCGUUCUUGGCUU	Cleavage	pacid=27050967 locus=Potri.012G098500 ID=Potri.012G098500.2.v3.0 annot-version=v3.0	1	Potri.012G098500.2	AT5G63470.1	NF-YC4	nuclear factor Y, subunit C4
		ptc-miR169aa	GAGCCAAGAAUGACUUGUCGG	Potri.015G097400	Potri.015G097400.1	2.5	15.942	1	21	470	490	GAGCCAAGAAUGACUUGUCGG	CUGACAAUUCGUUCUUGGCUU	Cleavage	pacid=27017494 locus=Potri.015G097400 ID=Potri.015G097400.1.v3.0 annot-version=v3.0	1	Potri.015G097400.1	AT5G63470.1	NF-YC4	nuclear factor Y, subunit C4
		ptc-miR169aa	GAGCCAAGAAUGACUUGUCGG	Potri.015G061600	Potri.015G061600.1	2.5	18.857	1	20	310	329	GAGCCAAGAAUGACUUGUCG	AGACAAGUCCUUCUUGGCUU	Translation	pacid=27017436 locus=Potri.015G061600 ID=Potri.015G061600.1.v3.0 annot-version=v3.0	1	Potri.015G061600.1	AT1G74360.1		Leucine-rich repeat protein kinase family protein
	ptc-miR169a-c	ptc-miR169a-c	CAGCCAAGGAUGACUUGCCGA	Potri.001G257600	Potri.001G257600.1	2.5	17.662	1	20	1440	1459	CAGCCAAGGAUGACUUGCCG	CGGCAAAUCAUUCUUGGCUU	Cleavage	pacid=27042078 locus=Potri.001G257600 ID=Potri.001G257600.1.v3.0 annot-version=v3.0	1	Potri.001G257600.1	AT5G12840.2	NF-YA1	nuclear factor Y, subunit A1	consist
		ptc-miR169a-c	CAGCCAAGGAUGACUUGCCGA		Potri.001G257600.2	2.5	17.662	1	20	1436	1455	CAGCCAAGGAUGACUUGCCG	CGGCAAAUCAUUCUUGGCUU	Cleavage	pacid=27042079 locus=Potri.001G257600 ID=Potri.001G257600.2.v3.0 annot-version=v3.0	1	Potri.001G257600.2	AT5G12840.2	NF-YA1	nuclear factor Y, subunit A1	consist
		ptc-miR169a-c	CAGCCAAGGAUGACUUGCCGA	Potri.009G052900	Potri.009G052900.1	2.5	21.447	1	20	1434	1453	CAGCCAAGGAUGACUUGCCG	CGGCAAAUCAUUCUUGGCUU	Cleavage	pacid=26987168 locus=Potri.009G052900 ID=Potri.009G052900.1.v3.0 annot-version=v3.0	1	Potri.009G052900.1	AT5G12840.2	NF-YA1	nuclear factor Y, subunit A1	consist
		ptc-miR169a-c	CAGCCAAGGAUGACUUGCCGA		Potri.009G052900.2	2.5	21.447	1	20	1342	1361	CAGCCAAGGAUGACUUGCCG	CGGCAAAUCAUUCUUGGCUU	Cleavage	pacid=26987169 locus=Potri.009G052900 ID=Potri.009G052900.2.v3.0 annot-version=v3.0	1	Potri.009G052900.2	AT5G12840.2	NF-YA1	nuclear factor Y, subunit A1	consist
		ptc-miR169a-c	CAGCCAAGGAUGACUUGCCGA		Potri.009G052900.3	2.5	21.447	1	20	1334	1353	CAGCCAAGGAUGACUUGCCG	CGGCAAAUCAUUCUUGGCUU	Cleavage	pacid=26987172 locus=Potri.009G052900 ID=Potri.009G052900.3.v3.0 annot-version=v3.0	1	Potri.009G052900.3	AT5G12840.2	NF-YA1	nuclear factor Y, subunit A1	consist
		ptc-miR169a-c	CAGCCAAGGAUGACUUGCCGA		Potri.009G052900.4	2.5	21.447	1	20	1423	1442	CAGCCAAGGAUGACUUGCCG	CGGCAAAUCAUUCUUGGCUU	Cleavage	pacid=26987173 locus=Potri.009G052900 ID=Potri.009G052900.4.v3.0 annot-version=v3.0	1	Potri.009G052900.4	AT5G12840.2	NF-YA1	nuclear factor Y, subunit A1	consist
		ptc-miR169a-c	CAGCCAAGGAUGACUUGCCGA		Potri.009G052900.5	2.5	21.447	1	20	1430	1449	CAGCCAAGGAUGACUUGCCG	CGGCAAAUCAUUCUUGGCUU	Cleavage	pacid=26987170 locus=Potri.009G052900 ID=Potri.009G052900.5.v3.0 annot-version=v3.0	1	Potri.009G052900.5	AT5G12840.2	NF-YA1	nuclear factor Y, subunit A1	consist
		ptc-miR169a-c	CAGCCAAGGAUGACUUGCCGA		Potri.009G052900.6	2.5	21.447	1	20	1495	1514	CAGCCAAGGAUGACUUGCCG	CGGCAAAUCAUUCUUGGCUU	Cleavage	pacid=26987175 locus=Potri.009G052900 ID=Potri.009G052900.6.v3.0 annot-version=v3.0	1	Potri.009G052900.6	AT3G20910.1	NF-YA9	nuclear factor Y, subunit A9	consist
		ptc-miR169a-c	CAGCCAAGGAUGACUUGCCGA		Potri.009G052900.7	2.5	21.447	1	20	1097	1116	CAGCCAAGGAUGACUUGCCG	CGGCAAAUCAUUCUUGGCUU	Cleavage	pacid=26987171 locus=Potri.009G052900 ID=Potri.009G052900.7.v3.0 annot-version=v3.0	1	Potri.009G052900.7	AT5G12840.2	NF-YA1	nuclear factor Y, subunit A1	consist
		ptc-miR169a-c	CAGCCAAGGAUGACUUGCCGA		Potri.009G052900.8	2.5	21.447	1	20	1001	1020	CAGCCAAGGAUGACUUGCCG	CGGCAAAUCAUUCUUGGCUU	Cleavage	pacid=26987174 locus=Potri.009G052900 ID=Potri.009G052900.8.v3.0 annot-version=v3.0	1	Potri.009G052900.8	AT3G20910.1	NF-YA9	nuclear factor Y, subunit A9	consist
		ptc-miR169a-c	CAGCCAAGGAUGACUUGCCGA	Potri.005G176600	Potri.005G176600.2	2.5	16.366	1	21	1721	1741	CAGCCAAGGAUGACUUGCCGA	UUGGUGAGUCUUCCUUGGCUG	Translation	pacid=27031858 locus=Potri.005G176600 ID=Potri.005G176600.2.v3.0 annot-version=v3.0	1	Potri.005G176600.2	AT1G18340.1		basal transcription factor complex subunit-related
		ptc-miR169a-c	CAGCCAAGGAUGACUUGCCGA		Potri.005G176600.3	2.5	16.366	1	21	993	1013	CAGCCAAGGAUGACUUGCCGA	UUGGUGAGUCUUCCUUGGCUG	Translation	pacid=27031855 locus=Potri.005G176600 ID=Potri.005G176600.3.v3.0 annot-version=v3.0	1	Potri.005G176600.3	AT1G18340.1		basal transcription factor complex subunit-related
	ptc-miR169d-h	ptc-miR169d-h	CAGCCAAGGAUGACUUGCCGG	Potri.001G257600	Potri.001G257600.1	2.5	17.662	1	20	1440	1459	CAGCCAAGGAUGACUUGCCG	CGGCAAAUCAUUCUUGGCUU	Cleavage	pacid=27042078 locus=Potri.001G257600 ID=Potri.001G257600.1.v3.0 annot-version=v3.0	1	Potri.001G257600.1	AT5G12840.2	NF-YA1	nuclear factor Y, subunit A1	consist
		ptc-miR169d-h	CAGCCAAGGAUGACUUGCCGG		Potri.001G257600.2	2.5	17.662	1	20	1436	1455	CAGCCAAGGAUGACUUGCCG	CGGCAAAUCAUUCUUGGCUU	Cleavage	pacid=27042079 locus=Potri.001G257600 ID=Potri.001G257600.2.v3.0 annot-version=v3.0	1	Potri.001G257600.2	AT5G12840.2	NF-YA1	nuclear factor Y, subunit A1	consist
		ptc-miR169d-h	CAGCCAAGGAUGACUUGCCGG	Potri.009G052900	Potri.009G052900.1	2.5	21.447	1	20	1434	1453	CAGCCAAGGAUGACUUGCCG	CGGCAAAUCAUUCUUGGCUU	Cleavage	pacid=26987168 locus=Potri.009G052900 ID=Potri.009G052900.1.v3.0 annot-version=v3.0	1	Potri.009G052900.1	AT5G12840.2	NF-YA1	nuclear factor Y, subunit A1	consist
		ptc-miR169d-h	CAGCCAAGGAUGACUUGCCGG		Potri.009G052900.2	2.5	21.447	1	20	1342	1361	CAGCCAAGGAUGACUUGCCG	CGGCAAAUCAUUCUUGGCUU	Cleavage	pacid=26987169 locus=Potri.009G052900 ID=Potri.009G052900.2.v3.0 annot-version=v3.0	1	Potri.009G052900.2	AT5G12840.2	NF-YA1	nuclear factor Y, subunit A1	consist
		ptc-miR169d-h	CAGCCAAGGAUGACUUGCCGG		Potri.009G052900.3	2.5	21.447	1	20	1334	1353	CAGCCAAGGAUGACUUGCCG	CGGCAAAUCAUUCUUGGCUU	Cleavage	pacid=26987172 locus=Potri.009G052900 ID=Potri.009G052900.3.v3.0 annot-version=v3.0	1	Potri.009G052900.3	AT5G12840.2	NF-YA1	nuclear factor Y, subunit A1	consist
		ptc-miR169d-h	CAGCCAAGGAUGACUUGCCGG		Potri.009G052900.4	2.5	21.447	1	20	1423	1442	CAGCCAAGGAUGACUUGCCG	CGGCAAAUCAUUCUUGGCUU	Cleavage	pacid=26987173 locus=Potri.009G052900 ID=Potri.009G052900.4.v3.0 annot-version=v3.0	1	Potri.009G052900.4	AT5G12840.2	NF-YA1	nuclear factor Y, subunit A1	consist
		ptc-miR169d-h	CAGCCAAGGAUGACUUGCCGG		Potri.009G052900.5	2.5	21.447	1	20	1430	1449	CAGCCAAGGAUGACUUGCCG	CGGCAAAUCAUUCUUGGCUU	Cleavage	pacid=26987170 locus=Potri.009G052900 ID=Potri.009G052900.5.v3.0 annot-version=v3.0	1	Potri.009G052900.5	AT5G12840.2	NF-YA1	nuclear factor Y, subunit A1	consist
		ptc-miR169d-h	CAGCCAAGGAUGACUUGCCGG		Potri.009G052900.6	2.5	21.447	1	20	1495	1514	CAGCCAAGGAUGACUUGCCG	CGGCAAAUCAUUCUUGGCUU	Cleavage	pacid=26987175 locus=Potri.009G052900 ID=Potri.009G052900.6.v3.0 annot-version=v3.0	1	Potri.009G052900.6	AT3G20910.1	NF-YA9	nuclear factor Y, subunit A9	consist
		ptc-miR169d-h	CAGCCAAGGAUGACUUGCCGG		Potri.009G052900.7	2.5	21.447	1	20	1097	1116	CAGCCAAGGAUGACUUGCCG	CGGCAAAUCAUUCUUGGCUU	Cleavage	pacid=26987171 locus=Potri.009G052900 ID=Potri.009G052900.7.v3.0 annot-version=v3.0	1	Potri.009G052900.7	AT5G12840.2	NF-YA1	nuclear factor Y, subunit A1	consist
		ptc-miR169d-h	CAGCCAAGGAUGACUUGCCGG		Potri.009G052900.8	2.5	21.447	1	20	1001	1020	CAGCCAAGGAUGACUUGCCG	CGGCAAAUCAUUCUUGGCUU	Cleavage	pacid=26987174 locus=Potri.009G052900 ID=Potri.009G052900.8.v3.0 annot-version=v3.0	1	Potri.009G052900.8	AT3G20910.1	NF-YA9	nuclear factor Y, subunit A9	consist
		ptc-miR169d-h	CAGCCAAGGAUGACUUGCCGG	Potri.005G176600	Potri.005G176600.2	2.5	16.366	1	21	1721	1741	CAGCCAAGGAUGACUUGCCGG	UUGGUGAGUCUUCCUUGGCUG	Translation	pacid=27031858 locus=Potri.005G176600 ID=Potri.005G176600.2.v3.0 annot-version=v3.0	1	Potri.005G176600.2	AT1G18340.1		basal transcription factor complex subunit-related
		ptc-miR169d-h	CAGCCAAGGAUGACUUGCCGG		Potri.005G176600.3	2.5	16.366	1	21	993	1013	CAGCCAAGGAUGACUUGCCGG	UUGGUGAGUCUUCCUUGGCUG	Translation	pacid=27031855 locus=Potri.005G176600 ID=Potri.005G176600.3.v3.0 annot-version=v3.0	1	Potri.005G176600.3	AT1G18340.1		basal transcription factor complex subunit-related
	ptc-miR169t	ptc-miR169t	GAGCCAAGAAUGACUUGCCGG	Potri.001G257600	Potri.001G257600.1	1.5	17.662	1	20	1440	1459	GAGCCAAGAAUGACUUGCCG	CGGCAAAUCAUUCUUGGCUU	Cleavage	pacid=27042078 locus=Potri.001G257600 ID=Potri.001G257600.1.v3.0 annot-version=v3.0	1	Potri.001G257600.1	AT5G12840.2	NF-YA1	nuclear factor Y, subunit A1	consist
		ptc-miR169t	GAGCCAAGAAUGACUUGCCGG		Potri.001G257600.2	1.5	17.662	1	20	1436	1455	GAGCCAAGAAUGACUUGCCG	CGGCAAAUCAUUCUUGGCUU	Cleavage	pacid=27042079 locus=Potri.001G257600 ID=Potri.001G257600.2.v3.0 annot-version=v3.0	1	Potri.001G257600.2	AT5G12840.2	NF-YA1	nuclear factor Y, subunit A1	consist
		ptc-miR169t	GAGCCAAGAAUGACUUGCCGG	Potri.001G266000	Potri.001G266000.1	2.5	17.294	1	21	1203	1223	GAGCCAAGAAUGACUUGCCGG	CAGGCAAUUCAUUCUUGGCUU	Cleavage	pacid=27045345 locus=Potri.001G266000 ID=Potri.001G266000.1.v3.0 annot-version=v3.0	1	Potri.001G266000.1	AT5G12840.2	NF-YA1	nuclear factor Y, subunit A1	consist
		ptc-miR169t	GAGCCAAGAAUGACUUGCCGG		Potri.001G266000.2	2.5	17.294	1	21	1275	1295	GAGCCAAGAAUGACUUGCCGG	CAGGCAAUUCAUUCUUGGCUU	Cleavage	pacid=27045348 locus=Potri.001G266000 ID=Potri.001G266000.2.v3.0 annot-version=v3.0	1	Potri.001G266000.2	AT5G12840.2	NF-YA1	nuclear factor Y, subunit A1	consist
		ptc-miR169t	GAGCCAAGAAUGACUUGCCGG		Potri.001G266000.3	2.5	14.225	1	21	1321	1341	GAGCCAAGAAUGACUUGCCGG	CAGGCAAUUCAUUCUUGGCUU	Cleavage	pacid=27045346 locus=Potri.001G266000 ID=Potri.001G266000.3.v3.0 annot-version=v3.0	1	Potri.001G266000.3	AT5G12840.2	NF-YA1	nuclear factor Y, subunit A1	consist
		ptc-miR169t	GAGCCAAGAAUGACUUGCCGG		Potri.001G266000.4	2.5	17.294	1	21	1162	1182	GAGCCAAGAAUGACUUGCCGG	CAGGCAAUUCAUUCUUGGCUU	Cleavage	pacid=27045347 locus=Potri.001G266000 ID=Potri.001G266000.4.v3.0 annot-version=v3.0	1	Potri.001G266000.4	AT5G12840.2	NF-YA1	nuclear factor Y, subunit A1	consist
		ptc-miR169t	GAGCCAAGAAUGACUUGCCGG		Potri.001G266000.5	2.5	17.294	1	21	1678	1698	GAGCCAAGAAUGACUUGCCGG	CAGGCAAUUCAUUCUUGGCUU	Cleavage	pacid=27045349 locus=Potri.001G266000 ID=Potri.001G266000.5.v3.0 annot-version=v3.0	1	Potri.001G266000.5	AT3G20910.1	NF-YA9	nuclear factor Y, subunit A9	consist
		ptc-miR169t	GAGCCAAGAAUGACUUGCCGG	Potri.006G053500	Potri.006G053500.1	2	13.726	1	21	1917	1937	GAGCCAAGAAUGACUUGCCGG	UUGGCAAAUCAUUCUUGGCUU	Cleavage	pacid=27007163 locus=Potri.006G053500 ID=Potri.006G053500.1.v3.0 annot-version=v3.0	1	Potri.006G053500.1	AT3G14020.1	NF-YA6	nuclear factor Y, subunit A6
		ptc-miR169t	GAGCCAAGAAUGACUUGCCGG		Potri.006G053500.2	2	13.726	1	21	1485	1505	GAGCCAAGAAUGACUUGCCGG	UUGGCAAAUCAUUCUUGGCUU	Cleavage	pacid=27007165 locus=Potri.006G053500 ID=Potri.006G053500.2.v3.0 annot-version=v3.0	1	Potri.006G053500.2	AT3G14020.1	NF-YA6	nuclear factor Y, subunit A6
		ptc-miR169t	GAGCCAAGAAUGACUUGCCGG		Potri.006G053500.3	2	13.726	1	21	1875	1895	GAGCCAAGAAUGACUUGCCGG	UUGGCAAAUCAUUCUUGGCUU	Cleavage	pacid=27007162 locus=Potri.006G053500 ID=Potri.006G053500.3.v3.0 annot-version=v3.0	1	Potri.006G053500.3	AT3G14020.1	NF-YA6	nuclear factor Y, subunit A6
		ptc-miR169t	GAGCCAAGAAUGACUUGCCGG		Potri.006G053500.4	2	13.726	1	21	1904	1924	GAGCCAAGAAUGACUUGCCGG	UUGGCAAAUCAUUCUUGGCUU	Cleavage	pacid=27007164 locus=Potri.006G053500 ID=Potri.006G053500.4.v3.0 annot-version=v3.0	1	Potri.006G053500.4	AT3G14020.1	NF-YA6	nuclear factor Y, subunit A6
		ptc-miR169t	GAGCCAAGAAUGACUUGCCGG	Potri.009G052900	Potri.009G052900.1	1.5	21.447	1	20	1434	1453	GAGCCAAGAAUGACUUGCCG	CGGCAAAUCAUUCUUGGCUU	Cleavage	pacid=26987168 locus=Potri.009G052900 ID=Potri.009G052900.1.v3.0 annot-version=v3.0	1	Potri.009G052900.1	AT5G12840.2	NF-YA1	nuclear factor Y, subunit A1	consist
		ptc-miR169t	GAGCCAAGAAUGACUUGCCGG		Potri.009G052900.2	1.5	21.447	1	20	1342	1361	GAGCCAAGAAUGACUUGCCG	CGGCAAAUCAUUCUUGGCUU	Cleavage	pacid=26987169 locus=Potri.009G052900 ID=Potri.009G052900.2.v3.0 annot-version=v3.0	1	Potri.009G052900.2	AT5G12840.2	NF-YA1	nuclear factor Y, subunit A1	consist
		ptc-miR169t	GAGCCAAGAAUGACUUGCCGG		Potri.009G052900.3	1.5	21.447	1	20	1334	1353	GAGCCAAGAAUGACUUGCCG	CGGCAAAUCAUUCUUGGCUU	Cleavage	pacid=26987172 locus=Potri.009G052900 ID=Potri.009G052900.3.v3.0 annot-version=v3.0	1	Potri.009G052900.3	AT5G12840.2	NF-YA1	nuclear factor Y, subunit A1	consist
		ptc-miR169t	GAGCCAAGAAUGACUUGCCGG		Potri.009G052900.4	1.5	21.447	1	20	1423	1442	GAGCCAAGAAUGACUUGCCG	CGGCAAAUCAUUCUUGGCUU	Cleavage	pacid=26987173 locus=Potri.009G052900 ID=Potri.009G052900.4.v3.0 annot-version=v3.0	1	Potri.009G052900.4	AT5G12840.2	NF-YA1	nuclear factor Y, subunit A1	consist
		ptc-miR169t	GAGCCAAGAAUGACUUGCCGG		Potri.009G052900.5	1.5	21.447	1	20	1430	1449	GAGCCAAGAAUGACUUGCCG	CGGCAAAUCAUUCUUGGCUU	Cleavage	pacid=26987170 locus=Potri.009G052900 ID=Potri.009G052900.5.v3.0 annot-version=v3.0	1	Potri.009G052900.5	AT5G12840.2	NF-YA1	nuclear factor Y, subunit A1	consist
		ptc-miR169t	GAGCCAAGAAUGACUUGCCGG		Potri.009G052900.6	1.5	21.447	1	20	1495	1514	GAGCCAAGAAUGACUUGCCG	CGGCAAAUCAUUCUUGGCUU	Cleavage	pacid=26987175 locus=Potri.009G052900 ID=Potri.009G052900.6.v3.0 annot-version=v3.0	1	Potri.009G052900.6	AT3G20910.1	NF-YA9	nuclear factor Y, subunit A9	consist
		ptc-miR169t	GAGCCAAGAAUGACUUGCCGG		Potri.009G052900.7	1.5	21.447	1	20	1097	1116	GAGCCAAGAAUGACUUGCCG	CGGCAAAUCAUUCUUGGCUU	Cleavage	pacid=26987171 locus=Potri.009G052900 ID=Potri.009G052900.7.v3.0 annot-version=v3.0	1	Potri.009G052900.7	AT5G12840.2	NF-YA1	nuclear factor Y, subunit A1	consist
		ptc-miR169t	GAGCCAAGAAUGACUUGCCGG		Potri.009G052900.8	1.5	21.447	1	20	1001	1020	GAGCCAAGAAUGACUUGCCG	CGGCAAAUCAUUCUUGGCUU	Cleavage	pacid=26987174 locus=Potri.009G052900 ID=Potri.009G052900.8.v3.0 annot-version=v3.0	1	Potri.009G052900.8	AT3G20910.1	NF-YA9	nuclear factor Y, subunit A9	consist
		ptc-miR169t	GAGCCAAGAAUGACUUGCCGG	Potri.009G060600	Potri.009G060600.1	2.5	21.803	1	21	1251	1271	GAGCCAAGAAUGACUUGCCGG	CAGGCAAUUCAUUCUUGGCUU	Cleavage	pacid=26988767 locus=Potri.009G060600 ID=Potri.009G060600.1.v3.0 annot-version=v3.0	1	Potri.009G060600.1	AT5G12840.2	NF-YA1	nuclear factor Y, subunit A1	consist
		ptc-miR169t	GAGCCAAGAAUGACUUGCCGG		Potri.009G060600.2	2.5	17.925	1	21	1344	1364	GAGCCAAGAAUGACUUGCCGG	CAGGCAAUUCAUUCUUGGCUU	Cleavage	pacid=26988769 locus=Potri.009G060600 ID=Potri.009G060600.2.v3.0 annot-version=v3.0	1	Potri.009G060600.2	AT5G12840.2	NF-YA1	nuclear factor Y, subunit A1	consist
		ptc-miR169t	GAGCCAAGAAUGACUUGCCGG		Potri.009G060600.3	2.5	17.275	1	21	1253	1273	GAGCCAAGAAUGACUUGCCGG	CAGGCAAUUCAUUCUUGGCUU	Cleavage	pacid=26988768 locus=Potri.009G060600 ID=Potri.009G060600.3.v3.0 annot-version=v3.0	1	Potri.009G060600.3	AT5G12840.2	NF-YA1	nuclear factor Y, subunit A1	consist
		ptc-miR169t	GAGCCAAGAAUGACUUGCCGG		Potri.009G060600.4	2.5	17.275	1	21	1256	1276	GAGCCAAGAAUGACUUGCCGG	CAGGCAAUUCAUUCUUGGCUU	Cleavage	pacid=26988770 locus=Potri.009G060600 ID=Potri.009G060600.4.v3.0 annot-version=v3.0	1	Potri.009G060600.4	AT5G12840.2	NF-YA1	nuclear factor Y, subunit A1	consist
		ptc-miR169t	GAGCCAAGAAUGACUUGCCGG		Potri.009G060600.5	2.5	14.335	1	21	1147	1167	GAGCCAAGAAUGACUUGCCGG	CAGGCAAUUCAUUCUUGGCUU	Cleavage	pacid=26988771 locus=Potri.009G060600 ID=Potri.009G060600.5.v3.0 annot-version=v3.0	1	Potri.009G060600.5	AT5G12840.2	NF-YA1	nuclear factor Y, subunit A1	consist
		ptc-miR169t	GAGCCAAGAAUGACUUGCCGG		Potri.009G060600.6	2.5	17.275	1	21	1452	1472	GAGCCAAGAAUGACUUGCCGG	CAGGCAAUUCAUUCUUGGCUU	Cleavage	pacid=26988772 locus=Potri.009G060600 ID=Potri.009G060600.6.v3.0 annot-version=v3.0	1	Potri.009G060600.6	AT5G12840.2	NF-YA1	nuclear factor Y, subunit A1	consist
		ptc-miR169t	GAGCCAAGAAUGACUUGCCGG	Potri.001G099400	Potri.001G099400.1	2.5	18.632	1	21	624	644	GAGCCAAGAAUGACUUGCCGG	CCGGCGAGGCAUUUUUGGUUC	Cleavage	pacid=27043777 locus=Potri.001G099400 ID=Potri.001G099400.1.v3.0 annot-version=v3.0	1	Potri.001G099400.1	AT4G11280.1	ACS6,ATACS6	1-aminocyclopropane-1-carboxylic acid (acc) synthase 6
		ptc-miR169t	GAGCCAAGAAUGACUUGCCGG		Potri.001G099400.2	2.5	18.632	1	21	624	644	GAGCCAAGAAUGACUUGCCGG	CCGGCGAGGCAUUUUUGGUUC	Cleavage	pacid=27043776 locus=Potri.001G099400 ID=Potri.001G099400.2.v3.0 annot-version=v3.0	1	Potri.001G099400.2	AT4G11280.1	ACS6,ATACS6	1-aminocyclopropane-1-carboxylic acid (acc) synthase 6
		ptc-miR169t	GAGCCAAGAAUGACUUGCCGG	Potri.003G062100	Potri.003G062100.1	2.5	21.387	1	21	959	979	GAGCCAAGAAUGACUUGCCGG	UCGGAAAGUCGUGCUUGGCUC	Translation	pacid=26997114 locus=Potri.003G062100 ID=Potri.003G062100.1.v3.0 annot-version=v3.0	1	Potri.003G062100.1	AT1G15890.1		Disease resistance protein (CC-NBS-LRR class) family
ptc-miR171	ptc-miR171a,b	ptc-miR171a,b	UUGAGCCGUGCCAAUAUCACG	Potri.001G122800	Potri.001G122800.1	1.5	13.707	1	20	1754	1773	UUGAGCCGUGCCAAUAUCAC	GGGAUAUUGGCGCGGCUCAA	Cleavage	pacid=27042182 locus=Potri.001G122800 ID=Potri.001G122800.1.v3.0 annot-version=v3.0	1	Potri.001G122800.1	AT4G00150.1	ATHAM3,HAM3	GRAS family transcription factor	consist
		ptc-miR171a,b	UUGAGCCGUGCCAAUAUCACG		Potri.001G122800.2	1.5	13.707	1	20	1648	1667	UUGAGCCGUGCCAAUAUCAC	GGGAUAUUGGCGCGGCUCAA	Cleavage	pacid=27042183 locus=Potri.001G122800 ID=Potri.001G122800.2.v3.0 annot-version=v3.0	1	Potri.001G122800.2	AT4G00150.1	ATHAM3,HAM3	GRAS family transcription factor	consist
		ptc-miR171a,b	UUGAGCCGUGCCAAUAUCACG		Potri.001G122800.3	1.5	13.707	1	20	1541	1560	UUGAGCCGUGCCAAUAUCAC	GGGAUAUUGGCGCGGCUCAA	Cleavage	pacid=27042184 locus=Potri.001G122800 ID=Potri.001G122800.3.v3.0 annot-version=v3.0	1	Potri.001G122800.3	AT4G00150.1	ATHAM3,HAM3	GRAS family transcription factor	consist
		ptc-miR171a,b	UUGAGCCGUGCCAAUAUCACG	Potri.002G144200	Potri.002G144200.1	1.5	23.126	1	20	1757	1776	UUGAGCCGUGCCAAUAUCAC	GGGAUAUUGGCGCGGCUCAA	Cleavage	pacid=27020994 locus=Potri.002G144200 ID=Potri.002G144200.1.v3.0 annot-version=v3.0	1	Potri.002G144200.1	AT4G00150.1	ATHAM3,HAM3	GRAS family transcription factor	consist
		ptc-miR171a,b	UUGAGCCGUGCCAAUAUCACG		Potri.002G144200.2	1.5	23.126	1	20	1649	1668	UUGAGCCGUGCCAAUAUCAC	GGGAUAUUGGCGCGGCUCAA	Cleavage	pacid=27020995 locus=Potri.002G144200 ID=Potri.002G144200.2.v3.0 annot-version=v3.0	1	Potri.002G144200.2	AT4G00150.1	ATHAM3,HAM3	GRAS family transcription factor	consist
		ptc-miR171a,b	UUGAGCCGUGCCAAUAUCACG		Potri.002G144200.3	1.5	22.334	1	20	1358	1377	UUGAGCCGUGCCAAUAUCAC	GGGAUAUUGGCGCGGCUCAA	Cleavage	pacid=27020996 locus=Potri.002G144200 ID=Potri.002G144200.3.v3.0 annot-version=v3.0	1	Potri.002G144200.3	AT4G00150.1	ATHAM3,HAM3	GRAS family transcription factor	consist
		ptc-miR171a,b	UUGAGCCGUGCCAAUAUCACG	Potri.002G144700	Potri.002G144700.1	1.5	23.702	1	20	1916	1935	UUGAGCCGUGCCAAUAUCAC	GGGAUAUUGGCGCGGCUCAA	Cleavage	pacid=27023361 locus=Potri.002G144700 ID=Potri.002G144700.1.v3.0 annot-version=v3.0	1	Potri.002G144700.1	AT4G00150.1	ATHAM3,HAM3	GRAS family transcription factor	consist
		ptc-miR171a,b	UUGAGCCGUGCCAAUAUCACG	Potri.014G060200	Potri.014G060200.1	1.5	16.397	1	20	1459	1478	UUGAGCCGUGCCAAUAUCAC	GGGAUAUUGGCGCGGCUCAA	Cleavage	pacid=27033328 locus=Potri.014G060200 ID=Potri.014G060200.1.v3.0 annot-version=v3.0	1	Potri.014G060200.1	AT4G00150.1	ATHAM3,HAM3	GRAS family transcription factor	consist
		ptc-miR171a,b	UUGAGCCGUGCCAAUAUCACG		Potri.014G060200.2	1.5	16.397	1	20	1705	1724	UUGAGCCGUGCCAAUAUCAC	GGGAUAUUGGCGCGGCUCAA	Cleavage	pacid=27033329 locus=Potri.014G060200 ID=Potri.014G060200.2.v3.0 annot-version=v3.0	1	Potri.014G060200.2	AT4G00150.1	ATHAM3,HAM3	GRAS family transcription factor	consist
		ptc-miR171a,b	UUGAGCCGUGCCAAUAUCACG	Potri.014G060500	Potri.014G060500.1	1.5	18.828	1	20	1489	1508	UUGAGCCGUGCCAAUAUCAC	GGGAUAUUGGCGCGGCUCAA	Cleavage	pacid=27033544 locus=Potri.014G060500 ID=Potri.014G060500.1.v3.0 annot-version=v3.0	1	Potri.014G060500.1	AT4G00150.1	ATHAM3,HAM3	GRAS family transcription factor	consist
		ptc-miR171a,b	UUGAGCCGUGCCAAUAUCACG		Potri.014G060500.2	1.5	18.828	1	20	1487	1506	UUGAGCCGUGCCAAUAUCAC	GGGAUAUUGGCGCGGCUCAA	Cleavage	pacid=27033546 locus=Potri.014G060500 ID=Potri.014G060500.2.v3.0 annot-version=v3.0	1	Potri.014G060500.2	AT4G00150.1	ATHAM3,HAM3	GRAS family transcription factor	consist
		ptc-miR171a,b	UUGAGCCGUGCCAAUAUCACG		Potri.014G060500.3	1.5	18.828	1	20	1240	1259	UUGAGCCGUGCCAAUAUCAC	GGGAUAUUGGCGCGGCUCAA	Cleavage	pacid=27033545 locus=Potri.014G060500 ID=Potri.014G060500.3.v3.0 annot-version=v3.0	1	Potri.014G060500.3	AT4G00150.1	ATHAM3,HAM3	GRAS family transcription factor	consist
		ptc-miR171a,b	UUGAGCCGUGCCAAUAUCACG	Potri.005G125800	Potri.005G125800.1	1	16.716	1	20	961	980	UUGAGCCGUGCCAAUAUCAC	GUGAUAUUGGAACGGCUCAA	Translation	pacid=27029100 locus=Potri.005G125800 ID=Potri.005G125800.1.v3.0 annot-version=v3.0	1	Potri.005G125800.1	AT4G36710.1		GRAS family transcription factor
		ptc-miR171a,b	UUGAGCCGUGCCAAUAUCACG	Potri.005G175300	Potri.005G175300.1	1.5	23.738	1	20	559	578	UUGAGCCGUGCCAAUAUCAC	GUGAUAUUGGUUCGGCUCAA	Translation	pacid=27030793 locus=Potri.005G175300 ID=Potri.005G175300.1.v3.0 annot-version=v3.0	1	Potri.005G175300.1	AT4G08250.1		GRAS family transcription factor
	ptc-miR171c,d	ptc-miR171c,d	AGAUUGAGCCGCGCCAAUAUC	Potri.001G122800	Potri.001G122800.1	1	15.528	1	21	1756	1776	AGAUUGAGCCGCGCCAAUAUC	GAUAUUGGCGCGGCUCAAUCA	Cleavage	pacid=27042182 locus=Potri.001G122800 ID=Potri.001G122800.1.v3.0 annot-version=v3.0	1	Potri.001G122800.1	AT4G00150.1	ATHAM3,HAM3	GRAS family transcription factor	consist
		ptc-miR171c,d	AGAUUGAGCCGCGCCAAUAUC		Potri.001G122800.2	1	15.528	1	21	1650	1670	AGAUUGAGCCGCGCCAAUAUC	GAUAUUGGCGCGGCUCAAUCA	Cleavage	pacid=27042183 locus=Potri.001G122800 ID=Potri.001G122800.2.v3.0 annot-version=v3.0	1	Potri.001G122800.2	AT4G00150.1	ATHAM3,HAM3	GRAS family transcription factor	consist
		ptc-miR171c,d	AGAUUGAGCCGCGCCAAUAUC		Potri.001G122800.3	1	15.528	1	21	1543	1563	AGAUUGAGCCGCGCCAAUAUC	GAUAUUGGCGCGGCUCAAUCA	Cleavage	pacid=27042184 locus=Potri.001G122800 ID=Potri.001G122800.3.v3.0 annot-version=v3.0	1	Potri.001G122800.3	AT4G00150.1	ATHAM3,HAM3	GRAS family transcription factor	consist
		ptc-miR171c,d	AGAUUGAGCCGCGCCAAUAUC	Potri.002G144200	Potri.002G144200.1	1	23.502	1	21	1759	1779	AGAUUGAGCCGCGCCAAUAUC	GAUAUUGGCGCGGCUCAAUCA	Cleavage	pacid=27020994 locus=Potri.002G144200 ID=Potri.002G144200.1.v3.0 annot-version=v3.0	1	Potri.002G144200.1	AT4G00150.1	ATHAM3,HAM3	GRAS family transcription factor	consist
		ptc-miR171c,d	AGAUUGAGCCGCGCCAAUAUC		Potri.002G144200.2	1	23.502	1	21	1651	1671	AGAUUGAGCCGCGCCAAUAUC	GAUAUUGGCGCGGCUCAAUCA	Cleavage	pacid=27020995 locus=Potri.002G144200 ID=Potri.002G144200.2.v3.0 annot-version=v3.0	1	Potri.002G144200.2	AT4G00150.1	ATHAM3,HAM3	GRAS family transcription factor	consist
		ptc-miR171c,d	AGAUUGAGCCGCGCCAAUAUC		Potri.002G144200.3	1	24.367	1	21	1360	1380	AGAUUGAGCCGCGCCAAUAUC	GAUAUUGGCGCGGCUCAAUCA	Cleavage	pacid=27020996 locus=Potri.002G144200 ID=Potri.002G144200.3.v3.0 annot-version=v3.0	1	Potri.002G144200.3	AT4G00150.1	ATHAM3,HAM3	GRAS family transcription factor	consist
		ptc-miR171c,d	AGAUUGAGCCGCGCCAAUAUC	Potri.002G144700	Potri.002G144700.1	1	23.815	1	21	1918	1938	AGAUUGAGCCGCGCCAAUAUC	GAUAUUGGCGCGGCUCAAUCA	Cleavage	pacid=27023361 locus=Potri.002G144700 ID=Potri.002G144700.1.v3.0 annot-version=v3.0	1	Potri.002G144700.1	AT4G00150.1	ATHAM3,HAM3	GRAS family transcription factor	consist
		ptc-miR171c,d	AGAUUGAGCCGCGCCAAUAUC	Potri.014G060200	Potri.014G060200.1	1	17.226	1	21	1461	1481	AGAUUGAGCCGCGCCAAUAUC	GAUAUUGGCGCGGCUCAAUCA	Cleavage	pacid=27033328 locus=Potri.014G060200 ID=Potri.014G060200.1.v3.0 annot-version=v3.0	1	Potri.014G060200.1	AT4G00150.1	ATHAM3,HAM3	GRAS family transcription factor	consist
		ptc-miR171c,d	AGAUUGAGCCGCGCCAAUAUC		Potri.014G060200.2	1	17.226	1	21	1707	1727	AGAUUGAGCCGCGCCAAUAUC	GAUAUUGGCGCGGCUCAAUCA	Cleavage	pacid=27033329 locus=Potri.014G060200 ID=Potri.014G060200.2.v3.0 annot-version=v3.0	1	Potri.014G060200.2	AT4G00150.1	ATHAM3,HAM3	GRAS family transcription factor	consist
		ptc-miR171c,d	AGAUUGAGCCGCGCCAAUAUC	Potri.014G060500	Potri.014G060500.1	1	20.192	1	21	1491	1511	AGAUUGAGCCGCGCCAAUAUC	GAUAUUGGCGCGGCUCAAUCA	Cleavage	pacid=27033544 locus=Potri.014G060500 ID=Potri.014G060500.1.v3.0 annot-version=v3.0	1	Potri.014G060500.1	AT4G00150.1	ATHAM3,HAM3	GRAS family transcription factor	consist
		ptc-miR171c,d	AGAUUGAGCCGCGCCAAUAUC		Potri.014G060500.2	1	20.192	1	21	1489	1509	AGAUUGAGCCGCGCCAAUAUC	GAUAUUGGCGCGGCUCAAUCA	Cleavage	pacid=27033546 locus=Potri.014G060500 ID=Potri.014G060500.2.v3.0 annot-version=v3.0	1	Potri.014G060500.2	AT4G00150.1	ATHAM3,HAM3	GRAS family transcription factor	consist
		ptc-miR171c,d	AGAUUGAGCCGCGCCAAUAUC		Potri.014G060500.3	1	20.192	1	21	1242	1262	AGAUUGAGCCGCGCCAAUAUC	GAUAUUGGCGCGGCUCAAUCA	Cleavage	pacid=27033545 locus=Potri.014G060500 ID=Potri.014G060500.3.v3.0 annot-version=v3.0	1	Potri.014G060500.3	AT4G00150.1	ATHAM3,HAM3	GRAS family transcription factor	consist
		ptc-miR171c,d	AGAUUGAGCCGCGCCAAUAUC	Potri.001G118800	Potri.001G118800.1	2.5	13.251	1	20	186	205	AGAUUGAGCCGCGCCAAUAU	AUAUUGGCGAGGUUUAAUUU	Translation	pacid=27042821 locus=Potri.001G118800 ID=Potri.001G118800.1.v3.0 annot-version=v3.0	1	Potri.001G118800.1	AT4G12350.1		myb domain protein 42
	ptc-miR171e-i	ptc-miR171e-i	UGAUUGAGCCGUGCCAAUAUC	Potri.001G122800	Potri.001G122800.1	1	15.528	1	21	1756	1776	AGAUUGAGCCGCGCCAAUAUC	GAUAUUGGCGCGGCUCAAUCA	Cleavage	pacid=27042182 locus=Potri.001G122800 ID=Potri.001G122800.1.v3.0 annot-version=v3.0	1	Potri.001G122800.1	AT4G00150.1	ATHAM3,HAM3	GRAS family transcription factor	consist
		ptc-miR171e-i	UGAUUGAGCCGUGCCAAUAUC		Potri.001G122800.2	1	15.528	1	21	1650	1670	AGAUUGAGCCGCGCCAAUAUC	GAUAUUGGCGCGGCUCAAUCA	Cleavage	pacid=27042183 locus=Potri.001G122800 ID=Potri.001G122800.2.v3.0 annot-version=v3.0	1	Potri.001G122800.2	AT4G00150.1	ATHAM3,HAM3	GRAS family transcription factor	consist
		ptc-miR171e-i	UGAUUGAGCCGUGCCAAUAUC		Potri.001G122800.3	1	15.528	1	21	1543	1563	AGAUUGAGCCGCGCCAAUAUC	GAUAUUGGCGCGGCUCAAUCA	Cleavage	pacid=27042184 locus=Potri.001G122800 ID=Potri.001G122800.3.v3.0 annot-version=v3.0	1	Potri.001G122800.3	AT4G00150.1	ATHAM3,HAM3	GRAS family transcription factor	consist
		ptc-miR171e-i	UGAUUGAGCCGUGCCAAUAUC	Potri.002G144200	Potri.002G144200.1	1	23.502	1	21	1759	1779	AGAUUGAGCCGCGCCAAUAUC	GAUAUUGGCGCGGCUCAAUCA	Cleavage	pacid=27020994 locus=Potri.002G144200 ID=Potri.002G144200.1.v3.0 annot-version=v3.0	1	Potri.002G144200.1	AT4G00150.1	ATHAM3,HAM3	GRAS family transcription factor	consist
		ptc-miR171e-i	UGAUUGAGCCGUGCCAAUAUC		Potri.002G144200.2	1	23.502	1	21	1651	1671	AGAUUGAGCCGCGCCAAUAUC	GAUAUUGGCGCGGCUCAAUCA	Cleavage	pacid=27020995 locus=Potri.002G144200 ID=Potri.002G144200.2.v3.0 annot-version=v3.0	1	Potri.002G144200.2	AT4G00150.1	ATHAM3,HAM3	GRAS family transcription factor	consist
		ptc-miR171e-i	UGAUUGAGCCGUGCCAAUAUC		Potri.002G144200.3	1	24.367	1	21	1360	1380	AGAUUGAGCCGCGCCAAUAUC	GAUAUUGGCGCGGCUCAAUCA	Cleavage	pacid=27020996 locus=Potri.002G144200 ID=Potri.002G144200.3.v3.0 annot-version=v3.0	1	Potri.002G144200.3	AT4G00150.1	ATHAM3,HAM3	GRAS family transcription factor	consist
		ptc-miR171e-i	UGAUUGAGCCGUGCCAAUAUC	Potri.002G144700	Potri.002G144700.1	1	23.815	1	21	1918	1938	AGAUUGAGCCGCGCCAAUAUC	GAUAUUGGCGCGGCUCAAUCA	Cleavage	pacid=27023361 locus=Potri.002G144700 ID=Potri.002G144700.1.v3.0 annot-version=v3.0	1	Potri.002G144700.1	AT4G00150.1	ATHAM3,HAM3	GRAS family transcription factor	consist
		ptc-miR171e-i	UGAUUGAGCCGUGCCAAUAUC	Potri.014G060200	Potri.014G060200.1	1	17.226	1	21	1461	1481	AGAUUGAGCCGCGCCAAUAUC	GAUAUUGGCGCGGCUCAAUCA	Cleavage	pacid=27033328 locus=Potri.014G060200 ID=Potri.014G060200.1.v3.0 annot-version=v3.0	1	Potri.014G060200.1	AT4G00150.1	ATHAM3,HAM3	GRAS family transcription factor	consist
		ptc-miR171e-i	UGAUUGAGCCGUGCCAAUAUC		Potri.014G060200.2	1	17.226	1	21	1707	1727	AGAUUGAGCCGCGCCAAUAUC	GAUAUUGGCGCGGCUCAAUCA	Cleavage	pacid=27033329 locus=Potri.014G060200 ID=Potri.014G060200.2.v3.0 annot-version=v3.0	1	Potri.014G060200.2	AT4G00150.1	ATHAM3,HAM3	GRAS family transcription factor	consist
		ptc-miR171e-i	UGAUUGAGCCGUGCCAAUAUC	Potri.014G060500	Potri.014G060500.1	1	20.192	1	21	1491	1511	AGAUUGAGCCGCGCCAAUAUC	GAUAUUGGCGCGGCUCAAUCA	Cleavage	pacid=27033544 locus=Potri.014G060500 ID=Potri.014G060500.1.v3.0 annot-version=v3.0	1	Potri.014G060500.1	AT4G00150.1	ATHAM3,HAM3	GRAS family transcription factor	consist
		ptc-miR171e-i	UGAUUGAGCCGUGCCAAUAUC		Potri.014G060500.2	1	20.192	1	21	1489	1509	AGAUUGAGCCGCGCCAAUAUC	GAUAUUGGCGCGGCUCAAUCA	Cleavage	pacid=27033546 locus=Potri.014G060500 ID=Potri.014G060500.2.v3.0 annot-version=v3.0	1	Potri.014G060500.2	AT4G00150.1	ATHAM3,HAM3	GRAS family transcription factor	consist
		ptc-miR171e-i	UGAUUGAGCCGUGCCAAUAUC		Potri.014G060500.3	1	20.192	1	21	1242	1262	AGAUUGAGCCGCGCCAAUAUC	GAUAUUGGCGCGGCUCAAUCA	Cleavage	pacid=27033545 locus=Potri.014G060500 ID=Potri.014G060500.3.v3.0 annot-version=v3.0	1	Potri.014G060500.3	AT4G00150.1	ATHAM3,HAM3	GRAS family transcription factor	consist
ptc-miR172	ptc-miR172a-c,f	ptc-miR172a-c,f	AGAAUCUUGAUGAUGCUGCAU	Potri.005G140700	Potri.005G140700.1	0.5	22.527	1	20	1745	1764	AGAAUCUUGAUGAUGCUGCA	UGCAGCAUCAUCAGGAUUCU	Cleavage	pacid=27029159 locus=Potri.005G140700 ID=Potri.005G140700.1.v3.0 annot-version=v3.0	1	Potri.005G140700.1	AT4G36920.1	AP2	Integrase-type DNA-binding superfamily protein	consist
		ptc-miR172a-c,f	AGAAUCUUGAUGAUGCUGCAU		Potri.005G140700.2	0.5	22.527	1	20	2043	2062	AGAAUCUUGAUGAUGCUGCA	UGCAGCAUCAUCAGGAUUCU	Cleavage	pacid=27029160 locus=Potri.005G140700 ID=Potri.005G140700.2.v3.0 annot-version=v3.0	1	Potri.005G140700.2	AT4G36920.1	AP2	Integrase-type DNA-binding superfamily protein	consist
		ptc-miR172a-c,f	AGAAUCUUGAUGAUGCUGCAU		Potri.005G140700.3	0.5	22.527	1	20	2010	2029	AGAAUCUUGAUGAUGCUGCA	UGCAGCAUCAUCAGGAUUCU	Cleavage	pacid=27029162 locus=Potri.005G140700 ID=Potri.005G140700.3.v3.0 annot-version=v3.0	1	Potri.005G140700.3	AT4G36920.1	AP2	Integrase-type DNA-binding superfamily protein	consist
		ptc-miR172a-c,f	AGAAUCUUGAUGAUGCUGCAU		Potri.005G140700.4	0.5	16.597	1	20	1913	1932	AGAAUCUUGAUGAUGCUGCA	UGCAGCAUCAUCAGGAUUCU	Cleavage	pacid=27029161 locus=Potri.005G140700 ID=Potri.005G140700.4.v3.0 annot-version=v3.0	1	Potri.005G140700.4	AT4G36920.1	AP2	Integrase-type DNA-binding superfamily protein
		ptc-miR172a-c,f	AGAAUCUUGAUGAUGCUGCAU	Potri.006G132400	Potri.006G132400.1	1.5	9.854	1	20	1469	1488	AGAAUCUUGAUGAUGCUGCA	UGCAGCAUCAUCAGGAUUCG	Cleavage	pacid=27006172 locus=Potri.006G132400 ID=Potri.006G132400.1.v3.0 annot-version=v3.0	1	Potri.006G132400.1	AT2G28550.3	RAP2.7	related to AP2.7	consist
		ptc-miR172a-c,f	AGAAUCUUGAUGAUGCUGCAU		Potri.006G132400.2	1.5	9.854	1	20	1397	1416	AGAAUCUUGAUGAUGCUGCA	UGCAGCAUCAUCAGGAUUCG	Cleavage	pacid=27006173 locus=Potri.006G132400 ID=Potri.006G132400.2.v3.0 annot-version=v3.0	1	Potri.006G132400.2	AT2G28550.3	RAP2.7	related to AP2.7	consist
		ptc-miR172a-c,f	AGAAUCUUGAUGAUGCUGCAU	Potri.007G046200	Potri.007G046200.1	1.5	20.792	1	20	2139	2158	AGAAUCUUGAUGAUGCUGCA	UGCAGCAUCAUCAGGAUUCC	Cleavage	pacid=27016390 locus=Potri.007G046200 ID=Potri.007G046200.1.v3.0 annot-version=v3.0	1	Potri.007G046200.1	AT4G36920.1	AP2	Integrase-type DNA-binding superfamily protein	consist
		ptc-miR172a-c,f	AGAAUCUUGAUGAUGCUGCAU		Potri.007G046200.2	1.5	20.792	1	20	2130	2149	AGAAUCUUGAUGAUGCUGCA	UGCAGCAUCAUCAGGAUUCC	Cleavage	pacid=27016391 locus=Potri.007G046200 ID=Potri.007G046200.2.v3.0 annot-version=v3.0	1	Potri.007G046200.2	AT4G36920.1	AP2	Integrase-type DNA-binding superfamily protein	consist
		ptc-miR172a-c,f	AGAAUCUUGAUGAUGCUGCAU		Potri.007G046200.3	1.5	20.792	1	20	2227	2246	AGAAUCUUGAUGAUGCUGCA	UGCAGCAUCAUCAGGAUUCC	Cleavage	pacid=27016392 locus=Potri.007G046200 ID=Potri.007G046200.3.v3.0 annot-version=v3.0	1	Potri.007G046200.3	AT4G36920.1	AP2	Integrase-type DNA-binding superfamily protein	consist
		ptc-miR172a-c,f	AGAAUCUUGAUGAUGCUGCAU	Potri.008G045300	Potri.008G045300.1	0.5	12.465	1	20	1948	1967	AGAAUCUUGAUGAUGCUGCA	UGCAGCAUCAUCAGGAUUCU	Cleavage	pacid=27037680 locus=Potri.008G045300 ID=Potri.008G045300.1.v3.0 annot-version=v3.0	1	Potri.008G045300.1	AT2G28550.3	RAP2.7	related to AP2.7	consist
		ptc-miR172a-c,f	AGAAUCUUGAUGAUGCUGCAU		Potri.008G045300.2	0.5	12.465	1	20	1945	1964	AGAAUCUUGAUGAUGCUGCA	UGCAGCAUCAUCAGGAUUCU	Cleavage	pacid=27037681 locus=Potri.008G045300 ID=Potri.008G045300.2.v3.0 annot-version=v3.0	1	Potri.008G045300.2	AT2G28550.3	RAP2.7	related to AP2.7	consist
		ptc-miR172a-c,f	AGAAUCUUGAUGAUGCUGCAU		Potri.008G045300.3	0.5	12.465	1	20	1903	1922	AGAAUCUUGAUGAUGCUGCA	UGCAGCAUCAUCAGGAUUCU	Cleavage	pacid=27037682 locus=Potri.008G045300 ID=Potri.008G045300.3.v3.0 annot-version=v3.0	1	Potri.008G045300.3	AT2G28550.1	RAP2.7	related to AP2.7	consist
		ptc-miR172a-c,f	AGAAUCUUGAUGAUGCUGCAU		Potri.008G045300.4	0.5	12.465	1	20	1900	1919	AGAAUCUUGAUGAUGCUGCA	UGCAGCAUCAUCAGGAUUCU	Cleavage	pacid=27037683 locus=Potri.008G045300 ID=Potri.008G045300.4.v3.0 annot-version=v3.0	1	Potri.008G045300.4	AT2G28550.1	RAP2.7	related to AP2.7	consist
		ptc-miR172a-c,f	AGAAUCUUGAUGAUGCUGCAU	Potri.009G009100	Potri.009G009100.1	2	19.613	1	21	600	620	AGAAUCUUGAUGAUGCUGCAU	GUGGAGCAUCAUCAAGAUUCA	Cleavage	pacid=26987014 locus=Potri.009G009100 ID=Potri.009G009100.1.v3.0 annot-version=v3.0	1	Potri.009G009100.1				consist
		ptc-miR172a-c,f	AGAAUCUUGAUGAUGCUGCAU	Potri.010G216200	Potri.010G216200.1	0.5	12.67	1	20	1769	1788	AGAAUCUUGAUGAUGCUGCA	UGCAGCAUCAUCAGGAUUCU	Cleavage	pacid=26982954 locus=Potri.010G216200 ID=Potri.010G216200.1.v3.0 annot-version=v3.0	1	Potri.010G216200.1	AT2G28550.3	RAP2.7	related to AP2.7	consist
		ptc-miR172a-c,f	AGAAUCUUGAUGAUGCUGCAU		Potri.010G216200.2	0.5	12.67	1	20	1281	1300	AGAAUCUUGAUGAUGCUGCA	UGCAGCAUCAUCAGGAUUCU	Cleavage	pacid=26982958 locus=Potri.010G216200 ID=Potri.010G216200.2.v3.0 annot-version=v3.0	1	Potri.010G216200.2	AT5G60120.2	TOE2	target of early activation tagged (EAT) 2	consist
		ptc-miR172a-c,f	AGAAUCUUGAUGAUGCUGCAU		Potri.010G216200.3	0.5	12.67	1	20	1724	1743	AGAAUCUUGAUGAUGCUGCA	UGCAGCAUCAUCAGGAUUCU	Cleavage	pacid=26982956 locus=Potri.010G216200 ID=Potri.010G216200.3.v3.0 annot-version=v3.0	1	Potri.010G216200.3	AT2G28550.1	RAP2.7	related to AP2.7	consist
		ptc-miR172a-c,f	AGAAUCUUGAUGAUGCUGCAU		Potri.010G216200.4	0.5	12.67	1	20	1496	1515	AGAAUCUUGAUGAUGCUGCA	UGCAGCAUCAUCAGGAUUCU	Cleavage	pacid=26982957 locus=Potri.010G216200 ID=Potri.010G216200.4.v3.0 annot-version=v3.0	1	Potri.010G216200.4	AT2G28550.2	RAP2.7	related to AP2.7	consist
		ptc-miR172a-c,f	AGAAUCUUGAUGAUGCUGCAU		Potri.010G216200.5	0.5	12.67	1	20	1320	1339	AGAAUCUUGAUGAUGCUGCA	UGCAGCAUCAUCAGGAUUCU	Cleavage	pacid=26982955 locus=Potri.010G216200 ID=Potri.010G216200.5.v3.0 annot-version=v3.0	1	Potri.010G216200.5	AT2G28550.1	RAP2.7	related to AP2.7	consist
		ptc-miR172a-c,f	AGAAUCUUGAUGAUGCUGCAU	Potri.015G099400	Potri.015G099400.1	2.5	13.153	1	20	78	97	AGAAUCUUGAUGAUGCUGCA	AGCAUCAUCAUCAAGAUUUU	Cleavage	pacid=27019417 locus=Potri.015G099400 ID=Potri.015G099400.1.v3.0 annot-version=v3.0	1	Potri.015G099400.1	AT5G13090.1
		ptc-miR172a-c,f	AGAAUCUUGAUGAUGCUGCAU	Potri.016G084500	Potri.016G084500.1	1.5	12.299	1	20	1749	1768	AGAAUCUUGAUGAUGCUGCA	UGCAGCAUCAUCAGGAUUCG	Cleavage	pacid=27013549 locus=Potri.016G084500 ID=Potri.016G084500.1.v3.0 annot-version=v3.0	1	Potri.016G084500.1	AT2G28550.3	RAP2.7	related to AP2.7	consist
		ptc-miR172a-c,f	AGAAUCUUGAUGAUGCUGCAU		Potri.016G084500.2	1.5	12.299	1	20	1704	1723	AGAAUCUUGAUGAUGCUGCA	UGCAGCAUCAUCAGGAUUCG	Cleavage	pacid=27013550 locus=Potri.016G084500 ID=Potri.016G084500.2.v3.0 annot-version=v3.0	1	Potri.016G084500.2	AT2G28550.1	RAP2.7	related to AP2.7	consist
		ptc-miR172a-c,f	AGAAUCUUGAUGAUGCUGCAU	Potri.001G044900	Potri.001G044900.1	2.5	11.001	1	21	1515	1535	AGAAUCUUGAUGAUGCUGCAU	AUCUAGCUUCAUCAAGAUUCU	Cleavage	pacid=27044313 locus=Potri.001G044900 ID=Potri.001G044900.1.v3.0 annot-version=v3.0	1	Potri.001G044900.1	AT1G15960.1	NRAMP6	NRAMP metal ion transporter 6
		ptc-miR172a-c,f	AGAAUCUUGAUGAUGCUGCAU		Potri.001G044900.2	2.5	11.001	1	21	1489	1509	AGAAUCUUGAUGAUGCUGCAU	AUCUAGCUUCAUCAAGAUUCU	Cleavage	pacid=27044314 locus=Potri.001G044900 ID=Potri.001G044900.2.v3.0 annot-version=v3.0	1	Potri.001G044900.2	AT1G15960.1	NRAMP6	NRAMP metal ion transporter 6
		ptc-miR172a-c,f	AGAAUCUUGAUGAUGCUGCAU	Potri.001G411000	Potri.001G411000.1	2.5	18.119	1	20	1876	1895	AGAAUCUUGAUGAUGCUGCA	UGUAUCUUCAUCAAGAUUCU	Cleavage	pacid=27046841 locus=Potri.001G411000 ID=Potri.001G411000.1.v3.0 annot-version=v3.0	1	Potri.001G411000.1	AT4G27290.1		S-locus lectin protein kinase family protein
		ptc-miR172a-c,f	AGAAUCUUGAUGAUGCUGCAU		Potri.001G411000.2	2.5	18.119	1	20	1762	1781	AGAAUCUUGAUGAUGCUGCA	UGUAUCUUCAUCAAGAUUCU	Cleavage	pacid=27046842 locus=Potri.001G411000 ID=Potri.001G411000.2.v3.0 annot-version=v3.0	1	Potri.001G411000.2	AT4G27290.1		S-locus lectin protein kinase family protein
		ptc-miR172a-c,f	AGAAUCUUGAUGAUGCUGCAU	Potri.001G411100	Potri.001G411100.1	2.5	18.119	1	20	1783	1802	AGAAUCUUGAUGAUGCUGCA	UGUAUCUUCAUCAAGAUUCU	Cleavage	pacid=27043880 locus=Potri.001G411100 ID=Potri.001G411100.1.v3.0 annot-version=v3.0	1	Potri.001G411100.1	AT4G27290.1		S-locus lectin protein kinase family protein
		ptc-miR172a-c,f	AGAAUCUUGAUGAUGCUGCAU		Potri.001G411100.2	2.5	17.788	1	20	1926	1945	AGAAUCUUGAUGAUGCUGCA	UGUAUCUUCAUCAAGAUUCU	Cleavage	pacid=27043881 locus=Potri.001G411100 ID=Potri.001G411100.2.v3.0 annot-version=v3.0	1	Potri.001G411100.2	AT4G27290.1		S-locus lectin protein kinase family protein
		ptc-miR172a-c,f	AGAAUCUUGAUGAUGCUGCAU	Potri.005G224000	Potri.005G224000.1	2.5	19.217	1	21	2053	2073	AGAAUCUUGAUGAUGCUGCAU	GUGUAGAAUCAGCAAGAUUCU	Translation	pacid=27031080 locus=Potri.005G224000 ID=Potri.005G224000.1.v3.0 annot-version=v3.0	1	Potri.005G224000.1	AT2G31190.1	RUS2,WXR1	Protein of unknown function, DUF647
		ptc-miR172a-c,f	AGAAUCUUGAUGAUGCUGCAU		Potri.005G224000.2	2.5	19.217	1	21	1986	2006	AGAAUCUUGAUGAUGCUGCAU	GUGUAGAAUCAGCAAGAUUCU	Translation	pacid=27031081 locus=Potri.005G224000 ID=Potri.005G224000.2.v3.0 annot-version=v3.0	1	Potri.005G224000.2	AT2G31190.2	RUS2,WXR1	Protein of unknown function, DUF647
		ptc-miR172a-c,f	AGAAUCUUGAUGAUGCUGCAU		Potri.005G224000.3	2.5	19.217	1	21	1911	1931	AGAAUCUUGAUGAUGCUGCAU	GUGUAGAAUCAGCAAGAUUCU	Translation	pacid=27031083 locus=Potri.005G224000 ID=Potri.005G224000.3.v3.0 annot-version=v3.0	1	Potri.005G224000.3	AT2G31190.2	RUS2,WXR1	Protein of unknown function, DUF647
		ptc-miR172a-c,f	AGAAUCUUGAUGAUGCUGCAU		Potri.005G224000.4	2.5	19.217	1	21	1793	1813	AGAAUCUUGAUGAUGCUGCAU	GUGUAGAAUCAGCAAGAUUCU	Translation	pacid=27031082 locus=Potri.005G224000 ID=Potri.005G224000.4.v3.0 annot-version=v3.0	1	Potri.005G224000.4	AT2G31190.2	RUS2,WXR1	Protein of unknown function, DUF647
	ptc-miR172d,e	ptc-miR172d,e	GGAAUCUUGAUGAUGCUGCAU	Potri.005G140700	Potri.005G140700.1	0.5	22.527	1	20	1745	1764	AGAAUCUUGAUGAUGCUGCA	UGCAGCAUCAUCAGGAUUCU	Cleavage	pacid=27029159 locus=Potri.005G140700 ID=Potri.005G140700.1.v3.0 annot-version=v3.0	1	Potri.005G140700.1	AT4G36920.1	AP2	Integrase-type DNA-binding superfamily protein	consist
		ptc-miR172d,e	GGAAUCUUGAUGAUGCUGCAU		Potri.005G140700.2	0.5	22.527	1	20	2043	2062	AGAAUCUUGAUGAUGCUGCA	UGCAGCAUCAUCAGGAUUCU	Cleavage	pacid=27029160 locus=Potri.005G140700 ID=Potri.005G140700.2.v3.0 annot-version=v3.0	1	Potri.005G140700.2	AT4G36920.1	AP2	Integrase-type DNA-binding superfamily protein	consist
		ptc-miR172d,e	GGAAUCUUGAUGAUGCUGCAU		Potri.005G140700.3	0.5	22.527	1	20	2010	2029	AGAAUCUUGAUGAUGCUGCA	UGCAGCAUCAUCAGGAUUCU	Cleavage	pacid=27029162 locus=Potri.005G140700 ID=Potri.005G140700.3.v3.0 annot-version=v3.0	1	Potri.005G140700.3	AT4G36920.1	AP2	Integrase-type DNA-binding superfamily protein	consist
		ptc-miR172d,e	GGAAUCUUGAUGAUGCUGCAU		Potri.005G140700.4	0.5	16.597	1	20	1913	1932	AGAAUCUUGAUGAUGCUGCA	UGCAGCAUCAUCAGGAUUCU	Cleavage	pacid=27029161 locus=Potri.005G140700 ID=Potri.005G140700.4.v3.0 annot-version=v3.0	1	Potri.005G140700.4	AT4G36920.1	AP2	Integrase-type DNA-binding superfamily protein
		ptc-miR172d,e	GGAAUCUUGAUGAUGCUGCAU	Potri.006G132400	Potri.006G132400.1	1.5	9.854	1	20	1469	1488	AGAAUCUUGAUGAUGCUGCA	UGCAGCAUCAUCAGGAUUCG	Cleavage	pacid=27006172 locus=Potri.006G132400 ID=Potri.006G132400.1.v3.0 annot-version=v3.0	1	Potri.006G132400.1	AT2G28550.3	RAP2.7	related to AP2.7	consist
		ptc-miR172d,e	GGAAUCUUGAUGAUGCUGCAU		Potri.006G132400.2	1.5	9.854	1	20	1397	1416	AGAAUCUUGAUGAUGCUGCA	UGCAGCAUCAUCAGGAUUCG	Cleavage	pacid=27006173 locus=Potri.006G132400 ID=Potri.006G132400.2.v3.0 annot-version=v3.0	1	Potri.006G132400.2	AT2G28550.3	RAP2.7	related to AP2.7	consist
		ptc-miR172d,e	GGAAUCUUGAUGAUGCUGCAU	Potri.007G046200	Potri.007G046200.1	1.5	20.792	1	20	2139	2158	AGAAUCUUGAUGAUGCUGCA	UGCAGCAUCAUCAGGAUUCC	Cleavage	pacid=27016390 locus=Potri.007G046200 ID=Potri.007G046200.1.v3.0 annot-version=v3.0	1	Potri.007G046200.1	AT4G36920.1	AP2	Integrase-type DNA-binding superfamily protein	consist
		ptc-miR172d,e	GGAAUCUUGAUGAUGCUGCAU		Potri.007G046200.2	1.5	20.792	1	20	2130	2149	AGAAUCUUGAUGAUGCUGCA	UGCAGCAUCAUCAGGAUUCC	Cleavage	pacid=27016391 locus=Potri.007G046200 ID=Potri.007G046200.2.v3.0 annot-version=v3.0	1	Potri.007G046200.2	AT4G36920.1	AP2	Integrase-type DNA-binding superfamily protein	consist
		ptc-miR172d,e	GGAAUCUUGAUGAUGCUGCAU		Potri.007G046200.3	1.5	20.792	1	20	2227	2246	AGAAUCUUGAUGAUGCUGCA	UGCAGCAUCAUCAGGAUUCC	Cleavage	pacid=27016392 locus=Potri.007G046200 ID=Potri.007G046200.3.v3.0 annot-version=v3.0	1	Potri.007G046200.3	AT4G36920.1	AP2	Integrase-type DNA-binding superfamily protein	consist
		ptc-miR172d,e	GGAAUCUUGAUGAUGCUGCAU	Potri.008G045300	Potri.008G045300.1	0.5	12.465	1	20	1948	1967	AGAAUCUUGAUGAUGCUGCA	UGCAGCAUCAUCAGGAUUCU	Cleavage	pacid=27037680 locus=Potri.008G045300 ID=Potri.008G045300.1.v3.0 annot-version=v3.0	1	Potri.008G045300.1	AT2G28550.3	RAP2.7	related to AP2.7	consist
		ptc-miR172d,e	GGAAUCUUGAUGAUGCUGCAU		Potri.008G045300.2	0.5	12.465	1	20	1945	1964	AGAAUCUUGAUGAUGCUGCA	UGCAGCAUCAUCAGGAUUCU	Cleavage	pacid=27037681 locus=Potri.008G045300 ID=Potri.008G045300.2.v3.0 annot-version=v3.0	1	Potri.008G045300.2	AT2G28550.3	RAP2.7	related to AP2.7	consist
		ptc-miR172d,e	GGAAUCUUGAUGAUGCUGCAU		Potri.008G045300.3	0.5	12.465	1	20	1903	1922	AGAAUCUUGAUGAUGCUGCA	UGCAGCAUCAUCAGGAUUCU	Cleavage	pacid=27037682 locus=Potri.008G045300 ID=Potri.008G045300.3.v3.0 annot-version=v3.0	1	Potri.008G045300.3	AT2G28550.1	RAP2.7	related to AP2.7	consist
		ptc-miR172d,e	GGAAUCUUGAUGAUGCUGCAU		Potri.008G045300.4	0.5	12.465	1	20	1900	1919	AGAAUCUUGAUGAUGCUGCA	UGCAGCAUCAUCAGGAUUCU	Cleavage	pacid=27037683 locus=Potri.008G045300 ID=Potri.008G045300.4.v3.0 annot-version=v3.0	1	Potri.008G045300.4	AT2G28550.1	RAP2.7	related to AP2.7	consist
		ptc-miR172d,e	GGAAUCUUGAUGAUGCUGCAU	Potri.009G009100	Potri.009G009100.1	2	19.613	1	21	600	620	AGAAUCUUGAUGAUGCUGCAU	GUGGAGCAUCAUCAAGAUUCA	Cleavage	pacid=26987014 locus=Potri.009G009100 ID=Potri.009G009100.1.v3.0 annot-version=v3.0	1	Potri.009G009100.1				consist
		ptc-miR172d,e	GGAAUCUUGAUGAUGCUGCAU	Potri.010G216200	Potri.010G216200.1	0.5	12.67	1	20	1769	1788	AGAAUCUUGAUGAUGCUGCA	UGCAGCAUCAUCAGGAUUCU	Cleavage	pacid=26982954 locus=Potri.010G216200 ID=Potri.010G216200.1.v3.0 annot-version=v3.0	1	Potri.010G216200.1	AT2G28550.3	RAP2.7	related to AP2.7	consist
		ptc-miR172d,e	GGAAUCUUGAUGAUGCUGCAU		Potri.010G216200.2	0.5	12.67	1	20	1281	1300	AGAAUCUUGAUGAUGCUGCA	UGCAGCAUCAUCAGGAUUCU	Cleavage	pacid=26982958 locus=Potri.010G216200 ID=Potri.010G216200.2.v3.0 annot-version=v3.0	1	Potri.010G216200.2	AT5G60120.2	TOE2	target of early activation tagged (EAT) 2	consist
		ptc-miR172d,e	GGAAUCUUGAUGAUGCUGCAU		Potri.010G216200.3	0.5	12.67	1	20	1724	1743	AGAAUCUUGAUGAUGCUGCA	UGCAGCAUCAUCAGGAUUCU	Cleavage	pacid=26982956 locus=Potri.010G216200 ID=Potri.010G216200.3.v3.0 annot-version=v3.0	1	Potri.010G216200.3	AT2G28550.1	RAP2.7	related to AP2.7	consist
		ptc-miR172d,e	GGAAUCUUGAUGAUGCUGCAU		Potri.010G216200.4	0.5	12.67	1	20	1496	1515	AGAAUCUUGAUGAUGCUGCA	UGCAGCAUCAUCAGGAUUCU	Cleavage	pacid=26982957 locus=Potri.010G216200 ID=Potri.010G216200.4.v3.0 annot-version=v3.0	1	Potri.010G216200.4	AT2G28550.2	RAP2.7	related to AP2.7	consist
		ptc-miR172d,e	GGAAUCUUGAUGAUGCUGCAU		Potri.010G216200.5	0.5	12.67	1	20	1320	1339	AGAAUCUUGAUGAUGCUGCA	UGCAGCAUCAUCAGGAUUCU	Cleavage	pacid=26982955 locus=Potri.010G216200 ID=Potri.010G216200.5.v3.0 annot-version=v3.0	1	Potri.010G216200.5	AT2G28550.1	RAP2.7	related to AP2.7	consist
		ptc-miR172d,e	GGAAUCUUGAUGAUGCUGCAU	Potri.016G084500	Potri.016G084500.1	1.5	12.299	1	20	1749	1768	AGAAUCUUGAUGAUGCUGCA	UGCAGCAUCAUCAGGAUUCG	Cleavage	pacid=27013549 locus=Potri.016G084500 ID=Potri.016G084500.1.v3.0 annot-version=v3.0	1	Potri.016G084500.1	AT2G28550.3	RAP2.7	related to AP2.7	consist
		ptc-miR172d,e	GGAAUCUUGAUGAUGCUGCAU		Potri.016G084500.2	1.5	12.299	1	20	1704	1723	AGAAUCUUGAUGAUGCUGCA	UGCAGCAUCAUCAGGAUUCG	Cleavage	pacid=27013550 locus=Potri.016G084500 ID=Potri.016G084500.2.v3.0 annot-version=v3.0	1	Potri.016G084500.2	AT2G28550.1	RAP2.7	related to AP2.7	consist
	ptc-miR172g,h	ptc-miR172g,h	GGAAUCUUGAUGAUGCUGCAG	Potri.004G052600	Potri.004G052600.1	2.5	20.511	1	21	2764	2784	GGAAUCUUGAUGAUGCUGCAG	UUGGAGAAUCAUCAGGAUUCC	Cleavage	pacid=26989616 locus=Potri.004G052600 ID=Potri.004G052600.1.v3.0 annot-version=v3.0	1	Potri.004G052600.1	AT2G29120.1	GLR2.7	glutamate receptor 2.7
		ptc-miR172g,h	GGAAUCUUGAUGAUGCUGCAG	Potri.004G052600	Potri.004G052600.1	2.5	20.511	1	21	2764	2784	GGAAUCUUGAUGAUGCUGCAG	UUGGAGAAUCAUCAGGAUUCC	Cleavage	pacid=26989616 locus=Potri.004G052600 ID=Potri.004G052600.1.v3.0 annot-version=v3.0	1	Potri.004G052600.1	AT2G29120.1	GLR2.7	glutamate receptor 2.7
		ptc-miR172g,h	GGAAUCUUGAUGAUGCUGCAG	Potri.005G140700	Potri.005G140700.1	1	22.527	1	21	1744	1764	GGAAUCUUGAUGAUGCUGCAG	CUGCAGCAUCAUCAGGAUUCU	Cleavage	pacid=27029159 locus=Potri.005G140700 ID=Potri.005G140700.1.v3.0 annot-version=v3.0	1	Potri.005G140700.1	AT4G36920.1	AP2	Integrase-type DNA-binding superfamily protein	consist
		ptc-miR172g,h	GGAAUCUUGAUGAUGCUGCAG		Potri.005G140700.2	1	22.527	1	21	2042	2062	GGAAUCUUGAUGAUGCUGCAG	CUGCAGCAUCAUCAGGAUUCU	Cleavage	pacid=27029160 locus=Potri.005G140700 ID=Potri.005G140700.2.v3.0 annot-version=v3.0	1	Potri.005G140700.2	AT4G36920.1	AP2	Integrase-type DNA-binding superfamily protein	consist
		ptc-miR172g,h	GGAAUCUUGAUGAUGCUGCAG		Potri.005G140700.3	1	22.527	1	21	2009	2029	GGAAUCUUGAUGAUGCUGCAG	CUGCAGCAUCAUCAGGAUUCU	Cleavage	pacid=27029162 locus=Potri.005G140700 ID=Potri.005G140700.3.v3.0 annot-version=v3.0	1	Potri.005G140700.3	AT4G36920.1	AP2	Integrase-type DNA-binding superfamily protein	consist
		ptc-miR172g,h	GGAAUCUUGAUGAUGCUGCAG	Potri.005G140700.4	Potri.005G140700.4	1	16.597	1	21	1912	1932	GGAAUCUUGAUGAUGCUGCAG	CUGCAGCAUCAUCAGGAUUCU	Cleavage	pacid=27029161 locus=Potri.005G140700 ID=Potri.005G140700.4.v3.0 annot-version=v3.0	1	Potri.005G140700.4	AT4G36920.1	AP2	Integrase-type DNA-binding superfamily protein
		ptc-miR172g,h	GGAAUCUUGAUGAUGCUGCAG	Potri.006G132400	Potri.006G132400.1	1.5	9.854	1	21	1468	1488	GGAAUCUUGAUGAUGCUGCAG	CUGCAGCAUCAUCAGGAUUCG	Cleavage	pacid=27006172 locus=Potri.006G132400 ID=Potri.006G132400.1.v3.0 annot-version=v3.0	1	Potri.006G132400.1	AT2G28550.3	RAP2.7	related to AP2.7	consist
		ptc-miR172g,h	GGAAUCUUGAUGAUGCUGCAG		Potri.006G132400.2	1.5	9.854	1	21	1396	1416	GGAAUCUUGAUGAUGCUGCAG	CUGCAGCAUCAUCAGGAUUCG	Cleavage	pacid=27006173 locus=Potri.006G132400 ID=Potri.006G132400.2.v3.0 annot-version=v3.0	1	Potri.006G132400.2	AT2G28550.3	RAP2.7	related to AP2.7	consist
		ptc-miR172g,h	GGAAUCUUGAUGAUGCUGCAG	Potri.007G046200	Potri.007G046200.1	0.5	20.792	1	21	2138	2158	GGAAUCUUGAUGAUGCUGCAG	CUGCAGCAUCAUCAGGAUUCC	Cleavage	pacid=27016390 locus=Potri.007G046200 ID=Potri.007G046200.1.v3.0 annot-version=v3.0	1	Potri.007G046200.1	AT4G36920.1	AP2	Integrase-type DNA-binding superfamily protein	consist
		ptc-miR172g,h	GGAAUCUUGAUGAUGCUGCAG		Potri.007G046200.2	0.5	20.792	1	21	2129	2149	GGAAUCUUGAUGAUGCUGCAG	CUGCAGCAUCAUCAGGAUUCC	Cleavage	pacid=27016391 locus=Potri.007G046200 ID=Potri.007G046200.2.v3.0 annot-version=v3.0	1	Potri.007G046200.2	AT4G36920.1	AP2	Integrase-type DNA-binding superfamily protein	consist
		ptc-miR172g,h	GGAAUCUUGAUGAUGCUGCAG		Potri.007G046200.3	0.5	20.792	1	21	2226	2246	GGAAUCUUGAUGAUGCUGCAG	CUGCAGCAUCAUCAGGAUUCC	Cleavage	pacid=27016392 locus=Potri.007G046200 ID=Potri.007G046200.3.v3.0 annot-version=v3.0	1	Potri.007G046200.3	AT4G36920.1	AP2	Integrase-type DNA-binding superfamily protein	consist
		ptc-miR172g,h	GGAAUCUUGAUGAUGCUGCAG	Potri.008G045300	Potri.008G045300.1	1	12.465	1	21	1947	1967	GGAAUCUUGAUGAUGCUGCAG	UUGCAGCAUCAUCAGGAUUCU	Cleavage	pacid=27037680 locus=Potri.008G045300 ID=Potri.008G045300.1.v3.0 annot-version=v3.0	1	Potri.008G045300.1	AT2G28550.3	RAP2.7	related to AP2.7	consist
		ptc-miR172g,h	GGAAUCUUGAUGAUGCUGCAG	Potri.008G045300.2	Potri.008G045300.2	1	12.465	1	21	1944	1964	GGAAUCUUGAUGAUGCUGCAG	UUGCAGCAUCAUCAGGAUUCU	Cleavage	pacid=27037681 locus=Potri.008G045300 ID=Potri.008G045300.2.v3.0 annot-version=v3.0	1	Potri.008G045300.2	AT2G28550.3	RAP2.7	related to AP2.7	consist
		ptc-miR172g,h	GGAAUCUUGAUGAUGCUGCAG	Potri.008G045300.3	Potri.008G045300.3	1	12.465	1	21	1902	1922	GGAAUCUUGAUGAUGCUGCAG	UUGCAGCAUCAUCAGGAUUCU	Cleavage	pacid=27037682 locus=Potri.008G045300 ID=Potri.008G045300.3.v3.0 annot-version=v3.0	1	Potri.008G045300.3	AT2G28550.1	RAP2.7	related to AP2.7	consist
		ptc-miR172g,h	GGAAUCUUGAUGAUGCUGCAG	Potri.008G045300.4	Potri.008G045300.4	1	12.465	1	21	1899	1919	GGAAUCUUGAUGAUGCUGCAG	UUGCAGCAUCAUCAGGAUUCU	Cleavage	pacid=27037683 locus=Potri.008G045300 ID=Potri.008G045300.4.v3.0 annot-version=v3.0	1	Potri.008G045300.4	AT2G28550.1	RAP2.7	related to AP2.7	consist
		ptc-miR172g,h	GGAAUCUUGAUGAUGCUGCAG	Potri.009G009100	Potri.009G009100.1	2	19.613	1	20	601	620	GGAAUCUUGAUGAUGCUGCA	UGGAGCAUCAUCAAGAUUCA	Cleavage	pacid=26987014 locus=Potri.009G009100 ID=Potri.009G009100.1.v3.0 annot-version=v3.0	1	Potri.009G009100.1				consist
		ptc-miR172g,h	GGAAUCUUGAUGAUGCUGCAG	Potri.010G216200	Potri.010G216200.1	1	12.67	1	21	1768	1788	GGAAUCUUGAUGAUGCUGCAG	UUGCAGCAUCAUCAGGAUUCU	Cleavage	pacid=26982954 locus=Potri.010G216200 ID=Potri.010G216200.1.v3.0 annot-version=v3.0	1	Potri.010G216200.1	AT2G28550.3	RAP2.7	related to AP2.7	consist
		ptc-miR172g,h	GGAAUCUUGAUGAUGCUGCAG		Potri.010G216200.2	1	12.67	1	21	1280	1300	GGAAUCUUGAUGAUGCUGCAG	UUGCAGCAUCAUCAGGAUUCU	Cleavage	pacid=26982958 locus=Potri.010G216200 ID=Potri.010G216200.2.v3.0 annot-version=v3.0	1	Potri.010G216200.2	AT5G60120.2	TOE2	target of early activation tagged (EAT) 2	consist
		ptc-miR172g,h	GGAAUCUUGAUGAUGCUGCAG		Potri.010G216200.3	1	12.67	1	21	1723	1743	GGAAUCUUGAUGAUGCUGCAG	UUGCAGCAUCAUCAGGAUUCU	Cleavage	pacid=26982956 locus=Potri.010G216200 ID=Potri.010G216200.3.v3.0 annot-version=v3.0	1	Potri.010G216200.3	AT2G28550.1	RAP2.7	related to AP2.7	consist
		ptc-miR172g,h	GGAAUCUUGAUGAUGCUGCAG		Potri.010G216200.4	1	12.67	1	21	1495	1515	GGAAUCUUGAUGAUGCUGCAG	UUGCAGCAUCAUCAGGAUUCU	Cleavage	pacid=26982957 locus=Potri.010G216200 ID=Potri.010G216200.4.v3.0 annot-version=v3.0	1	Potri.010G216200.4	AT2G28550.2	RAP2.7	related to AP2.7	consist
		ptc-miR172g,h	GGAAUCUUGAUGAUGCUGCAG		Potri.010G216200.5	1	12.67	1	21	1319	1339	GGAAUCUUGAUGAUGCUGCAG	UUGCAGCAUCAUCAGGAUUCU	Cleavage	pacid=26982955 locus=Potri.010G216200 ID=Potri.010G216200.5.v3.0 annot-version=v3.0	1	Potri.010G216200.5	AT2G28550.1	RAP2.7	related to AP2.7	consist
		ptc-miR172g,h	GGAAUCUUGAUGAUGCUGCAG	Potri.016G084500	Potri.016G084500.1	1.5	12.299	1	21	1748	1768	GGAAUCUUGAUGAUGCUGCAG	CUGCAGCAUCAUCAGGAUUCG	Cleavage	pacid=27013549 locus=Potri.016G084500 ID=Potri.016G084500.1.v3.0 annot-version=v3.0	1	Potri.016G084500.1	AT2G28550.3	RAP2.7	related to AP2.7	consist
		ptc-miR172g,h	GGAAUCUUGAUGAUGCUGCAG		Potri.016G084500.2	1.5	12.299	1	21	1703	1723	GGAAUCUUGAUGAUGCUGCAG	CUGCAGCAUCAUCAGGAUUCG	Cleavage	pacid=27013550 locus=Potri.016G084500 ID=Potri.016G084500.2.v3.0 annot-version=v3.0	1	Potri.016G084500.2	AT2G28550.1	RAP2.7	related to AP2.7	consist
		ptc-miR172g,h	GGAAUCUUGAUGAUGCUGCAG	Potri.003G181600	Potri.003G181600.1	2.5	14.343	1	20	169	188	GGAAUCUUGAUGAUGCUGCA	UGCAGUAUUUUCAAGGUUCC	Translation	pacid=26998129 locus=Potri.003G181600 ID=Potri.003G181600.1.v3.0 annot-version=v3.0	1	Potri.003G181600.1	AT3G50170.1		Plant protein of unknown function (DUF247)
		ptc-miR172g,h	GGAAUCUUGAUGAUGCUGCAG	Potri.003G181700	Potri.003G181700.1	2.5	17.717	1	20	242	261	GGAAUCUUGAUGAUGCUGCA	UGCAGUAUUUUCAAGGUUCC	Translation	pacid=26998560 locus=Potri.003G181700 ID=Potri.003G181700.1.v3.0 annot-version=v3.0	1	Potri.003G181700.1	AT2G36430.1		Plant protein of unknown function (DUF247)
		ptc-miR172g,h	GGAAUCUUGAUGAUGCUGCAG	Potri.003G181800	Potri.003G181800.1	2.5	16.517	1	20	324	343	GGAAUCUUGAUGAUGCUGCA	UGCAGUAUUUUCAAGGUUCC	Translation	pacid=26999347 locus=Potri.003G181800 ID=Potri.003G181800.1.v3.0 annot-version=v3.0	1	Potri.003G181800.1	AT3G50170.1		Plant protein of unknown function (DUF247)
		ptc-miR172g,h	GGAAUCUUGAUGAUGCUGCAG	Potri.003G181600	Potri.003G181600.1	2.5	14.343	1	20	169	188	GGAAUCUUGAUGAUGCUGCA	UGCAGUAUUUUCAAGGUUCC	Translation	pacid=26998129 locus=Potri.003G181600 ID=Potri.003G181600.1.v3.0 annot-version=v3.0	1	Potri.003G181600.1	AT3G50170.1		Plant protein of unknown function (DUF247)
		ptc-miR172g,h	GGAAUCUUGAUGAUGCUGCAG	Potri.003G181700	Potri.003G181700.1	2.5	17.717	1	20	242	261	GGAAUCUUGAUGAUGCUGCA	UGCAGUAUUUUCAAGGUUCC	Translation	pacid=26998560 locus=Potri.003G181700 ID=Potri.003G181700.1.v3.0 annot-version=v3.0	1	Potri.003G181700.1	AT2G36430.1		Plant protein of unknown function (DUF247)
		ptc-miR172g,h	GGAAUCUUGAUGAUGCUGCAG	Potri.003G181800	Potri.003G181800.1	2.5	16.517	1	20	324	343	GGAAUCUUGAUGAUGCUGCA	UGCAGUAUUUUCAAGGUUCC	Translation	pacid=26999347 locus=Potri.003G181800 ID=Potri.003G181800.1.v3.0 annot-version=v3.0	1	Potri.003G181800.1	AT3G50170.1		Plant protein of unknown function (DUF247)
ptc-miR319	ptc-miR319a-d	ptc-miR319a-d	UUGGACUGAAGGGAGCUCCC	Potri.001G036000	Potri.001G036000.1	2.5	21.348	1	20	1282	1301	UUGGACUGAAGGGAGCUCCC	UGGAGCUCCCUUCACUCCAA	Cleavage	pacid=27045653 locus=Potri.001G036000 ID=Potri.001G036000.1.v3.0 annot-version=v3.0	1	Potri.001G036000.1	AT3G11440.1	MYB65	myb domain protein 65	consist
		ptc-miR319a-d	UUGGACUGAAGGGAGCUCCC		Potri.001G036000.2	2.5	21.348	1	20	1256	1275	UUGGACUGAAGGGAGCUCCC	UGGAGCUCCCUUCACUCCAA	Cleavage	pacid=27045654 locus=Potri.001G036000 ID=Potri.001G036000.2.v3.0 annot-version=v3.0	1	Potri.001G036000.2	AT5G06100.2	MYB33	myb domain protein 33	consist
		ptc-miR319a-d	UUGGACUGAAGGGAGCUCCC	Potri.013G145700	Potri.013G145700.1	2.5	24.74	1	20	827	846	UUGGACUGAAGGGAGCUCCC	GCGGGCUUCCUUCAGUUCAA	Cleavage	pacid=26994772 locus=Potri.013G145700 ID=Potri.013G145700.1.v3.0 annot-version=v3.0	1	Potri.013G145700.1	AT2G20830.1		transferases;folic acid binding
		ptc-miR319a-d	UUGGACUGAAGGGAGCUCCC	Potri.014G093600	Potri.014G093600.1	2.5	21.119	1	20	293	312	UUGGACUGAAGGGAGCUCCC	GGGAGCUUUCUUUGGUUCAA	Cleavage	pacid=27032076 locus=Potri.014G093600 ID=Potri.014G093600.1.v3.0 annot-version=v3.0	1	Potri.014G093600.1
	ptc-miR319e-h	ptc-miR319e-h	UUGGACUGAAGGGAGCUCCU	Potri.001G036000	Potri.001G036000.1	2.5	21.348	1	20	1282	1301	UUGGACUGAAGGGAGCUCCU	UGGAGCUCCCUUCACUCCAA	Cleavage	pacid=27045653 locus=Potri.001G036000 ID=Potri.001G036000.1.v3.0 annot-version=v3.0	1	Potri.001G036000.1	AT3G11440.1	MYB65	myb domain protein 65	consist
		ptc-miR319e-h	UUGGACUGAAGGGAGCUCCU		Potri.001G036000.2	2.5	21.348	1	20	1256	1275	UUGGACUGAAGGGAGCUCCU	UGGAGCUCCCUUCACUCCAA	Cleavage	pacid=27045654 locus=Potri.001G036000 ID=Potri.001G036000.2.v3.0 annot-version=v3.0	1	Potri.001G036000.2	AT5G06100.2	MYB33	myb domain protein 33	consist
		ptc-miR319e-h	UUGGACUGAAGGGAGCUCCU	Potri.004G065800	Potri.004G065800.1	2.5	20.016	1	20	2726	2745	UUGGACUGAAGGGAGCUCCU	AGGGGGACCCUUCAGUCCAA	Cleavage	pacid=26989706 locus=Potri.004G065800 ID=Potri.004G065800.1.v3.0 annot-version=v3.0	1	Potri.004G065800.1	AT4G18390.1	TCP2	TEOSINTE BRANCHED 1, cycloidea and PCF transcription factor 2	consist
		ptc-miR319e-h	UUGGACUGAAGGGAGCUCCU		Potri.004G065800.2	2.5	20.016	1	20	2819	2838	UUGGACUGAAGGGAGCUCCU	AGGGGGACCCUUCAGUCCAA	Cleavage	pacid=26989707 locus=Potri.004G065800 ID=Potri.004G065800.2.v3.0 annot-version=v3.0	1	Potri.004G065800.2	AT4G18390.1	TCP2	TEOSINTE BRANCHED 1, cycloidea and PCF transcription factor 2	consist
		ptc-miR319e-h	UUGGACUGAAGGGAGCUCCU		Potri.004G065800.3	2.5	20.016	1	20	1999	2018	UUGGACUGAAGGGAGCUCCU	AGGGGGACCCUUCAGUCCAA	Cleavage	pacid=26989708 locus=Potri.004G065800 ID=Potri.004G065800.3.v3.0 annot-version=v3.0	1	Potri.004G065800.3	AT4G18390.1	TCP2	TEOSINTE BRANCHED 1, cycloidea and PCF transcription factor 2	consist
		ptc-miR319e-h	UUGGACUGAAGGGAGCUCCU		Potri.004G065800.4	2.5	20.016	1	20	1867	1886	UUGGACUGAAGGGAGCUCCU	AGGGGGACCCUUCAGUCCAA	Cleavage	pacid=26989703 locus=Potri.004G065800 ID=Potri.004G065800.4.v3.0 annot-version=v3.0	1	Potri.004G065800.4	AT4G18390.1	TCP2	TEOSINTE BRANCHED 1, cycloidea and PCF transcription factor 2	consist
		ptc-miR319e-h	UUGGACUGAAGGGAGCUCCU		Potri.004G065800.5	2.5	20.016	1	20	1999	2018	UUGGACUGAAGGGAGCUCCU	AGGGGGACCCUUCAGUCCAA	Cleavage	pacid=26989702 locus=Potri.004G065800 ID=Potri.004G065800.5.v3.0 annot-version=v3.0	1	Potri.004G065800.5	AT4G18390.1	TCP2	TEOSINTE BRANCHED 1, cycloidea and PCF transcription factor 2	consist
		ptc-miR319e-h	UUGGACUGAAGGGAGCUCCU		Potri.004G065800.6	2.5	20.016	1	20	2455	2474	UUGGACUGAAGGGAGCUCCU	AGGGGGACCCUUCAGUCCAA	Cleavage	pacid=26989704 locus=Potri.004G065800 ID=Potri.004G065800.6.v3.0 annot-version=v3.0	1	Potri.004G065800.6	AT4G18390.1	TCP2	TEOSINTE BRANCHED 1, cycloidea and PCF transcription factor 2	consist
		ptc-miR319e-h	UUGGACUGAAGGGAGCUCCU		Potri.004G065800.7	2.5	20.016	1	20	1999	2018	UUGGACUGAAGGGAGCUCCU	AGGGGGACCCUUCAGUCCAA	Cleavage	pacid=26989705 locus=Potri.004G065800 ID=Potri.004G065800.7.v3.0 annot-version=v3.0	1	Potri.004G065800.7	AT4G18390.1	TCP2	TEOSINTE BRANCHED 1, cycloidea and PCF transcription factor 2	consist
		ptc-miR319e-h	UUGGACUGAAGGGAGCUCCU		Potri.004G065800.8	2.5	20.016	1	20	1999	2018	UUGGACUGAAGGGAGCUCCU	AGGGGGACCCUUCAGUCCAA	Cleavage	pacid=26989710 locus=Potri.004G065800 ID=Potri.004G065800.8.v3.0 annot-version=v3.0	1	Potri.004G065800.8	AT4G18390.1	TCP2	TEOSINTE BRANCHED 1, cycloidea and PCF transcription factor 2	consist
		ptc-miR319e-h	UUGGACUGAAGGGAGCUCCU		Potri.004G065800.9	2.5	20.016	1	20	1999	2018	UUGGACUGAAGGGAGCUCCU	AGGGGGACCCUUCAGUCCAA	Cleavage	pacid=26989709 locus=Potri.004G065800 ID=Potri.004G065800.9.v3.0 annot-version=v3.0	1	Potri.004G065800.9	AT4G18390.1	TCP2	TEOSINTE BRANCHED 1, cycloidea and PCF transcription factor 2	consist
		ptc-miR319e-h	UUGGACUGAAGGGAGCUCCU	Potri.011G083100	Potri.011G083100.1	2.5	17.305	1	20	2058	2077	UUGGACUGAAGGGAGCUCCU	AGGGGGACCCUUCAGUCCAA	Cleavage	pacid=27002607 locus=Potri.011G083100 ID=Potri.011G083100.1.v3.0 annot-version=v3.0	1	Potri.011G083100.1	AT4G18390.1	TCP2	TEOSINTE BRANCHED 1, cycloidea and PCF transcription factor 2
		ptc-miR319e-h	UUGGACUGAAGGGAGCUCCU		Potri.011G083100.2	2.5	17.305	1	20	2058	2077	UUGGACUGAAGGGAGCUCCU	AGGGGGACCCUUCAGUCCAA	Cleavage	pacid=27002605 locus=Potri.011G083100 ID=Potri.011G083100.2.v3.0 annot-version=v3.0	1	Potri.011G083100.2	AT4G18390.1	TCP2	TEOSINTE BRANCHED 1, cycloidea and PCF transcription factor 2
		ptc-miR319e-h	UUGGACUGAAGGGAGCUCCU	Potri.011G083100.3	Potri.011G083100.3	2.5	17.305	1	20	1892	1911	UUGGACUGAAGGGAGCUCCU	AGGGGGACCCUUCAGUCCAA	Cleavage	pacid=27002606 locus=Potri.011G083100 ID=Potri.011G083100.3.v3.0 annot-version=v3.0	1	Potri.011G083100.3	AT4G18390.1	TCP2	TEOSINTE BRANCHED 1, cycloidea and PCF transcription factor 2	consist
		ptc-miR319e-h	UUGGACUGAAGGGAGCUCCU		Potri.011G083100.4	2.5	17.305	1	20	2058	2077	UUGGACUGAAGGGAGCUCCU	AGGGGGACCCUUCAGUCCAA	Cleavage	pacid=27002604 locus=Potri.011G083100 ID=Potri.011G083100.4.v3.0 annot-version=v3.0	1	Potri.011G083100.4	AT4G18390.1	TCP2	TEOSINTE BRANCHED 1, cycloidea and PCF transcription factor 2
		ptc-miR319e-h	UUGGACUGAAGGGAGCUCCU	Potri.012G109000	Potri.012G109000.1	2.5	21.999	1	20	327	346	UUGGACUGAAGGGAGCUCCU	AGGGGGACCCUUCAGUCCAA	Cleavage	pacid=27050537 locus=Potri.012G109000 ID=Potri.012G109000.1.v3.0 annot-version=v3.0	1	Potri.012G109000.1
		ptc-miR319e-h	UUGGACUGAAGGGAGCUCCU	Potri.005G149800	Potri.005G149800.1	2.5	18.154	1	20	1553	1572	UUGGACUGAAGGGAGCUCCU	AGGAGCUCCCUUCAAUUCAG	Cleavage	pacid=27030606 locus=Potri.005G149800 ID=Potri.005G149800.1.v3.0 annot-version=v3.0	1	Potri.005G149800.1	AT4G08170.2		Inositol 1,3,4-trisphosphate 5/6-kinase family protein	consist
		ptc-miR319e-h	UUGGACUGAAGGGAGCUCCU		Potri.005G149800.2	2.5	18.154	1	20	1526	1545	UUGGACUGAAGGGAGCUCCU	AGGAGCUCCCUUCAAUUCAG	Cleavage	pacid=27030607 locus=Potri.005G149800 ID=Potri.005G149800.2.v3.0 annot-version=v3.0	1	Potri.005G149800.2	AT4G08170.2		Inositol 1,3,4-trisphosphate 5/6-kinase family protein	consist
		ptc-miR319e-h	UUGGACUGAAGGGAGCUCCU		Potri.005G149800.3	2.5	18.033	1	20	1470	1489	UUGGACUGAAGGGAGCUCCU	AGGAGCUCCCUUCAAUUCAG	Cleavage	pacid=27030608 locus=Potri.005G149800 ID=Potri.005G149800.3.v3.0 annot-version=v3.0	1	Potri.005G149800.3	AT4G08170.2		Inositol 1,3,4-trisphosphate 5/6-kinase family protein	consist
		ptc-miR319e-h	UUGGACUGAAGGGAGCUCCU	Potri.005G227600	Potri.005G227600.1	2.5	22.714	1	20	918	937	UUGGACUGAAGGGAGCUCCU	AGGGGUUCCUUUCAGUCUAG	Cleavage	pacid=27027775 locus=Potri.005G227600 ID=Potri.005G227600.1.v3.0 annot-version=v3.0	1	Potri.005G227600.1	AT4G28560.1	RIC7	ROP-interactive CRIB motif-containing protein 7
		ptc-miR319e-h	UUGGACUGAAGGGAGCUCCU	Potri.005G224800	Potri.005G224800.1	2.5	20.698	1	20	536	555	UUGGACUGAAGGGAGCUCCU	AGGAGUUCCGUUCAGUCCAC	Translation	pacid=27028893 locus=Potri.005G224800 ID=Potri.005G224800.1.v3.0 annot-version=v3.0	1	Potri.005G224800.1	AT1G30690.1		Sec14p-like phosphatidylinositol transfer family protein
ptc-miR390	ptc-miR390a-d	ptc-miR390a-d	AAGCUCAGGAGGGAUAGCGCC	Potri.010G176000.3	Potri.010G176000.3	2.5	13.488	1	20	1336	1355	AAGCUCAGGAGGGAUAGCGC	UCGCUAUCGCUCUUGAGCUU	Cleavage	pacid=26978544 locus=Potri.010G176000 ID=Potri.010G176000.3.v3.0 annot-version=v3.0	1	Potri.010G176000.3	AT1G65930.1	cICDH	cytosolic NADP+-dependent isocitrate dehydrogenase
		ptc-miR390a-d	AAGCUCAGGAGGGAUAGCGCC		Potri.010G176000.4	2.5	13.488	1	20	1336	1355	AAGCUCAGGAGGGAUAGCGC	UCGCUAUCGCUCUUGAGCUU	Cleavage	pacid=26978545 locus=Potri.010G176000 ID=Potri.010G176000.4.v3.0 annot-version=v3.0	1	Potri.010G176000.4	AT1G65930.1	cICDH	cytosolic NADP+-dependent isocitrate dehydrogenase
		ptc-miR390a-d	AAGCUCAGGAGGGAUAGCGCC	Potri.012G022800	Potri.012G022800.1	2	22.56	1	21	1705	1725	AAGCUCAGGAGGGAUAGCGCC	GGCUCUAUACCUCCUGAGCUU	Cleavage	pacid=27050193 locus=Potri.012G022800 ID=Potri.012G022800.1.v3.0 annot-version=v3.0	1	Potri.012G022800.1	AT1G73080.1	PEPR1	PEP1 receptor 1
		ptc-miR390a-d	AAGCUCAGGAGGGAUAGCGCC	Potri.008G101700	Potri.008G101700.1	2	12.318	1	21	372	392	AAGCUCAGGAGGGAUAGCGCC	GGUGCUAUCCUACCUGAGCUU	Translation	pacid=27037998 locus=Potri.008G101700 ID=Potri.008G101700.1.v3.0 annot-version=v3.0	1	Potri.008G101700.1
		ptc-miR390a-d	AAGCUCAGGAGGGAUAGCGCC	Potri.010G071600	Potri.010G071600.1	2.5	15.907	1	21	664	684	AAGCUCAGGAGGGAUAGCGCC	GGUGCUGUCCCUGCUGGGCUU	Translation	pacid=26981447 locus=Potri.010G071600 ID=Potri.010G071600.1.v3.0 annot-version=v3.0	1	Potri.010G071600.1	AT2G38940.1	PHT1;4	phosphate transporter 1;4
		ptc-miR390a-d	AAGCUCAGGAGGGAUAGCGCC	Potri.010G149600	Potri.010G149600.1	2	11.682	1	21	276	296	AAGCUCAGGAGGGAUAGCGCC	GGUGCUAUCCUACCUGAGCUU	Translation	pacid=26982203 locus=Potri.010G149600 ID=Potri.010G149600.1.v3.0 annot-version=v3.0	1	Potri.010G149600.1
		ptc-miR390a-d	AAGCUCAGGAGGGAUAGCGCC	Potri.011G073100	Potri.011G073100.1	2.5	20.003	1	21	193	213	AAGCUCAGGAGGGAUAGCGCC	GGUGUUGUCCCACCUGAGCUU	Translation	pacid=27001444 locus=Potri.011G073100 ID=Potri.011G073100.1.v3.0 annot-version=v3.0	1	Potri.011G073100.1	AT1G29740.1		Leucine-rich repeat transmembrane protein kinase
		ptc-miR390a-d	AAGCUCAGGAGGGAUAGCGCC	Potri.011G073600	Potri.011G073600.1	2.5	20.012	1	21	335	355	AAGCUCAGGAGGGAUAGCGCC	GGUGUUGUCCCGCCUGAGCUU	Translation	pacid=27002731 locus=Potri.011G073600 ID=Potri.011G073600.1.v3.0 annot-version=v3.0	1	Potri.011G073600.1	AT1G29740.1		Leucine-rich repeat transmembrane protein kinase
		ptc-miR390a-d	AAGCUCAGGAGGGAUAGCGCC	Potri.011G075400	Potri.011G075400.1	2.5	19.664	1	21	522	542	AAGCUCAGGAGGGAUAGCGCC	GGUGUUGUCCCACCUGAGCUU	Translation	pacid=27002663 locus=Potri.011G075400 ID=Potri.011G075400.1.v3.0 annot-version=v3.0	1	Potri.011G075400.1	AT1G29740.1		Leucine-rich repeat transmembrane protein kinase
		ptc-miR390a-d	AAGCUCAGGAGGGAUAGCGCC		Potri.011G075400.2	2.5	19.664	1	21	522	542	AAGCUCAGGAGGGAUAGCGCC	GGUGUUGUCCCACCUGAGCUU	Translation	pacid=27002665 locus=Potri.011G075400 ID=Potri.011G075400.2.v3.0 annot-version=v3.0	1	Potri.011G075400.2	AT1G29740.1		Leucine-rich repeat transmembrane protein kinase
		ptc-miR390a-d	AAGCUCAGGAGGGAUAGCGCC		Potri.011G075400.3	2.5	19.664	1	21	522	542	AAGCUCAGGAGGGAUAGCGCC	GGUGUUGUCCCACCUGAGCUU	Translation	pacid=27002664 locus=Potri.011G075400 ID=Potri.011G075400.3.v3.0 annot-version=v3.0	1	Potri.011G075400.3	AT1G29740.1		Leucine-rich repeat transmembrane protein kinase
		ptc-miR390a-d	AAGCUCAGGAGGGAUAGCGCC	Potri.T008100	Potri.T008100.1	2.5	20.193	1	21	300	320	AAGCUCAGGAGGGAUAGCGCC	GGUGUUGUCCCACCUGAGCUU	Translation	pacid=27019798 locus=Potri.T008100 ID=Potri.T008100.1.v3.0 annot-version=v3.0	1	Potri.T008100.1	AT1G29740.1		Leucine-rich repeat transmembrane protein kinase
		ptc-miR390a-d	AAGCUCAGGAGGGAUAGCGCC		Potri.T008100.2	2.5	20.193	1	21	300	320	AAGCUCAGGAGGGAUAGCGCC	GGUGUUGUCCCACCUGAGCUU	Translation	pacid=27019799 locus=Potri.T008100 ID=Potri.T008100.2.v3.0 annot-version=v3.0	1	Potri.T008100.2	AT1G29740.1		Leucine-rich repeat transmembrane protein kinase
		ptc-miR390a-d	AAGCUCAGGAGGGAUAGCGCC	Potri.T008500	Potri.T008500.1	2.5	24.525	1	21	208	228	AAGCUCAGGAGGGAUAGCGCC	GGUGUUGUCCCACCUGAGCUU	Translation	pacid=27019810 locus=Potri.T008500 ID=Potri.T008500.1.v3.0 annot-version=v3.0	1	Potri.T008500.1	AT1G29740.1		Leucine-rich repeat transmembrane protein kinase
		ptc-miR390a-d	AAGCUCAGGAGGGAUAGCGCC	Potri.T008800	Potri.T008800.1	2.5	20.775	1	21	262	282	AAGCUCAGGAGGGAUAGCGCC	GGUGUUGUCCCACCUGAGCUU	Translation	pacid=27019789 locus=Potri.T008800 ID=Potri.T008800.1.v3.0 annot-version=v3.0	1	Potri.T008800.1	AT1G29740.1		Leucine-rich repeat transmembrane protein kinase
		ptc-miR390a-d	AAGCUCAGGAGGGAUAGCGCC	Potri.T009400	Potri.T009400.1	2.5	21.995	1	21	493	513	AAGCUCAGGAGGGAUAGCGCC	GGUGUUGUCCCACCUGAGCUU	Translation	pacid=27019784 locus=Potri.T009400 ID=Potri.T009400.1.v3.0 annot-version=v3.0	1	Potri.T009400.1	AT1G29740.1		Leucine-rich repeat transmembrane protein kinase
		ptc-miR390a-d	AAGCUCAGGAGGGAUAGCGCC	Potri.T009700	Potri.T009700.1	2.5	22.579	1	21	364	384	AAGCUCAGGAGGGAUAGCGCC	GGUGUUGUCCCACCUGAGCUU	Translation	pacid=27019791 locus=Potri.T009700 ID=Potri.T009700.1.v3.0 annot-version=v3.0	1	Potri.T009700.1	AT1G29740.1		Leucine-rich repeat transmembrane protein kinase
		ptc-miR390a-d	AAGCUCAGGAGGGAUAGCGCC	Potri.T009900	Potri.T009900.1	2.5	19.664	1	21	286	306	AAGCUCAGGAGGGAUAGCGCC	GGUGUUGUCCCACCUGAGCUU	Translation	pacid=27019787 locus=Potri.T009900 ID=Potri.T009900.1.v3.0 annot-version=v3.0	1	Potri.T009900.1	AT1G29740.1		Leucine-rich repeat transmembrane protein kinase
		ptc-miR390a-d	AAGCUCAGGAGGGAUAGCGCC	Potri.T010100	Potri.T010100.1	2.5	17.873	1	21	259	279	AAGCUCAGGAGGGAUAGCGCC	GGUGUUGUCCCGCCUGAGCUU	Translation	pacid=27019801 locus=Potri.T010100 ID=Potri.T010100.1.v3.0 annot-version=v3.0	1	Potri.T010100.1	AT1G29740.1		Leucine-rich repeat transmembrane protein kinase
		ptc-miR390a-d	AAGCUCAGGAGGGAUAGCGCC	Potri.T032300	Potri.T032300.1	2.5	21.933	1	21	292	312	AAGCUCAGGAGGGAUAGCGCC	GGUGUUGUCCCACCUGAGCUU	Translation	pacid=27027130 locus=Potri.T032300 ID=Potri.T032300.1.v3.0 annot-version=v3.0	1	Potri.T032300.1	AT1G29740.1		Leucine-rich repeat transmembrane protein kinase
		ptc-miR390a-d	AAGCUCAGGAGGGAUAGCGCC	Potri.T032600	Potri.T032600.1	2.5	19.927	1	21	472	492	AAGCUCAGGAGGGAUAGCGCC	GGUGUUGUCCCACCUGAGCUU	Translation	pacid=27027120 locus=Potri.T032600 ID=Potri.T032600.1.v3.0 annot-version=v3.0	1	Potri.T032600.1	AT1G29740.1		Leucine-rich repeat transmembrane protein kinase
		ptc-miR390a-d	AAGCUCAGGAGGGAUAGCGCC	Potri.T032800	Potri.T032800.1	2.5	19.961	1	21	529	549	AAGCUCAGGAGGGAUAGCGCC	GGUGUUGUCCCACCUGAGCUU	Translation	pacid=27027114 locus=Potri.T032800 ID=Potri.T032800.1.v3.0 annot-version=v3.0	1	Potri.T032800.1	AT1G29740.1		Leucine-rich repeat transmembrane protein kinase
ptc-miR393	ptc-miR393a-d	ptc-miR393a-d	UCCAAAGGGAUCGCAUUGAUC	Potri.001G323100	Potri.001G323100.1	1	20.06	1	20	2002	2021	UCCAAAGGGAUCGCAUUGAU	AACAAUGCGAUCCCUUUGGA	Cleavage	pacid=27048738 locus=Potri.001G323100 ID=Potri.001G323100.1.v3.0 annot-version=v3.0	1	Potri.001G323100.1	AT3G26810.1	AFB2	auxin signaling F-box 2	consist
		ptc-miR393a-d	UCCAAAGGGAUCGCAUUGAUC		Potri.001G323100.2	1	20.06	1	20	1738	1757	UCCAAAGGGAUCGCAUUGAU	AACAAUGCGAUCCCUUUGGA	Cleavage	pacid=27048740 locus=Potri.001G323100 ID=Potri.001G323100.2.v3.0 annot-version=v3.0	1	Potri.001G323100.2	AT3G26810.1	AFB2	auxin signaling F-box 2	consist
		ptc-miR393a-d	UCCAAAGGGAUCGCAUUGAUC		Potri.001G323100.3	1	20.06	1	20	1876	1895	UCCAAAGGGAUCGCAUUGAU	AACAAUGCGAUCCCUUUGGA	Cleavage	pacid=27048739 locus=Potri.001G323100 ID=Potri.001G323100.3.v3.0 annot-version=v3.0	1	Potri.001G323100.3	AT1G12820.1	AFB3	auxin signaling F-box 3	consist
		ptc-miR393a-d	UCCAAAGGGAUCGCAUUGAUC		Potri.001G323100.4	1	20.06	1	20	1254	1273	UCCAAAGGGAUCGCAUUGAU	AACAAUGCGAUCCCUUUGGA	Cleavage	pacid=27048741 locus=Potri.001G323100 ID=Potri.001G323100.4.v3.0 annot-version=v3.0	1	Potri.001G323100.4	AT3G26810.1	AFB2	auxin signaling F-box 2	consist
		ptc-miR393a-d	UCCAAAGGGAUCGCAUUGAUC	Potri.002G207800	Potri.002G207800.1	2	21.637	1	20	1813	1832	UCCAAAGGGAUCGCAUUGAU	GACAAUGCGAUCCCUUUGGA	Cleavage	pacid=27020334 locus=Potri.002G207800 ID=Potri.002G207800.1.v3.0 annot-version=v3.0	1	Potri.002G207800.1	AT3G62980.1	TIR1	F-box/RNI-like superfamily protein	consist
		ptc-miR393a-d	UCCAAAGGGAUCGCAUUGAUC	Potri.014G134800	Potri.014G134800.1	2	23.325	1	20	1597	1616	UCCAAAGGGAUCGCAUUGAU	GACAAUGCGAUCCCUUUGGA	Cleavage	pacid=27033589 locus=Potri.014G134800 ID=Potri.014G134800.1.v3.0 annot-version=v3.0	1	Potri.014G134800.1	AT3G62980.1	TIR1	F-box/RNI-like superfamily protein	consist
		ptc-miR393a-d	UCCAAAGGGAUCGCAUUGAUC	Potri.017G061600	Potri.017G061600.1	1	20.037	1	20	2019	2038	UCCAAAGGGAUCGCAUUGAU	AACAAUGCGAUCCCUUUGGA	Cleavage	pacid=26984052 locus=Potri.017G061600 ID=Potri.017G061600.1.v3.0 annot-version=v3.0	1	Potri.017G061600.1	AT3G26810.1	AFB2	auxin signaling F-box 2	consist
ptc-miR394	ptc-miR394a,b-5p	ptc-miR394a,b-5p	UUGGCAUUCUGUCCACCUCC	Potri.001G057100	Potri.001G057100.1	1	16.789	1	20	1472	1491	UUGGCAUUCUGUCCACCUCC	GGAGGUUGACAGAAUGCCAA	Cleavage	pacid=27045711 locus=Potri.001G057100 ID=Potri.001G057100.1.v3.0 annot-version=v3.0	1	Potri.001G057100.1	AT1G27340.1	0	Galactose oxidase/kelch repeat superfamily protein	consist
		ptc-miR394a,b-5p	UUGGCAUUCUGUCCACCUCC		Potri.001G057100.2	1	16.789	1	20	1427	1446	UUGGCAUUCUGUCCACCUCC	GGAGGUUGACAGAAUGCCAA	Cleavage	pacid=27045712 locus=Potri.001G057100 ID=Potri.001G057100.2.v3.0 annot-version=v3.0	1	Potri.001G057100.2	AT1G27340.1	0	Galactose oxidase/kelch repeat superfamily protein	consist
		ptc-miR394a,b-5p	UUGGCAUUCUGUCCACCUCC		Potri.001G057100.3	1	16.789	1	20	1249	1268	UUGGCAUUCUGUCCACCUCC	GGAGGUUGACAGAAUGCCAA	Cleavage	pacid=27045713 locus=Potri.001G057100 ID=Potri.001G057100.3.v3.0 annot-version=v3.0	1	Potri.001G057100.3	AT1G27340.1	0	Galactose oxidase/kelch repeat superfamily protein	consist
		ptc-miR394a,b-5p	UUGGCAUUCUGUCCACCUCC	Potri.002G077100	Potri.002G077100.1	2.5	18.678	1	20	687	706	UUGGCAUUCUGUCCACCUCC	UGAGGUGAACAGAAUGCUAA	Cleavage	pacid=27021883 locus=Potri.002G077100 ID=Potri.002G077100.1.v3.0 annot-version=v3.0	1	Potri.002G077100.1	AT1G77260.1		S-adenosyl-L-methionine-dependent methyltransferases superfamily protein
		ptc-miR394a,b-5p	UUGGCAUUCUGUCCACCUCC		Potri.002G077100.2	2.5	18.678	1	20	1095	1114	UUGGCAUUCUGUCCACCUCC	UGAGGUGAACAGAAUGCUAA	Cleavage	pacid=27021884 locus=Potri.002G077100 ID=Potri.002G077100.2.v3.0 annot-version=v3.0	1	Potri.002G077100.2	AT1G77260.1		S-adenosyl-L-methionine-dependent methyltransferases superfamily protein
		ptc-miR394a,b-5p	UUGGCAUUCUGUCCACCUCC		Potri.002G077100.3	2.5	18.678	1	20	491	510	UUGGCAUUCUGUCCACCUCC	UGAGGUGAACAGAAUGCUAA	Cleavage	pacid=27021885 locus=Potri.002G077100 ID=Potri.002G077100.3.v3.0 annot-version=v3.0	1	Potri.002G077100.3	AT1G77260.1		S-adenosyl-L-methionine-dependent methyltransferases superfamily protein
		ptc-miR394a,b-5p	UUGGCAUUCUGUCCACCUCC	Potri.003G171300	Potri.003G171300.1	1	17.387	1	20	1391	1410	UUGGCAUUCUGUCCACCUCC	GGAGGUUGACAGAAUGCCAA	Cleavage	pacid=26999707 locus=Potri.003G171300 ID=Potri.003G171300.1.v3.0 annot-version=v3.0	1	Potri.003G171300.1	AT1G27340.1	0	Galactose oxidase/kelch repeat superfamily protein	consist
		ptc-miR394a,b-5p	UUGGCAUUCUGUCCACCUCC		Potri.003G171300.2	1	17.387	1	20	1323	1342	UUGGCAUUCUGUCCACCUCC	GGAGGUUGACAGAAUGCCAA	Cleavage	pacid=26999708 locus=Potri.003G171300 ID=Potri.003G171300.2.v3.0 annot-version=v3.0	1	Potri.003G171300.2	AT1G27340.1	0	Galactose oxidase/kelch repeat superfamily protein	consist
		ptc-miR394a,b-5p	UUGGCAUUCUGUCCACCUCC		Potri.003G171300.3	1	17.387	1	20	1318	1337	UUGGCAUUCUGUCCACCUCC	GGAGGUUGACAGAAUGCCAA	Cleavage	pacid=26999709 locus=Potri.003G171300 ID=Potri.003G171300.3.v3.0 annot-version=v3.0	1	Potri.003G171300.3	AT1G27340.1	0	Galactose oxidase/kelch repeat superfamily protein	consist
ptc-miR396	ptc-miR396a,b	ptc-miR396a,b	UUCCACAGCUUUCUUGAACUG	Potri.001G082700	Potri.001G082700.1	2	16.389	1	21	806	827	UUCCACA-GCUUUCUUGAACUG	CCGUUCAAGAAAGCCUGUGGAA	Cleavage	pacid=27045352 locus=Potri.001G082700 ID=Potri.001G082700.1.v3.0 annot-version=v3.0	1	Potri.001G082700.1	AT4G24150.1	AtGRF8,GRF8	growth-regulating factor 8	consist
		ptc-miR396a,b	UUCCACAGCUUUCUUGAACUG	Potri.001G114000	Potri.001G114000.1	2.5	22.403	1	19	672	691	UUCCAC-AGCUUUCUUGAAC	GUUCAAGAAAGCUUGUGGAA	Cleavage	pacid=27044093 locus=Potri.001G114000 ID=Potri.001G114000.1.v3.0 annot-version=v3.0	1	Potri.001G114000.1	AT4G37740.1	AtGRF2,GRF2	growth-regulating factor 2	consist
		ptc-miR396a,b	UUCCACAGCUUUCUUGAACUG		Potri.001G114000.2	2.5	22.403	1	19	775	794	UUCCAC-AGCUUUCUUGAAC	GUUCAAGAAAGCUUGUGGAA	Cleavage	pacid=27044094 locus=Potri.001G114000 ID=Potri.001G114000.2.v3.0 annot-version=v3.0	1	Potri.001G114000.2	AT4G37740.1	AtGRF2,GRF2	growth-regulating factor 2	consist
		ptc-miR396a,b	UUCCACAGCUUUCUUGAACUG	Potri.001G132600	Potri.001G132600.1	2	15.698	1	21	570	591	UUCCACA-GCUUUCUUGAACUG	CCGUUCAAGAAAGCCUGUGGAA	Cleavage	pacid=27042224 locus=Potri.001G132600 ID=Potri.001G132600.1.v3.0 annot-version=v3.0	1	Potri.001G132600.1	AT4G37740.1	AtGRF2,GRF2	growth-regulating factor 2	consist
		ptc-miR396a,b	UUCCACAGCUUUCUUGAACUG	Potri.001G169100	Potri.001G169100.1	2	16.593	1	21	339	360	UUCCACA-GCUUUCUUGAACUG	CCGUUCAAGAAAGCCUGUGGAA	Cleavage	pacid=27045985 locus=Potri.001G169100 ID=Potri.001G169100.1.v3.0 annot-version=v3.0	1	Potri.001G169100.1	AT3G13960.1	AtGRF5,GRF5	growth-regulating factor 5
		ptc-miR396a,b	UUCCACAGCUUUCUUGAACUG	Potri.002G115100	Potri.002G115100.1	2	19.824	1	19	761	780	UUCCACA-GCUUUCUUGAAC	GUUCAAGAAAGCCUGUGGAA	Cleavage	pacid=27021223 locus=Potri.002G115100 ID=Potri.002G115100.1.v3.0 annot-version=v3.0	1	Potri.002G115100.1	AT2G22840.1	AtGRF1,GRF1	growth-regulating factor 1	consist
		ptc-miR396a,b	UUCCACAGCUUUCUUGAACUG	Potri.003G065000	Potri.003G065000.1	2	14.923	1	19	347	366	UUCCACA-GCUUUCUUGAAC	GUUCAAGAAAGCCUGUGGAA	Cleavage	pacid=26999558 locus=Potri.003G065000 ID=Potri.003G065000.1.v3.0 annot-version=v3.0	1	Potri.003G065000.1	AT3G13960.1	AtGRF5,GRF5	growth-regulating factor 5
		ptc-miR396a,b	UUCCACAGCUUUCUUGAACUG	Potri.003G100800	Potri.003G100800.1	2	12.352	1	21	400	421	UUCCACA-GCUUUCUUGAACUG	CCGUUCAAGAAAGCCUGUGGAA	Cleavage	pacid=26997633 locus=Potri.003G100800 ID=Potri.003G100800.1.v3.0 annot-version=v3.0	1	Potri.003G100800.1	AT4G37740.1	AtGRF2,GRF2	growth-regulating factor 2	consist
		ptc-miR396a,b	UUCCACAGCUUUCUUGAACUG		Potri.003G100800.2	2	12.352	1	21	494	515	UUCCACA-GCUUUCUUGAACUG	CCGUUCAAGAAAGCCUGUGGAA	Cleavage	pacid=26997636 locus=Potri.003G100800 ID=Potri.003G100800.2.v3.0 annot-version=v3.0	1	Potri.003G100800.2	AT4G37740.1	AtGRF2,GRF2	growth-regulating factor 2	consist
		ptc-miR396a,b	UUCCACAGCUUUCUUGAACUG		Potri.003G100800.3	2	12.352	1	21	506	527	UUCCACA-GCUUUCUUGAACUG	CCGUUCAAGAAAGCCUGUGGAA	Cleavage	pacid=26997635 locus=Potri.003G100800 ID=Potri.003G100800.3.v3.0 annot-version=v3.0	1	Potri.003G100800.3	AT4G37740.1	AtGRF2,GRF2	growth-regulating factor 2	consist
		ptc-miR396a,b	UUCCACAGCUUUCUUGAACUG		Potri.003G100800.4	2	12.352	1	21	400	421	UUCCACA-GCUUUCUUGAACUG	CCGUUCAAGAAAGCCUGUGGAA	Cleavage	pacid=26997634 locus=Potri.003G100800 ID=Potri.003G100800.4.v3.0 annot-version=v3.0	1	Potri.003G100800.4	AT4G37740.1	AtGRF2,GRF2	growth-regulating factor 2	consist
		ptc-miR396a,b	UUCCACAGCUUUCUUGAACUG	Potri.006G115200	Potri.006G115200.1	2	16.935	1	21	779	800	UUCCACA-GCUUUCUUGAACUG	CCGUUCAAGAAAGCCUGUGGAA	Cleavage	pacid=27008247 locus=Potri.006G115200 ID=Potri.006G115200.1.v3.0 annot-version=v3.0	1	Potri.006G115200.1	AT2G36400.1	AtGRF3,GRF3	growth-regulating factor 3
		ptc-miR396a,b	UUCCACAGCUUUCUUGAACUG	Potri.006G143200	Potri.006G143200.1	2	12.753	1	21	663	684	UUCCACA-GCUUUCUUGAACUG	CCGUUCAAGAAAGCCUGUGGAA	Cleavage	pacid=27005952 locus=Potri.006G143200 ID=Potri.006G143200.1.v3.0 annot-version=v3.0	1	Potri.006G143200.1	AT3G13960.1	AtGRF5,GRF5	growth-regulating factor 5	consist
		ptc-miR396a,b	UUCCACAGCUUUCUUGAACUG	Potri.007G007100	Potri.007G007100.1	2	24.185	1	19	1105	1124	UUCCACA-GCUUUCUUGAAC	GUUCAAGAAAGCCUGUGGAA	Cleavage	pacid=27016411 locus=Potri.007G007100 ID=Potri.007G007100.1.v3.0 annot-version=v3.0	1	Potri.007G007100.1	AT2G22840.1	AtGRF1,GRF1	growth-regulating factor 1	consist
		ptc-miR396a,b	UUCCACAGCUUUCUUGAACUG	Potri.012G022600	Potri.012G022600.1	2	15.385	1	21	1151	1172	UUCCACA-GCUUUCUUGAACUG	CCGUUCAAGAAAGCAUGUGGAA	Cleavage	pacid=27050366 locus=Potri.012G022600 ID=Potri.012G022600.1.v3.0 annot-version=v3.0	1	Potri.012G022600.1	AT5G53660.1	AtGRF7,GRF7	growth-regulating factor 7
		ptc-miR396a,b	UUCCACAGCUUUCUUGAACUG		Potri.012G022600.2	2	15.385	1	21	1016	1037	UUCCACA-GCUUUCUUGAACUG	CCGUUCAAGAAAGCAUGUGGAA	Cleavage	pacid=27050367 locus=Potri.012G022600 ID=Potri.012G022600.2.v3.0 annot-version=v3.0	1	Potri.012G022600.2	AT5G53660.1	AtGRF7,GRF7	growth-regulating factor 7
		ptc-miR396a,b	UUCCACAGCUUUCUUGAACUG	Potri.013G077500	Potri.013G077500.1	2	17.454	1	21	1041	1062	UUCCACA-GCUUUCUUGAACUG	CCGUUCAAGAAAGCCUGUGGAA	Cleavage	pacid=26995694 locus=Potri.013G077500 ID=Potri.013G077500.1.v3.0 annot-version=v3.0	1	Potri.013G077500.1	AT3G13960.1	AtGRF5,GRF5	growth-regulating factor 5	consist
		ptc-miR396a,b	UUCCACAGCUUUCUUGAACUG	Potri.014G007200	Potri.014G007200.1	2	22.189	1	19	1078	1097	UUCCACA-GCUUUCUUGAAC	GUUCAAGAAAGCCUGUGGAA	Cleavage	pacid=27033506 locus=Potri.014G007200 ID=Potri.014G007200.1.v3.0 annot-version=v3.0	1	Potri.014G007200.1	AT2G22840.1	AtGRF1,GRF1	growth-regulating factor 1	consist
		ptc-miR396a,b	UUCCACAGCUUUCUUGAACUG	Potri.014G071800	Potri.014G071800.1	2.5	18.18	1	19	578	597	UUCCAC-AGCUUUCUUGAAC	GUUCAAGAAAGCUUGUGGAA	Cleavage	pacid=27032296 locus=Potri.014G071800 ID=Potri.014G071800.1.v3.0 annot-version=v3.0	1	Potri.014G071800.1	AT2G45480.1	AtGRF9,GRF9	growth-regulating factor 9	consist
		ptc-miR396a,b	UUCCACAGCUUUCUUGAACUG	Potri.015G006200	Potri.015G006200.1	2	13.276	1	21	387	408	UUCCACA-GCUUUCUUGAACUG	CCGUUCAAGAAAGCAUGUGGAA	Cleavage	pacid=27017535 locus=Potri.015G006200 ID=Potri.015G006200.1.v3.0 annot-version=v3.0	1	Potri.015G006200.1	AT5G53660.1	AtGRF7,GRF7	growth-regulating factor 7	consist
		ptc-miR396a,b	UUCCACAGCUUUCUUGAACUG		Potri.015G006200.2	2	13.276	1	21	739	760	UUCCACA-GCUUUCUUGAACUG	CCGUUCAAGAAAGCAUGUGGAA	Cleavage	pacid=27017538 locus=Potri.015G006200 ID=Potri.015G006200.2.v3.0 annot-version=v3.0	1	Potri.015G006200.2	AT5G53660.1	AtGRF7,GRF7	growth-regulating factor 7	consist
		ptc-miR396a,b	UUCCACAGCUUUCUUGAACUG		Potri.015G006200.3	2	13.276	1	21	392	413	UUCCACA-GCUUUCUUGAACUG	CCGUUCAAGAAAGCAUGUGGAA	Cleavage	pacid=27017537 locus=Potri.015G006200 ID=Potri.015G006200.3.v3.0 annot-version=v3.0	1	Potri.015G006200.3	AT5G53660.1	AtGRF7,GRF7	growth-regulating factor 7	consist
		ptc-miR396a,b	UUCCACAGCUUUCUUGAACUG		Potri.015G006200.4	2	13.276	1	21	398	419	UUCCACA-GCUUUCUUGAACUG	CCGUUCAAGAAAGCAUGUGGAA	Cleavage	pacid=27017536 locus=Potri.015G006200 ID=Potri.015G006200.4.v3.0 annot-version=v3.0	1	Potri.015G006200.4	AT5G53660.1	AtGRF7,GRF7	growth-regulating factor 7	consist
		ptc-miR396a,b	UUCCACAGCUUUCUUGAACUG		Potri.015G006200.5	2	13.276	1	21	533	554	UUCCACA-GCUUUCUUGAACUG	CCGUUCAAGAAAGCAUGUGGAA	Cleavage	pacid=27017539 locus=Potri.015G006200 ID=Potri.015G006200.5.v3.0 annot-version=v3.0	1	Potri.015G006200.5	AT5G53660.1	AtGRF7,GRF7	growth-regulating factor 7	consist
		ptc-miR396a,b	UUCCACAGCUUUCUUGAACUG	Potri.018G065400	Potri.018G065400.1	2	13.577	1	21	959	980	UUCCACA-GCUUUCUUGAACUG	CCGUUCAAGAAAGCCUGUGGAA	Cleavage	pacid=27009514 locus=Potri.018G065400 ID=Potri.018G065400.1.v3.0 annot-version=v3.0	1	Potri.018G065400.1	AT3G13960.1	AtGRF5,GRF5	growth-regulating factor 5
		ptc-miR396a,b	UUCCACAGCUUUCUUGAACUG	Potri.016G047700	Potri.016G047700.1	2.5	13.965	1	20	194	213	UUCCACAGCUUUCUUGAACU	AGGCCAAGAAAGCUGUGGAG	Cleavage	pacid=27012710 locus=Potri.016G047700 ID=Potri.016G047700.1.v3.0 annot-version=v3.0	1	Potri.016G047700.1
		ptc-miR396a,b	UUCCACAGCUUUCUUGAACUG	Potri.018G127000	Potri.018G127000.1	1.5	22.264	1	20	214	233	UUCCACAGCUUUCUUGAACU	AGCUCAAGAAAGCUGUGGGA	Cleavage	pacid=27011319 locus=Potri.018G127000 ID=Potri.018G127000.1.v3.0 annot-version=v3.0	1	Potri.018G127000.1
		ptc-miR396a,b	UUCCACAGCUUUCUUGAACUG	Potri.014G116600	Potri.014G116600.1	2.5	16.526	1	20	988	1007	UUCCACAGCUUUCUUGAACU	AGGUGAAGGAAGCUGUGGAA	Cleavage	pacid=27034660 locus=Potri.014G116600 ID=Potri.014G116600.1.v3.0 annot-version=v3.0	1	Potri.014G116600.1	AT2G25580.1		Tetratricopeptide repeat (TPR)-like superfamily protein
		ptc-miR396a,b	UUCCACAGCUUUCUUGAACUG		Potri.014G116600.2	2.5	16.526	1	20	899	918	UUCCACAGCUUUCUUGAACU	AGGUGAAGGAAGCUGUGGAA	Cleavage	pacid=27034659 locus=Potri.014G116600 ID=Potri.014G116600.2.v3.0 annot-version=v3.0	1	Potri.014G116600.2	AT2G25580.1		Tetratricopeptide repeat (TPR)-like superfamily protein
		ptc-miR396a,b	UUCCACAGCUUUCUUGAACUG		Potri.014G116600.3	2.5	16.526	1	20	899	918	UUCCACAGCUUUCUUGAACU	AGGUGAAGGAAGCUGUGGAA	Cleavage	pacid=27034661 locus=Potri.014G116600 ID=Potri.014G116600.3.v3.0 annot-version=v3.0	1	Potri.014G116600.3	AT2G25580.1		Tetratricopeptide repeat (TPR)-like superfamily protein
		ptc-miR396a,b	UUCCACAGCUUUCUUGAACUG	Potri.003G116100	Potri.003G116100.1	2.5	16.196	1	20	1766	1785	UUCCACAGCUUUCUUGAACU	AGAUUGAGAAAGUUGUGGAA	Cleavage	pacid=26996198 locus=Potri.003G116100 ID=Potri.003G116100.1.v3.0 annot-version=v3.0	1	Potri.003G116100.1	AT4G22760.1		Tetratricopeptide repeat (TPR)-like superfamily protein
		ptc-miR396a,b	UUCCACAGCUUUCUUGAACUG		Potri.003G116100.2	2.5	16.196	1	20	2716	2735	UUCCACAGCUUUCUUGAACU	AGAUUGAGAAAGUUGUGGAA	Cleavage	pacid=26996199 locus=Potri.003G116100 ID=Potri.003G116100.2.v3.0 annot-version=v3.0	1	Potri.003G116100.2	AT4G22760.1		Tetratricopeptide repeat (TPR)-like superfamily protein
		ptc-miR396a,b	UUCCACAGCUUUCUUGAACUG	Potri.006G066800	Potri.006G066800.1	2.5	19.883	1	20	76	95	UUCCACAGCUUUCUUGAACU	AGUUCAAAAAAGCUGUGAAA	Cleavage	pacid=27007067 locus=Potri.006G066800 ID=Potri.006G066800.1.v3.0 annot-version=v3.0	1	Potri.006G066800.1	AT3G15880.1	WSIP2	WUS-interacting protein 2
		ptc-miR396a,b	UUCCACAGCUUUCUUGAACUG		Potri.006G066800.2	2.5	19.463	1	20	75	94	UUCCACAGCUUUCUUGAACU	AGUUCAAAAAAGCUGUGAAA	Cleavage	pacid=27007070 locus=Potri.006G066800 ID=Potri.006G066800.2.v3.0 annot-version=v3.0	1	Potri.006G066800.2	AT3G15880.1	WSIP2	WUS-interacting protein 2
		ptc-miR396a,b	UUCCACAGCUUUCUUGAACUG		Potri.006G066800.3	2.5	19.95	1	20	75	94	UUCCACAGCUUUCUUGAACU	AGUUCAAAAAAGCUGUGAAA	Cleavage	pacid=27007068 locus=Potri.006G066800 ID=Potri.006G066800.3.v3.0 annot-version=v3.0	1	Potri.006G066800.3	AT3G15880.2	WSIP2	WUS-interacting protein 2
		ptc-miR396a,b	UUCCACAGCUUUCUUGAACUG		Potri.006G066800.4	2.5	19.463	1	20	75	94	UUCCACAGCUUUCUUGAACU	AGUUCAAAAAAGCUGUGAAA	Cleavage	pacid=27007069 locus=Potri.006G066800 ID=Potri.006G066800.4.v3.0 annot-version=v3.0	1	Potri.006G066800.4	AT3G15880.2	WSIP2	WUS-interacting protein 2
		ptc-miR396a,b	UUCCACAGCUUUCUUGAACUG		Potri.006G066800.5	2.5	19.463	1	20	75	94	UUCCACAGCUUUCUUGAACU	AGUUCAAAAAAGCUGUGAAA	Cleavage	pacid=27007071 locus=Potri.006G066800 ID=Potri.006G066800.5.v3.0 annot-version=v3.0	1	Potri.006G066800.5	AT3G15880.1	WSIP2	WUS-interacting protein 2
		ptc-miR396a,b	UUCCACAGCUUUCUUGAACUG		Potri.006G066800.6	2.5	19.463	1	20	75	94	UUCCACAGCUUUCUUGAACU	AGUUCAAAAAAGCUGUGAAA	Cleavage	pacid=27007072 locus=Potri.006G066800 ID=Potri.006G066800.6.v3.0 annot-version=v3.0	1	Potri.006G066800.6	AT3G15880.2	WSIP2	WUS-interacting protein 2
		ptc-miR396a,b	UUCCACAGCUUUCUUGAACUG	Potri.019G042300	Potri.019G042300.1	2	19.408	1	21	384	405	UUCCACAG-CUUUCUUGAACUG	CCGUUCAAGAAAGGCUGUGGAA	Translation	pacid=27026526 locus=Potri.019G042300 ID=Potri.019G042300.1.v3.0 annot-version=v3.0	1	Potri.019G042300.1	AT3G13960.1	AtGRF5,GRF5	growth-regulating factor 5	consist
	ptc-miR396c-e	ptc-miR396c-e	UUCCACAGCUUUCUUGAACUU	Potri.001G082700	Potri.001G082700.1	2	16.389	1	19	808	827	UUCCACA-GCUUUCUUGAAC	GUUCAAGAAAGCCUGUGGAA	Cleavage	pacid=27045352 locus=Potri.001G082700 ID=Potri.001G082700.1.v3.0 annot-version=v3.0	1	Potri.001G082700.1	AT4G24150.1	AtGRF8,GRF8	growth-regulating factor 8	consist
		ptc-miR396c-e	UUCCACAGCUUUCUUGAACUU	Potri.001G114000	Potri.001G114000.1	2.5	22.403	1	19	672	691	UUCCAC-AGCUUUCUUGAAC	GUUCAAGAAAGCUUGUGGAA	Cleavage	pacid=27044093 locus=Potri.001G114000 ID=Potri.001G114000.1.v3.0 annot-version=v3.0	1	Potri.001G114000.1	AT4G37740.1	AtGRF2,GRF2	growth-regulating factor 2	consist
		ptc-miR396c-e	UUCCACAGCUUUCUUGAACUU		Potri.001G114000.2	2.5	22.403	1	19	775	794	UUCCAC-AGCUUUCUUGAAC	GUUCAAGAAAGCUUGUGGAA	Cleavage	pacid=27044094 locus=Potri.001G114000 ID=Potri.001G114000.2.v3.0 annot-version=v3.0	1	Potri.001G114000.2	AT4G37740.1	AtGRF2,GRF2	growth-regulating factor 2	consist
		ptc-miR396c-e	UUCCACAGCUUUCUUGAACUU	Potri.001G132600	Potri.001G132600.1	2	15.698	1	19	572	591	UUCCACA-GCUUUCUUGAAC	GUUCAAGAAAGCCUGUGGAA	Cleavage	pacid=27042224 locus=Potri.001G132600 ID=Potri.001G132600.1.v3.0 annot-version=v3.0	1	Potri.001G132600.1	AT4G37740.1	AtGRF2,GRF2	growth-regulating factor 2	consist
		ptc-miR396c-e	UUCCACAGCUUUCUUGAACUU	Potri.001G169100	Potri.001G169100.1	2	16.593	1	19	341	360	UUCCACA-GCUUUCUUGAAC	GUUCAAGAAAGCCUGUGGAA	Cleavage	pacid=27045985 locus=Potri.001G169100 ID=Potri.001G169100.1.v3.0 annot-version=v3.0	1	Potri.001G169100.1	AT3G13960.1	AtGRF5,GRF5	growth-regulating factor 5
		ptc-miR396c-e	UUCCACAGCUUUCUUGAACUU	Potri.002G115100	Potri.002G115100.1	2	19.824	1	19	761	780	UUCCACA-GCUUUCUUGAAC	GUUCAAGAAAGCCUGUGGAA	Cleavage	pacid=27021223 locus=Potri.002G115100 ID=Potri.002G115100.1.v3.0 annot-version=v3.0	1	Potri.002G115100.1	AT2G22840.1	AtGRF1,GRF1	growth-regulating factor 1	consist
		ptc-miR396c-e	UUCCACAGCUUUCUUGAACUU	Potri.003G065000	Potri.003G065000.1	2	14.923	1	19	347	366	UUCCACA-GCUUUCUUGAAC	GUUCAAGAAAGCCUGUGGAA	Cleavage	pacid=26999558 locus=Potri.003G065000 ID=Potri.003G065000.1.v3.0 annot-version=v3.0	1	Potri.003G065000.1	AT3G13960.1	AtGRF5,GRF5	growth-regulating factor 5
		ptc-miR396c-e	UUCCACAGCUUUCUUGAACUU	Potri.003G100800	Potri.003G100800.1	2	12.352	1	19	402	421	UUCCACA-GCUUUCUUGAAC	GUUCAAGAAAGCCUGUGGAA	Cleavage	pacid=26997633 locus=Potri.003G100800 ID=Potri.003G100800.1.v3.0 annot-version=v3.0	1	Potri.003G100800.1	AT4G37740.1	AtGRF2,GRF2	growth-regulating factor 2	consist
		ptc-miR396c-e	UUCCACAGCUUUCUUGAACUU		Potri.003G100800.2	2	12.352	1	19	496	515	UUCCACA-GCUUUCUUGAAC	GUUCAAGAAAGCCUGUGGAA	Cleavage	pacid=26997636 locus=Potri.003G100800 ID=Potri.003G100800.2.v3.0 annot-version=v3.0	1	Potri.003G100800.2	AT4G37740.1	AtGRF2,GRF2	growth-regulating factor 2	consist
		ptc-miR396c-e	UUCCACAGCUUUCUUGAACUU		Potri.003G100800.3	2	12.352	1	19	508	527	UUCCACA-GCUUUCUUGAAC	GUUCAAGAAAGCCUGUGGAA	Cleavage	pacid=26997635 locus=Potri.003G100800 ID=Potri.003G100800.3.v3.0 annot-version=v3.0	1	Potri.003G100800.3	AT4G37740.1	AtGRF2,GRF2	growth-regulating factor 2	consist
		ptc-miR396c-e	UUCCACAGCUUUCUUGAACUU		Potri.003G100800.4	2	12.352	1	19	402	421	UUCCACA-GCUUUCUUGAAC	GUUCAAGAAAGCCUGUGGAA	Cleavage	pacid=26997634 locus=Potri.003G100800 ID=Potri.003G100800.4.v3.0 annot-version=v3.0	1	Potri.003G100800.4	AT4G37740.1	AtGRF2,GRF2	growth-regulating factor 2	consist
		ptc-miR396c-e	UUCCACAGCUUUCUUGAACUU	Potri.006G115200	Potri.006G115200.1	2	16.935	1	19	781	800	UUCCACA-GCUUUCUUGAAC	GUUCAAGAAAGCCUGUGGAA	Cleavage	pacid=27008247 locus=Potri.006G115200 ID=Potri.006G115200.1.v3.0 annot-version=v3.0	1	Potri.006G115200.1	AT2G36400.1	AtGRF3,GRF3	growth-regulating factor 3
		ptc-miR396c-e	UUCCACAGCUUUCUUGAACUU	Potri.006G143200	Potri.006G143200.1	2	12.753	1	19	665	684	UUCCACA-GCUUUCUUGAAC	GUUCAAGAAAGCCUGUGGAA	Cleavage	pacid=27005952 locus=Potri.006G143200 ID=Potri.006G143200.1.v3.0 annot-version=v3.0	1	Potri.006G143200.1	AT3G13960.1	AtGRF5,GRF5	growth-regulating factor 5	consist
		ptc-miR396c-e	UUCCACAGCUUUCUUGAACUU	Potri.007G007100	Potri.007G007100.1	2	24.185	1	19	1105	1124	UUCCACA-GCUUUCUUGAAC	GUUCAAGAAAGCCUGUGGAA	Cleavage	pacid=27016411 locus=Potri.007G007100 ID=Potri.007G007100.1.v3.0 annot-version=v3.0	1	Potri.007G007100.1	AT2G22840.1	AtGRF1,GRF1	growth-regulating factor 1	consist
		ptc-miR396c-e	UUCCACAGCUUUCUUGAACUU	Potri.012G022600	Potri.012G022600.1	2	15.385	1	19	1153	1172	UUCCACA-GCUUUCUUGAAC	GUUCAAGAAAGCAUGUGGAA	Cleavage	pacid=27050366 locus=Potri.012G022600 ID=Potri.012G022600.1.v3.0 annot-version=v3.0	1	Potri.012G022600.1	AT5G53660.1	AtGRF7,GRF7	growth-regulating factor 7
		ptc-miR396c-e	UUCCACAGCUUUCUUGAACUU		Potri.012G022600.2	2	15.385	1	19	1018	1037	UUCCACA-GCUUUCUUGAAC	GUUCAAGAAAGCAUGUGGAA	Cleavage	pacid=27050367 locus=Potri.012G022600 ID=Potri.012G022600.2.v3.0 annot-version=v3.0	1	Potri.012G022600.2	AT5G53660.1	AtGRF7,GRF7	growth-regulating factor 7
		ptc-miR396c-e	UUCCACAGCUUUCUUGAACUU	Potri.013G077500	Potri.013G077500.1	2	17.454	1	19	1043	1062	UUCCACA-GCUUUCUUGAAC	GUUCAAGAAAGCCUGUGGAA	Cleavage	pacid=26995694 locus=Potri.013G077500 ID=Potri.013G077500.1.v3.0 annot-version=v3.0	1	Potri.013G077500.1	AT3G13960.1	AtGRF5,GRF5	growth-regulating factor 5	consist
		ptc-miR396c-e	UUCCACAGCUUUCUUGAACUU	Potri.014G007200	Potri.014G007200.1	2	22.189	1	19	1078	1097	UUCCACA-GCUUUCUUGAAC	GUUCAAGAAAGCCUGUGGAA	Cleavage	pacid=27033506 locus=Potri.014G007200 ID=Potri.014G007200.1.v3.0 annot-version=v3.0	1	Potri.014G007200.1	AT2G22840.1	AtGRF1,GRF1	growth-regulating factor 1	consist
		ptc-miR396c-e	UUCCACAGCUUUCUUGAACUU	Potri.014G071800	Potri.014G071800.1	2.5	18.18	1	21	576	597	UUCCAC-AGCUUUCUUGAACUU	ACGUUCAAGAAAGCUUGUGGAA	Cleavage	pacid=27032296 locus=Potri.014G071800 ID=Potri.014G071800.1.v3.0 annot-version=v3.0	1	Potri.014G071800.1	AT2G45480.1	AtGRF9,GRF9	growth-regulating factor 9	consist
		ptc-miR396c-e	UUCCACAGCUUUCUUGAACUU	Potri.015G006200	Potri.015G006200.1	2	13.276	1	19	389	408	UUCCACA-GCUUUCUUGAAC	GUUCAAGAAAGCAUGUGGAA	Cleavage	pacid=27017535 locus=Potri.015G006200 ID=Potri.015G006200.1.v3.0 annot-version=v3.0	1	Potri.015G006200.1	AT5G53660.1	AtGRF7,GRF7	growth-regulating factor 7	consist
		ptc-miR396c-e	UUCCACAGCUUUCUUGAACUU		Potri.015G006200.2	2	13.276	1	19	741	760	UUCCACA-GCUUUCUUGAAC	GUUCAAGAAAGCAUGUGGAA	Cleavage	pacid=27017538 locus=Potri.015G006200 ID=Potri.015G006200.2.v3.0 annot-version=v3.0	1	Potri.015G006200.2	AT5G53660.1	AtGRF7,GRF7	growth-regulating factor 7	consist
		ptc-miR396c-e	UUCCACAGCUUUCUUGAACUU		Potri.015G006200.3	2	13.276	1	19	394	413	UUCCACA-GCUUUCUUGAAC	GUUCAAGAAAGCAUGUGGAA	Cleavage	pacid=27017537 locus=Potri.015G006200 ID=Potri.015G006200.3.v3.0 annot-version=v3.0	1	Potri.015G006200.3	AT5G53660.1	AtGRF7,GRF7	growth-regulating factor 7	consist
		ptc-miR396c-e	UUCCACAGCUUUCUUGAACUU		Potri.015G006200.4	2	13.276	1	19	400	419	UUCCACA-GCUUUCUUGAAC	GUUCAAGAAAGCAUGUGGAA	Cleavage	pacid=27017536 locus=Potri.015G006200 ID=Potri.015G006200.4.v3.0 annot-version=v3.0	1	Potri.015G006200.4	AT5G53660.1	AtGRF7,GRF7	growth-regulating factor 7	consist
		ptc-miR396c-e	UUCCACAGCUUUCUUGAACUU		Potri.015G006200.5	2	13.276	1	19	535	554	UUCCACA-GCUUUCUUGAAC	GUUCAAGAAAGCAUGUGGAA	Cleavage	pacid=27017539 locus=Potri.015G006200 ID=Potri.015G006200.5.v3.0 annot-version=v3.0	1	Potri.015G006200.5	AT5G53660.1	AtGRF7,GRF7	growth-regulating factor 7	consist
		ptc-miR396c-e	UUCCACAGCUUUCUUGAACUU	Potri.018G065400	Potri.018G065400.1	2	13.577	1	19	961	980	UUCCACA-GCUUUCUUGAAC	GUUCAAGAAAGCCUGUGGAA	Cleavage	pacid=27009514 locus=Potri.018G065400 ID=Potri.018G065400.1.v3.0 annot-version=v3.0	1	Potri.018G065400.1	AT3G13960.1	AtGRF5,GRF5	growth-regulating factor 5
		ptc-miR396c-e	UUCCACAGCUUUCUUGAACUU	Potri.016G047700	Potri.016G047700.1	2.5	13.965	1	21	193	213	UUCCACAGCUUUCUUGAACUU	GAGGCCAAGAAAGCUGUGGAG	Cleavage	pacid=27012710 locus=Potri.016G047700 ID=Potri.016G047700.1.v3.0 annot-version=v3.0	1	Potri.016G047700.1
		ptc-miR396c-e	UUCCACAGCUUUCUUGAACUU	Potri.018G127000	Potri.018G127000.1	1.5	22.264	1	21	213	233	UUCCACAGCUUUCUUGAACUU	AAGCUCAAGAAAGCUGUGGGA	Cleavage	pacid=27011319 locus=Potri.018G127000 ID=Potri.018G127000.1.v3.0 annot-version=v3.0	1	Potri.018G127000.1
		ptc-miR396c-e	UUCCACAGCUUUCUUGAACUU	Potri.003G116100	Potri.003G116100.1	2.5	16.196	1	21	1765	1785	UUCCACAGCUUUCUUGAACUU	GAGAUUGAGAAAGUUGUGGAA	Cleavage	pacid=26996198 locus=Potri.003G116100 ID=Potri.003G116100.1.v3.0 annot-version=v3.0	1	Potri.003G116100.1	AT4G22760.1		Tetratricopeptide repeat (TPR)-like superfamily protein
		ptc-miR396c-e	UUCCACAGCUUUCUUGAACUU		Potri.003G116100.2	2.5	16.196	1	21	2715	2735	UUCCACAGCUUUCUUGAACUU	GAGAUUGAGAAAGUUGUGGAA	Cleavage	pacid=26996199 locus=Potri.003G116100 ID=Potri.003G116100.2.v3.0 annot-version=v3.0	1	Potri.003G116100.2	AT4G22760.1		Tetratricopeptide repeat (TPR)-like superfamily protein
		ptc-miR396c-e	UUCCACAGCUUUCUUGAACUU	Potri.006G066800	Potri.006G066800.1	2.5	19.883	1	21	75	95	UUCCACAGCUUUCUUGAACUU	AAGUUCAAAAAAGCUGUGAAA	Cleavage	pacid=27007067 locus=Potri.006G066800 ID=Potri.006G066800.1.v3.0 annot-version=v3.0	1	Potri.006G066800.1	AT3G15880.1	WSIP2	WUS-interacting protein 2
		ptc-miR396c-e	UUCCACAGCUUUCUUGAACUU		Potri.006G066800.2	2.5	19.463	1	21	74	94	UUCCACAGCUUUCUUGAACUU	AAGUUCAAAAAAGCUGUGAAA	Cleavage	pacid=27007070 locus=Potri.006G066800 ID=Potri.006G066800.2.v3.0 annot-version=v3.0	1	Potri.006G066800.2	AT3G15880.1	WSIP2	WUS-interacting protein 2
		ptc-miR396c-e	UUCCACAGCUUUCUUGAACUU		Potri.006G066800.3	2.5	19.95	1	21	74	94	UUCCACAGCUUUCUUGAACUU	AAGUUCAAAAAAGCUGUGAAA	Cleavage	pacid=27007068 locus=Potri.006G066800 ID=Potri.006G066800.3.v3.0 annot-version=v3.0	1	Potri.006G066800.3	AT3G15880.2	WSIP2	WUS-interacting protein 2
		ptc-miR396c-e	UUCCACAGCUUUCUUGAACUU		Potri.006G066800.4	2.5	19.463	1	21	74	94	UUCCACAGCUUUCUUGAACUU	AAGUUCAAAAAAGCUGUGAAA	Cleavage	pacid=27007069 locus=Potri.006G066800 ID=Potri.006G066800.4.v3.0 annot-version=v3.0	1	Potri.006G066800.4	AT3G15880.2	WSIP2	WUS-interacting protein 2
		ptc-miR396c-e	UUCCACAGCUUUCUUGAACUU		Potri.006G066800.5	2.5	19.463	1	21	74	94	UUCCACAGCUUUCUUGAACUU	AAGUUCAAAAAAGCUGUGAAA	Cleavage	pacid=27007071 locus=Potri.006G066800 ID=Potri.006G066800.5.v3.0 annot-version=v3.0	1	Potri.006G066800.5	AT3G15880.1	WSIP2	WUS-interacting protein 2
		ptc-miR396c-e	UUCCACAGCUUUCUUGAACUU		Potri.006G066800.6	2.5	19.463	1	21	74	94	UUCCACAGCUUUCUUGAACUU	AAGUUCAAAAAAGCUGUGAAA	Cleavage	pacid=27007072 locus=Potri.006G066800 ID=Potri.006G066800.6.v3.0 annot-version=v3.0	1	Potri.006G066800.6	AT3G15880.2	WSIP2	WUS-interacting protein 2
		ptc-miR396c-e	UUCCACAGCUUUCUUGAACUU	Potri.014G116600	Potri.014G116600.1	2.5	16.526	1	21	987	1007	UUCCACAGCUUUCUUGAACUU	AAGGUGAAGGAAGCUGUGGAA	Cleavage	pacid=27034660 locus=Potri.014G116600 ID=Potri.014G116600.1.v3.0 annot-version=v3.0	1	Potri.014G116600.1	AT2G25580.1		Tetratricopeptide repeat (TPR)-like superfamily protein
		ptc-miR396c-e	UUCCACAGCUUUCUUGAACUU		Potri.014G116600.2	2.5	16.526	1	21	898	918	UUCCACAGCUUUCUUGAACUU	AAGGUGAAGGAAGCUGUGGAA	Cleavage	pacid=27034659 locus=Potri.014G116600 ID=Potri.014G116600.2.v3.0 annot-version=v3.0	1	Potri.014G116600.2	AT2G25580.1		Tetratricopeptide repeat (TPR)-like superfamily protein
		ptc-miR396c-e	UUCCACAGCUUUCUUGAACUU		Potri.014G116600.3	2.5	16.526	1	21	898	918	UUCCACAGCUUUCUUGAACUU	AAGGUGAAGGAAGCUGUGGAA	Cleavage	pacid=27034661 locus=Potri.014G116600 ID=Potri.014G116600.3.v3.0 annot-version=v3.0	1	Potri.014G116600.3	AT2G25580.1		Tetratricopeptide repeat (TPR)-like superfamily protein
		ptc-miR396c-e	UUCCACAGCUUUCUUGAACUU	Potri.019G042300	Potri.019G042300.1	2	19.408	1	19	386	405	UUCCACAG-CUUUCUUGAAC	GUUCAAGAAAGGCUGUGGAA	Translation	pacid=27026526 locus=Potri.019G042300 ID=Potri.019G042300.1.v3.0 annot-version=v3.0	1	Potri.019G042300.1	AT3G13960.1	AtGRF5,GRF5	growth-regulating factor 5	consist
	ptc-miR396f,g	ptc-miR396f,g	UUCCACGGCUUUCUUGAA	Potri.001G082700	Potri.001G082700.1	2.5	16.389	1	21	806	827	UUCCAC-GGCUUUCUUGAACUG	CCGUUCAAGAAAGCCUGUGGAA	Cleavage	pacid=27045352 locus=Potri.001G082700 ID=Potri.001G082700.1.v3.0 annot-version=v3.0	1	Potri.001G082700.1	AT4G24150.1	AtGRF8,GRF8	growth-regulating factor 8	consist
		ptc-miR396f,g	UUCCACGGCUUUCUUGAA	Potri.001G132600	Potri.001G132600.1	2.5	15.698	1	21	570	591	UUCCAC-GGCUUUCUUGAACUG	CCGUUCAAGAAAGCCUGUGGAA	Cleavage	pacid=27042224 locus=Potri.001G132600 ID=Potri.001G132600.1.v3.0 annot-version=v3.0	1	Potri.001G132600.1	AT4G37740.1	AtGRF2,GRF2	growth-regulating factor 2	consist
		ptc-miR396f,g	UUCCACGGCUUUCUUGAA	Potri.001G169100	Potri.001G169100.1	2.5	16.593	1	21	339	360	UUCCAC-GGCUUUCUUGAACUG	CCGUUCAAGAAAGCCUGUGGAA	Cleavage	pacid=27045985 locus=Potri.001G169100 ID=Potri.001G169100.1.v3.0 annot-version=v3.0	1	Potri.001G169100.1	AT3G13960.1	AtGRF5,GRF5	growth-regulating factor 5
		ptc-miR396f,g	UUCCACGGCUUUCUUGAA	Potri.002G115100	Potri.002G115100.1	2.5	19.824	1	19	761	780	UUCCAC-GGCUUUCUUGAAC	GUUCAAGAAAGCCUGUGGAA	Cleavage	pacid=27021223 locus=Potri.002G115100 ID=Potri.002G115100.1.v3.0 annot-version=v3.0	1	Potri.002G115100.1	AT2G22840.1	AtGRF1,GRF1	growth-regulating factor 1	consist
		ptc-miR396f,g	UUCCACGGCUUUCUUGAA	Potri.003G065000	Potri.003G065000.1	2.5	14.923	1	19	347	366	UUCCAC-GGCUUUCUUGAAC	GUUCAAGAAAGCCUGUGGAA	Cleavage	pacid=26999558 locus=Potri.003G065000 ID=Potri.003G065000.1.v3.0 annot-version=v3.0	1	Potri.003G065000.1	AT3G13960.1	AtGRF5,GRF5	growth-regulating factor 5
		ptc-miR396f,g	UUCCACGGCUUUCUUGAA	Potri.003G100800	Potri.003G100800.1	2.5	12.352	1	21	400	421	UUCCAC-GGCUUUCUUGAACUG	CCGUUCAAGAAAGCCUGUGGAA	Cleavage	pacid=26997633 locus=Potri.003G100800 ID=Potri.003G100800.1.v3.0 annot-version=v3.0	1	Potri.003G100800.1	AT4G37740.1	AtGRF2,GRF2	growth-regulating factor 2	consist
		ptc-miR396f,g	UUCCACGGCUUUCUUGAA		Potri.003G100800.2	2.5	12.352	1	21	494	515	UUCCAC-GGCUUUCUUGAACUG	CCGUUCAAGAAAGCCUGUGGAA	Cleavage	pacid=26997636 locus=Potri.003G100800 ID=Potri.003G100800.2.v3.0 annot-version=v3.0	1	Potri.003G100800.2	AT4G37740.1	AtGRF2,GRF2	growth-regulating factor 2	consist
		ptc-miR396f,g	UUCCACGGCUUUCUUGAA		Potri.003G100800.3	2.5	12.352	1	21	506	527	UUCCAC-GGCUUUCUUGAACUG	CCGUUCAAGAAAGCCUGUGGAA	Cleavage	pacid=26997635 locus=Potri.003G100800 ID=Potri.003G100800.3.v3.0 annot-version=v3.0	1	Potri.003G100800.3	AT4G37740.1	AtGRF2,GRF2	growth-regulating factor 2	consist
		ptc-miR396f,g	UUCCACGGCUUUCUUGAA		Potri.003G100800.4	2.5	12.352	1	21	400	421	UUCCAC-GGCUUUCUUGAACUG	CCGUUCAAGAAAGCCUGUGGAA	Cleavage	pacid=26997634 locus=Potri.003G100800 ID=Potri.003G100800.4.v3.0 annot-version=v3.0	1	Potri.003G100800.4	AT4G37740.1	AtGRF2,GRF2	growth-regulating factor 2	consist
		ptc-miR396f,g	UUCCACGGCUUUCUUGAA	Potri.006G115200	Potri.006G115200.1	2.5	16.935	1	21	779	800	UUCCAC-GGCUUUCUUGAACUG	CCGUUCAAGAAAGCCUGUGGAA	Cleavage	pacid=27008247 locus=Potri.006G115200 ID=Potri.006G115200.1.v3.0 annot-version=v3.0	1	Potri.006G115200.1	AT2G36400.1	AtGRF3,GRF3	growth-regulating factor 3
		ptc-miR396f,g	UUCCACGGCUUUCUUGAA	Potri.006G143200	Potri.006G143200.1	2.5	12.753	1	21	663	684	UUCCAC-GGCUUUCUUGAACUG	CCGUUCAAGAAAGCCUGUGGAA	Cleavage	pacid=27005952 locus=Potri.006G143200 ID=Potri.006G143200.1.v3.0 annot-version=v3.0	1	Potri.006G143200.1	AT3G13960.1	AtGRF5,GRF5	growth-regulating factor 5	consist
		ptc-miR396f,g	UUCCACGGCUUUCUUGAA	Potri.007G007100	Potri.007G007100.1	2.5	24.185	1	19	1105	1124	UUCCAC-GGCUUUCUUGAAC	GUUCAAGAAAGCCUGUGGAA	Cleavage	pacid=27016411 locus=Potri.007G007100 ID=Potri.007G007100.1.v3.0 annot-version=v3.0	1	Potri.007G007100.1	AT2G22840.1	AtGRF1,GRF1	growth-regulating factor 1	consist
		ptc-miR396f,g	UUCCACGGCUUUCUUGAA	Potri.012G022600	Potri.012G022600.1	2.5	15.385	1	21	1151	1172	UUCCACG-GCUUUCUUGAACUG	CCGUUCAAGAAAGCAUGUGGAA	Cleavage	pacid=27050366 locus=Potri.012G022600 ID=Potri.012G022600.1.v3.0 annot-version=v3.0	1	Potri.012G022600.1	AT5G53660.1	AtGRF7,GRF7	growth-regulating factor 7
		ptc-miR396f,g	UUCCACGGCUUUCUUGAA		Potri.012G022600.2	2.5	15.385	1	21	1016	1037	UUCCACG-GCUUUCUUGAACUG	CCGUUCAAGAAAGCAUGUGGAA	Cleavage	pacid=27050367 locus=Potri.012G022600 ID=Potri.012G022600.2.v3.0 annot-version=v3.0	1	Potri.012G022600.2	AT5G53660.1	AtGRF7,GRF7	growth-regulating factor 7
		ptc-miR396f,g	UUCCACGGCUUUCUUGAA	Potri.013G077500	Potri.013G077500.1	2.5	17.454	1	21	1041	1062	UUCCAC-GGCUUUCUUGAACUG	CCGUUCAAGAAAGCCUGUGGAA	Cleavage	pacid=26995694 locus=Potri.013G077500 ID=Potri.013G077500.1.v3.0 annot-version=v3.0	1	Potri.013G077500.1	AT3G13960.1	AtGRF5,GRF5	growth-regulating factor 5	consist
		ptc-miR396f,g	UUCCACGGCUUUCUUGAA	Potri.014G007200	Potri.014G007200.1	2.5	22.189	1	19	1078	1097	UUCCAC-GGCUUUCUUGAAC	GUUCAAGAAAGCCUGUGGAA	Cleavage	pacid=27033506 locus=Potri.014G007200 ID=Potri.014G007200.1.v3.0 annot-version=v3.0	1	Potri.014G007200.1	AT2G22840.1	AtGRF1,GRF1	growth-regulating factor 1	consist
		ptc-miR396f,g	UUCCACGGCUUUCUUGAA	Potri.015G006200	Potri.015G006200.1	2.5	13.276	1	21	387	408	UUCCACG-GCUUUCUUGAACUG	CCGUUCAAGAAAGCAUGUGGAA	Cleavage	pacid=27017535 locus=Potri.015G006200 ID=Potri.015G006200.1.v3.0 annot-version=v3.0	1	Potri.015G006200.1	AT5G53660.1	AtGRF7,GRF7	growth-regulating factor 7	consist
		ptc-miR396f,g	UUCCACGGCUUUCUUGAA		Potri.015G006200.2	2.5	13.276	1	21	739	760	UUCCACG-GCUUUCUUGAACUG	CCGUUCAAGAAAGCAUGUGGAA	Cleavage	pacid=27017538 locus=Potri.015G006200 ID=Potri.015G006200.2.v3.0 annot-version=v3.0	1	Potri.015G006200.2	AT5G53660.1	AtGRF7,GRF7	growth-regulating factor 7	consist
		ptc-miR396f,g	UUCCACGGCUUUCUUGAA		Potri.015G006200.3	2.5	13.276	1	21	392	413	UUCCACG-GCUUUCUUGAACUG	CCGUUCAAGAAAGCAUGUGGAA	Cleavage	pacid=27017537 locus=Potri.015G006200 ID=Potri.015G006200.3.v3.0 annot-version=v3.0	1	Potri.015G006200.3	AT5G53660.1	AtGRF7,GRF7	growth-regulating factor 7	consist
		ptc-miR396f,g	UUCCACGGCUUUCUUGAA		Potri.015G006200.4	2.5	13.276	1	21	398	419	UUCCACG-GCUUUCUUGAACUG	CCGUUCAAGAAAGCAUGUGGAA	Cleavage	pacid=27017536 locus=Potri.015G006200 ID=Potri.015G006200.4.v3.0 annot-version=v3.0	1	Potri.015G006200.4	AT5G53660.1	AtGRF7,GRF7	growth-regulating factor 7	consist
		ptc-miR396f,g	UUCCACGGCUUUCUUGAA		Potri.015G006200.5	2.5	13.276	1	21	533	554	UUCCACG-GCUUUCUUGAACUG	CCGUUCAAGAAAGCAUGUGGAA	Cleavage	pacid=27017539 locus=Potri.015G006200 ID=Potri.015G006200.5.v3.0 annot-version=v3.0	1	Potri.015G006200.5	AT5G53660.1	AtGRF7,GRF7	growth-regulating factor 7	consist
		ptc-miR396f,g	UUCCACGGCUUUCUUGAA	Potri.018G065400	Potri.018G065400.1	2.5	13.577	1	21	959	980	UUCCAC-GGCUUUCUUGAACUG	CCGUUCAAGAAAGCCUGUGGAA	Cleavage	pacid=27009514 locus=Potri.018G065400 ID=Potri.018G065400.1.v3.0 annot-version=v3.0	1	Potri.018G065400.1	AT3G13960.1	AtGRF5,GRF5	growth-regulating factor 5
		ptc-miR396f,g	UUCCACGGCUUUCUUGAA	Potri.003G183400	Potri.003G183400.1	2.5	16.849	1	20	80	99	UUCCACGGCUUUCUUGAACU	GUUUCAAGAAAGCCGUGGAG	Cleavage	pacid=26996225 locus=Potri.003G183400 ID=Potri.003G183400.1.v3.0 annot-version=v3.0	1	Potri.003G183400.1	AT1G80500.1		SNARE-like superfamily protein
		ptc-miR396f,g	UUCCACGGCUUUCUUGAA	Potri.018G127000	Potri.018G127000.1	2	22.264	1	20	214	233	UUCCACGGCUUUCUUGAACU	AGCUCAAGAAAGCUGUGGGA	Cleavage	pacid=27011319 locus=Potri.018G127000 ID=Potri.018G127000.1.v3.0 annot-version=v3.0	1	Potri.018G127000.1
		ptc-miR396f,g	UUCCACGGCUUUCUUGAA	Potri.019G021500	Potri.019G021500.1	2.5	16.357	1	21	1861	1881	UUCCACGGCUUUCUUGAACUG	CAGUUAGAGAAAGCCGUGGGG	Cleavage	pacid=27026267 locus=Potri.019G021500 ID=Potri.019G021500.1.v3.0 annot-version=v3.0	1	Potri.019G021500.1	AT1G08600.2	ATRX,CHR20	P-loop containing nucleoside triphosphate hydrolases superfamily protein
		ptc-miR396f,g	UUCCACGGCUUUCUUGAA		Potri.019G021500.2	2.5	16.357	1	21	1714	1734	UUCCACGGCUUUCUUGAACUG	CAGUUAGAGAAAGCCGUGGGG	Cleavage	pacid=27026268 locus=Potri.019G021500 ID=Potri.019G021500.2.v3.0 annot-version=v3.0	1	Potri.019G021500.2	AT1G08600.2	ATRX,CHR20	P-loop containing nucleoside triphosphate hydrolases superfamily protein
		ptc-miR396f,g	UUCCACGGCUUUCUUGAA	Potri.019G042300	Potri.019G042300.1	2.5	19.408	1	21	384	405	UUCCACGG-CUUUCUUGAACUG	CCGUUCAAGAAAGGCUGUGGAA	Translation	pacid=27026526 locus=Potri.019G042300 ID=Potri.019G042300.1.v3.0 annot-version=v3.0	1	Potri.019G042300.1	AT3G13960.1	AtGRF5,GRF5	growth-regulating factor 5	consist
ptc-miR397	ptc-miR397a	ptc-miR397a	UCAUUGAGUGCAGCGUUGAUG	Potri.001G054600	Potri.001G054600.1	0.5	14.607	1	20	694	713	UCAUUGAGUGCAGCGUUGAU	AUCAAUGCUGCACUCAAUGA	Cleavage	pacid=27042004 locus=Potri.001G054600 ID=Potri.001G054600.1.v3.0 annot-version=v3.0	1	Potri.001G054600.1	AT5G60020.1	LAC17	laccase 17
		ptc-miR397a	UCAUUGAGUGCAGCGUUGAUG	Potri.001G180600	Potri.001G180600.1	2.5	11.638	1	21	1078	1098	UCAUUGAGUGCAGCGUUGAUG	CAUCAAUUUUGUACUCAAUGA	Cleavage	pacid=27043868 locus=Potri.001G180600 ID=Potri.001G180600.1.v3.0 annot-version=v3.0	1	Potri.001G180600.1	AT1G52330.1	AT1G52330	Late embryogenesis abundant (LEA) hydroxyproline-rich glycoprotein family	consist
		ptc-miR397a	UCAUUGAGUGCAGCGUUGAUG		Potri.001G180600.2	2.5	11.638	1	21	1074	1094	UCAUUGAGUGCAGCGUUGAUG	CAUCAAUUUUGUACUCAAUGA	Cleavage	pacid=27043869 locus=Potri.001G180600 ID=Potri.001G180600.2.v3.0 annot-version=v3.0	1	Potri.001G180600.2	AT1G52330.1	AT1G52330	Late embryogenesis abundant (LEA) hydroxyproline-rich glycoprotein family	consist
		ptc-miR397a	UCAUUGAGUGCAGCGUUGAUG	Potri.001G184300	Potri.001G184300.1	0.5	15.354	1	20	844	863	UCAUUGAGUGCAGCGUUGAU	AUCAAUGCUGCACUCAAUGA	Cleavage	pacid=27043464 locus=Potri.001G184300 ID=Potri.001G184300.1.v3.0 annot-version=v3.0	1	Potri.001G184300.1	AT5G60020.1	LAC17	laccase 17
		ptc-miR397a	UCAUUGAGUGCAGCGUUGAUG	Potri.001G248700	Potri.001G248700.1	1.5	12.573	1	21	705	725	UCAUUGAGUGCAGCGUUGAUG	UAUCAACGCUGCACUAAAUGA	Cleavage	pacid=27044960 locus=Potri.001G248700 ID=Potri.001G248700.1.v3.0 annot-version=v3.0	1	Potri.001G248700.1	AT2G38080.1	IRX12,LAC4	Laccase/Diphenol oxidase family protein
		ptc-miR397a	UCAUUGAGUGCAGCGUUGAUG	Potri.001G341600	Potri.001G341600.1	2.5	16.772	1	20	752	771	UCAUUGAGUGCAGCGUUGAU	AUCAACGCAGCACUAAAUGA	Cleavage	pacid=27042772 locus=Potri.001G341600 ID=Potri.001G341600.1.v3.0 annot-version=v3.0	1	Potri.001G341600.1	AT5G60020.1	LAC17	laccase 17
		ptc-miR397a	UCAUUGAGUGCAGCGUUGAUG	Potri.001G401100	Potri.001G401100.1	1.5	17.535	1	20	694	713	UCAUUGAGUGCAGCGUUGAU	AUCAAUGCCGCACUCAAUGA	Cleavage	pacid=27043264 locus=Potri.001G401100 ID=Potri.001G401100.1.v3.0 annot-version=v3.0	1	Potri.001G401100.1	AT5G60020.1	LAC17	laccase 17
		ptc-miR397a	UCAUUGAGUGCAGCGUUGAUG	Potri.001G401300	Potri.001G401300.1	1	14.365	1	20	903	922	UCAUUGAGUGCAGCGUUGAU	AUCAACGCCGCACUCAAUGA	Cleavage	pacid=27043250 locus=Potri.001G401300 ID=Potri.001G401300.1.v3.0 annot-version=v3.0	1	Potri.001G401300.1	AT5G60020.1	LAC17	laccase 17
		ptc-miR397a	UCAUUGAGUGCAGCGUUGAUG	Potri.004G156400	Potri.004G156400.1	2	12.678	1	21	693	713	UCAUUGAGUGCAGCGUUGAUG	CAUCAAUGCUGCACUCAACGA	Cleavage	pacid=26992619 locus=Potri.004G156400 ID=Potri.004G156400.1.v3.0 annot-version=v3.0	1	Potri.004G156400.1	AT5G03260.1	LAC11	laccase 11
		ptc-miR397a	UCAUUGAGUGCAGCGUUGAUG		Potri.004G156400.2	2	12.678	1	21	618	638	UCAUUGAGUGCAGCGUUGAUG	CAUCAAUGCUGCACUCAACGA	Cleavage	pacid=26992620 locus=Potri.004G156400 ID=Potri.004G156400.2.v3.0 annot-version=v3.0	1	Potri.004G156400.2	AT5G03260.1	LAC11	laccase 11
		ptc-miR397a	UCAUUGAGUGCAGCGUUGAUG	Potri.006G087100	Potri.006G087100.1	1.5	17.931	1	20	793	812	UCAUUGAGUGCAGCGUUGAU	AUCAACGCUGCACUCAACGA	Cleavage	pacid=27007506 locus=Potri.006G087100 ID=Potri.006G087100.1.v3.0 annot-version=v3.0	1	Potri.006G087100.1	AT5G60020.1	LAC17	laccase 17
		ptc-miR397a	UCAUUGAGUGCAGCGUUGAUG	Potri.006G087500	Potri.006G087500.1	2.5	12.911	1	20	785	804	UCAUUGAGUGCAGCGUUGAU	AUCAAUGCUGCACUUAACGA	Cleavage	pacid=27003680 locus=Potri.006G087500 ID=Potri.006G087500.1.v3.0 annot-version=v3.0	1	Potri.006G087500.1	AT5G60020.1	LAC17	laccase 17
		ptc-miR397a	UCAUUGAGUGCAGCGUUGAUG	Potri.006G094100	Potri.006G094100.1	1.5	12.54	1	20	685	704	UCAUUGAGUGCAGCGUUGAU	AUCAACGCUGCACUCAAUAA	Cleavage	pacid=27003816 locus=Potri.006G094100 ID=Potri.006G094100.1.v3.0 annot-version=v3.0	1	Potri.006G094100.1	AT3G09220.1	LAC7	laccase 7	consist
		ptc-miR397a	UCAUUGAGUGCAGCGUUGAUG	Potri.006G096900	Potri.006G096900.1	1.5	15.207	1	20	946	965	UCAUUGAGUGCAGCGUUGAU	AUCAAUGCAGCACUCAAUGA	Cleavage	pacid=27005711 locus=Potri.006G096900 ID=Potri.006G096900.1.v3.0 annot-version=v3.0	1	Potri.006G096900.1	AT2G38080.1	IRX12,LAC4	Laccase/Diphenol oxidase family protein
		ptc-miR397a	UCAUUGAGUGCAGCGUUGAUG	Potri.006G097000	Potri.006G097000.1	0.5	17.209	1	20	722	741	UCAUUGAGUGCAGCGUUGAU	AUCAAUGCUGCACUCAAUGA	Cleavage	pacid=27004626 locus=Potri.006G097000 ID=Potri.006G097000.1.v3.0 annot-version=v3.0	1	Potri.006G097000.1	AT2G38080.1	IRX12,LAC4	Laccase/Diphenol oxidase family protein
		ptc-miR397a	UCAUUGAGUGCAGCGUUGAUG	Potri.006G097100	Potri.006G097100.1	0.5	17.061	1	20	673	692	UCAUUGAGUGCAGCGUUGAU	AUCAAUGCUGCACUCAAUGA	Cleavage	pacid=27005704 locus=Potri.006G097100 ID=Potri.006G097100.1.v3.0 annot-version=v3.0	1	Potri.006G097100.1	AT2G38080.1	IRX12,LAC4	Laccase/Diphenol oxidase family protein
		ptc-miR397a	UCAUUGAGUGCAGCGUUGAUG	Potri.008G073700	Potri.008G073700.1	2	10.999	1	21	761	781	UCAUUGAGUGCAGCGUUGAUG	CAUCAAUGCUGCACUCAAUCA	Cleavage	pacid=27035778 locus=Potri.008G073700 ID=Potri.008G073700.1.v3.0 annot-version=v3.0	1	Potri.008G073700.1	AT2G40370.1	LAC5	laccase 5	consist
		ptc-miR397a	UCAUUGAGUGCAGCGUUGAUG	Potri.009G034500	Potri.009G034500.1	2	21.192	1	20	848	867	UCAUUGAGUGCAGCGUUGAU	AUCAAUGCUGCACUCAACGA	Cleavage	pacid=26986984 locus=Potri.009G034500 ID=Potri.009G034500.1.v3.0 annot-version=v3.0	1	Potri.009G034500.1	AT2G29130.1	LAC2	laccase 2
		ptc-miR397a	UCAUUGAGUGCAGCGUUGAUG	Potri.009G042500	Potri.009G042500.1	1.5	12.887	1	21	792	812	UCAUUGAGUGCAGCGUUGAUG	CAUCAACGCUGCACUAAAUGA	Cleavage	pacid=26985872 locus=Potri.009G042500 ID=Potri.009G042500.1.v3.0 annot-version=v3.0	1	Potri.009G042500.1	AT2G38080.1	IRX12,LAC4	Laccase/Diphenol oxidase family protein
		ptc-miR397a	UCAUUGAGUGCAGCGUUGAUG	Potri.009G102700	Potri.009G102700.1	2	13.167	1	21	681	701	UCAUUGAGUGCAGCGUUGAUG	CAUCAAUGCUGCACUCAACGA	Cleavage	pacid=26985859 locus=Potri.009G102700 ID=Potri.009G102700.1.v3.0 annot-version=v3.0	1	Potri.009G102700.1	AT5G03260.1	LAC11	laccase 11
		ptc-miR397a	UCAUUGAGUGCAGCGUUGAUG	Potri.009G156600	Potri.009G156600.1	1	15.015	1	20	709	728	UCAUUGAGUGCAGCGUUGAU	AUCAAUGUUGCACUCAAUGA	Cleavage	pacid=26988294 locus=Potri.009G156600 ID=Potri.009G156600.1.v3.0 annot-version=v3.0	1	Potri.009G156600.1	AT2G29130.1	LAC2	laccase 2
		ptc-miR397a	UCAUUGAGUGCAGCGUUGAUG	Potri.009G156800	Potri.009G156800.1	0.5	17.068	1	20	808	827	UCAUUGAGUGCAGCGUUGAU	AUCAAUGCUGCACUCAAUGA	Cleavage	pacid=26985812 locus=Potri.009G156800 ID=Potri.009G156800.1.v3.0 annot-version=v3.0	1	Potri.009G156800.1	AT2G29130.1	LAC2	laccase 2
		ptc-miR397a	UCAUUGAGUGCAGCGUUGAUG	Potri.010G183600	Potri.010G183600.1	2	9.254	1	21	751	771	UCAUUGAGUGCAGCGUUGAUG	CAUCAAUGCUGCACUCAAUCA	Cleavage	pacid=26980038 locus=Potri.010G183600 ID=Potri.010G183600.1.v3.0 annot-version=v3.0	1	Potri.010G183600.1	AT2G40370.1	LAC5	laccase 5	consist
		ptc-miR397a	UCAUUGAGUGCAGCGUUGAUG		Potri.010G183600.2	2	9.254	1	21	564	584	UCAUUGAGUGCAGCGUUGAUG	CAUCAAUGCUGCACUCAAUCA	Cleavage	pacid=26980039 locus=Potri.010G183600 ID=Potri.010G183600.2.v3.0 annot-version=v3.0	1	Potri.010G183600.2	AT2G40370.1	LAC5	laccase 5	consist
		ptc-miR397a	UCAUUGAGUGCAGCGUUGAUG	Potri.011G120200	Potri.011G120200.1	1.5	13.189	1	20	950	969	UCAUUGAGUGCAGCGUUGAU	AUCAAUGCCGCACUCAAUGA	Cleavage	pacid=27000568 locus=Potri.011G120200 ID=Potri.011G120200.1.v3.0 annot-version=v3.0	1	Potri.011G120200.1	AT5G60020.1	LAC17	laccase 17
		ptc-miR397a	UCAUUGAGUGCAGCGUUGAUG	Potri.016G106000	Potri.016G106000.1	1.5	11.951	1	20	667	686	UCAUUGAGUGCAGCGUUGAU	AUCAACGCUGCACUCAAUAA	Cleavage	pacid=27013445 locus=Potri.016G106000 ID=Potri.016G106000.1.v3.0 annot-version=v3.0	1	Potri.016G106000.1	AT3G09220.1	LAC7	laccase 7
		ptc-miR397a	UCAUUGAGUGCAGCGUUGAUG	Potri.016G107500	Potri.016G107500.1	1.5	12.285	1	20	667	686	UCAUUGAGUGCAGCGUUGAU	AUCAACGCUGCACUCAAUAA	Cleavage	pacid=27012274 locus=Potri.016G107500 ID=Potri.016G107500.1.v3.0 annot-version=v3.0	1	Potri.016G107500.1	AT3G09220.1	LAC7	laccase 7
		ptc-miR397a	UCAUUGAGUGCAGCGUUGAUG	Potri.016G112000	Potri.016G112000.1	0.5	20.6	1	20	926	945	UCAUUGAGUGCAGCGUUGAU	AUCAAUGCUGCACUCAAUGA	Cleavage	pacid=27013139 locus=Potri.016G112000 ID=Potri.016G112000.1.v3.0 annot-version=v3.0	1	Potri.016G112000.1	AT2G38080.1	IRX12,LAC4	Laccase/Diphenol oxidase family protein
		ptc-miR397a	UCAUUGAGUGCAGCGUUGAUG		Potri.016G112000.2	0.5	20.6	1	20	752	771	UCAUUGAGUGCAGCGUUGAU	AUCAAUGCUGCACUCAAUGA	Cleavage	pacid=27013140 locus=Potri.016G112000 ID=Potri.016G112000.2.v3.0 annot-version=v3.0	1	Potri.016G112000.2	AT2G38080.1	IRX12,LAC4	Laccase/Diphenol oxidase family protein
		ptc-miR397a	UCAUUGAGUGCAGCGUUGAUG	Potri.016G112100	Potri.016G112100.1	2	19.726	1	20	729	748	UCAUUGAGUGCAGCGUUGAU	AUCAAUGCUGCACUCAACGA	Cleavage	pacid=27012981 locus=Potri.016G112100 ID=Potri.016G112100.1.v3.0 annot-version=v3.0	1	Potri.016G112100.1	AT2G38080.1	IRX12,LAC4	Laccase/Diphenol oxidase family protein
		ptc-miR397a	UCAUUGAGUGCAGCGUUGAUG	Potri.001G019800	Potri.001G019800.1	2	17.924	1	20	448	466	UCAUUGAGUGCAGCGUUGAU	AUCAACGCUG-ACUCAAUGA	Translation	pacid=27041216 locus=Potri.001G019800 ID=Potri.001G019800.1.v3.0 annot-version=v3.0	1	Potri.001G019800.1
		ptc-miR397a	UCAUUGAGUGCAGCGUUGAUG	Potri.011G120300	Potri.011G120300.1	1.5	13.875	1	20	781	800	UCAUUGAGUGCAGCGUUGAU	AUCAAUGCUGCCCUCAAUGA	Translation	pacid=27003083 locus=Potri.011G120300 ID=Potri.011G120300.1.v3.0 annot-version=v3.0	1	Potri.011G120300.1	AT5G60020.1	LAC17	laccase 17
ptc-miR403	ptc-miR403a-c	ptc-miR403a-c	UUAGAUUCACGCACAAACUCG	Potri.012G069300	Potri.012G069300.1	2	17.875	1	20	848	867	UUAGAUUCACGCACAAACUC	GAGUUUUUGUGUGAGUCUAA	Cleavage	pacid=27049383 locus=Potri.012G069300 ID=Potri.012G069300.1.v3.0 annot-version=v3.0	1	Potri.012G069300.1	AT1G74520.1	ATHVA22A,HVA22A	HVA22 homologue A
		ptc-miR403a-c	UUAGAUUCACGCACAAACUCG	Potri.002G228900.2	Potri.002G228900.2	2.5	12.581	1	20	1445	1464	UUAGAUUCACGCACAAACUC	AAGUUUGUGCCUGGAUCUAA	Translation	pacid=27020109 locus=Potri.002G228900 ID=Potri.002G228900.2.v3.0 annot-version=v3.0	1	Potri.002G228900.2	AT1G05170.2		Galactosyltransferase family protein
ptc-miR408	ptc-miR408	ptc-miR408	AUGCACUGCCUCUUCCCUGGC	Potri.001G209300	Potri.001G209300.1	2	22.769	1	20	86	105	AUGCACUGCCUCUUCCCUGG	UCAGGGAAGAGGCAGUGCGA	Cleavage	pacid=27041900 locus=Potri.001G209300 ID=Potri.001G209300.1.v3.0 annot-version=v3.0	1	Potri.001G209300.1	AT2G02850.1	ARPN	plantacyanin
		ptc-miR408	AUGCACUGCCUCUUCCCUGGC	Potri.002G073800	Potri.002G073800.1	2	23.552	1	20	70	89	AUGCACUGCCUCUUCCCUGG	UCAGGGAAGGGGCAGUGCAG	Cleavage	pacid=27020807 locus=Potri.002G073800 ID=Potri.002G073800.1.v3.0 annot-version=v3.0	1	Potri.002G073800.1	AT2G02850.1	ARPN	plantacyanin
		ptc-miR408	AUGCACUGCCUCUUCCCUGGC	Potri.002G074000	Potri.002G074000.1	2	20.612	1	20	282	301	AUGCACUGCCUCUUCCCUGG	UCAGGGAAGGGGCAGUGCAG	Cleavage	pacid=27021488 locus=Potri.002G074000 ID=Potri.002G074000.1.v3.0 annot-version=v3.0	1	Potri.002G074000.1	AT2G02850.1	ARPN	plantacyanin
		ptc-miR408	AUGCACUGCCUCUUCCCUGGC	Potri.014G049600	Potri.014G049600.1	1	16.402	1	21	717	737	AUGCACUGCCUCUUCCCUGGC	GCCAGUGAAGAGGCAGUGCAU	Cleavage	pacid=27033809 locus=Potri.014G049600 ID=Potri.014G049600.1.v3.0 annot-version=v3.0	1	Potri.014G049600.1	AT3G60280.1	UCC3	uclacyanin 3
		ptc-miR408	AUGCACUGCCUCUUCCCUGGC	Potri.002G241500	Potri.002G241500.1	2.5	22.711	1	21	97	117	AUGCACUGCCUCUUCCCUGGC	GCCAGGGAAGAUGCAGUGCGA	Translation	pacid=27021453 locus=Potri.002G241500 ID=Potri.002G241500.1.v3.0 annot-version=v3.0	1	Potri.002G241500.1	AT2G02850.1	ARPN	plantacyanin
		ptc-miR408	AUGCACUGCCUCUUCCCUGGC	Potri.006G243200	Potri.006G243200.1	2	18.252	1	20	582	601	AUGCACUGCCUCUUCCCUGG	CCUGGGAAGACGCAGUGCAU	Translation	pacid=27004370 locus=Potri.006G243200 ID=Potri.006G243200.1.v3.0 annot-version=v3.0	1	Potri.006G243200.1	AT5G11480.1		P-loop containing nucleoside triphosphate hydrolases superfamily protein
		ptc-miR408	AUGCACUGCCUCUUCCCUGGC	Potri.018G037000	Potri.018G037000.1	2	17.611	1	20	585	604	AUGCACUGCCUCUUCCCUGG	CCUGGGAAGACGCAGUGCAU	Translation	pacid=27008868 locus=Potri.018G037000 ID=Potri.018G037000.1.v3.0 annot-version=v3.0	1	Potri.018G037000.1	AT5G11480.1		P-loop containing nucleoside triphosphate hydrolases superfamily protein
ptc-miR472	ptc-miR472a	ptc-miR472a	UUUUCCCUACUCCACCCAUCCC	Potri.011G012900	Potri.011G012900.1	2.5	18.563	1	22	496	517	UUUUCCCUACUCCACCCAUCCC	GGGAUUGGUGGAGUUGGGAAGA	Cleavage	pacid=27001311 locus=Potri.011G012900 ID=Potri.011G012900.1.v3.0 annot-version=v3.0	1	Potri.011G012900.1	AT1G27170.1	AT1G27170	transmembrane receptors;ATP binding
		ptc-miR472a	UUUUCCCUACUCCACCCAUCCC	Potri.011G013100	Potri.011G013100.1	2.5	22.07	1	22	720	741	UUUUCCCUACUCCACCCAUCCC	GGGAUUGGUGGAGUUGGGAAGA	Cleavage	pacid=27002982 locus=Potri.011G013100 ID=Potri.011G013100.1.v3.0 annot-version=v3.0	1	Potri.011G013100.1	AT5G36930.2	AT5G36930	Disease resistance protein (TIR-NBS-LRR class) family
		ptc-miR472a	UUUUCCCUACUCCACCCAUCCC	Potri.011G013800	Potri.011G013800.1	2.5	18.555	1	22	373	394	UUUUCCCUACUCCACCCAUCCC	GGGAUUGGUGGAGUUGGGAAGA	Cleavage	pacid=27001533 locus=Potri.011G013800 ID=Potri.011G013800.1.v3.0 annot-version=v3.0	1	Potri.011G013800.1	AT5G41540.1		Disease resistance protein (TIR-NBS-LRR class) family
		ptc-miR472a	UUUUCCCUACUCCACCCAUCCC	Potri.011G015300	Potri.011G015300.1	2.5	18.076	1	22	167	188	UUUUCCCUACUCCACCCAUCCC	GGGAUUGGUGGAGUUGGGAAGA	Cleavage	pacid=27001515 locus=Potri.011G015300 ID=Potri.011G015300.1.v3.0 annot-version=v3.0	1	Potri.011G015300.1	AT5G36930.2	AT5G36930	Disease resistance protein (TIR-NBS-LRR class) family
		ptc-miR472a	UUUUCCCUACUCCACCCAUCCC	Potri.014G016200	Potri.014G016200.1	2.5	13.758	1	20	931	950	UUUUCCCUACUCCACCCAUC	GAUUGGUGGAGUUGGGAGAA	Cleavage	pacid=27033795 locus=Potri.014G016200 ID=Potri.014G016200.1.v3.0 annot-version=v3.0	1	Potri.014G016200.1	AT5G43190.1		Galactose oxidase/kelch repeat superfamily protein	consist
		ptc-miR472a	UUUUCCCUACUCCACCCAUCCC	Potri.T012900	Potri.T012900.1	2.5	17.709	1	22	343	364	UUUUCCCUACUCCACCCAUCCC	GGGAUGGGAGGAGUUGGGAAGA	Cleavage	pacid=27051451 locus=Potri.T012900 ID=Potri.T012900.1.v3.0 annot-version=v3.0	1	Potri.T012900.1	AT4G27190.1	AT4G27190	NB-ARC domain-containing disease resistance protein	consist
		ptc-miR472a	UUUUCCCUACUCCACCCAUCCC	Potri.T014600	Potri.T014600.1	2.5	17.437	1	22	256	277	UUUUCCCUACUCCACCCAUCCC	GGGAUGGGUGGAGUGGGAAAGA	Cleavage	pacid=27051448 locus=Potri.T014600 ID=Potri.T014600.1.v3.0 annot-version=v3.0	1	Potri.T014600.1	AT4G10780.1	AT4G10780	LRR and NB-ARC domains-containing disease resistance protein	consist
		ptc-miR472a	UUUUCCCUACUCCACCCAUCCC	Potri.T067800	Potri.T067800.1	1.5	17.918	1	22	355	376	UUUUCCCUACUCCACCCAUCCC	GGGAUUGGUGGAGUAGGGAAGA	Cleavage	pacid=26996186 locus=Potri.T067800 ID=Potri.T067800.1.v3.0 annot-version=v3.0	1	Potri.T067800.1	AT5G36930.2	AT5G36930	Disease resistance protein (TIR-NBS-LRR class) family
		ptc-miR472a	UUUUCCCUACUCCACCCAUCCC	Potri.T068700	Potri.T068700.1	2.5	15.919	1	22	160	181	UUUUCCCUACUCCACCCAUCCC	GGGAUUGGUGGAGUUGGGAAGA	Cleavage	pacid=26996164 locus=Potri.T068700 ID=Potri.T068700.1.v3.0 annot-version=v3.0	1	Potri.T068700.1	AT1G27170.1	AT1G27170	transmembrane receptors;ATP binding
		ptc-miR472a	UUUUCCCUACUCCACCCAUCCC	Potri.005G041100	Potri.005G041100.1	2	20.458	1	22	734	755	UUUUCCCUACUCCACCCAUCCC	GGGAUGGGUGGUGUGGGGAAGA	Translation	pacid=27028168 locus=Potri.005G041100 ID=Potri.005G041100.1.v3.0 annot-version=v3.0	1	Potri.005G041100.1	AT4G27220.1	AT4G27220	NB-ARC domain-containing disease resistance protein
		ptc-miR472a	UUUUCCCUACUCCACCCAUCCC		Potri.005G041100.2	2	20.458	1	22	734	755	UUUUCCCUACUCCACCCAUCCC	GGGAUGGGUGGUGUGGGGAAGA	Translation	pacid=27028169 locus=Potri.005G041100 ID=Potri.005G041100.2.v3.0 annot-version=v3.0	1	Potri.005G041100.2	AT4G26090.1	RPS2	NB-ARC domain-containing disease resistance protein
		ptc-miR472a	UUUUCCCUACUCCACCCAUCCC	Potri.005G041300	Potri.005G041300.1	2	20.131	1	22	660	681	UUUUCCCUACUCCACCCAUCCC	GGGAUGGGUGGUGUGGGGAAGA	Translation	pacid=27028955 locus=Potri.005G041300 ID=Potri.005G041300.1.v3.0 annot-version=v3.0	1	Potri.005G041300.1	AT4G26090.1	RPS2	NB-ARC domain-containing disease resistance protein
		ptc-miR472a	UUUUCCCUACUCCACCCAUCCC	Potri.005G042400	Potri.005G042400.1	2	20.131	1	22	649	670	UUUUCCCUACUCCACCCAUCCC	GGGAUGGGUGGUGUGGGGAAGA	Translation	pacid=27029945 locus=Potri.005G042400 ID=Potri.005G042400.1.v3.0 annot-version=v3.0	1	Potri.005G042400.1	AT4G26090.1	RPS2	NB-ARC domain-containing disease resistance protein
		ptc-miR472a	UUUUCCCUACUCCACCCAUCCC		Potri.005G042400.2	2	20.131	1	22	595	616	UUUUCCCUACUCCACCCAUCCC	GGGAUGGGUGGUGUGGGGAAGA	Translation	pacid=27029946 locus=Potri.005G042400 ID=Potri.005G042400.2.v3.0 annot-version=v3.0	1	Potri.005G042400.2	AT4G26090.1	RPS2	NB-ARC domain-containing disease resistance protein
		ptc-miR472a	UUUUCCCUACUCCACCCAUCCC	Potri.005G042900	Potri.005G042900.1	2	22.368	1	22	728	749	UUUUCCCUACUCCACCCAUCCC	GGGAUGGGUGGUGUGGGGAAGA	Translation	pacid=27031322 locus=Potri.005G042900 ID=Potri.005G042900.1.v3.0 annot-version=v3.0	1	Potri.005G042900.1	AT4G27220.1	AT4G27220	NB-ARC domain-containing disease resistance protein
		ptc-miR472a	UUUUCCCUACUCCACCCAUCCC	Potri.018G138500	Potri.018G138500.1	2.5	24.024	1	22	845	866	UUUUCCCUACUCCACCCAUCCC	GGAAUGGGUGGAAUAGGGAAGA	Translation	pacid=27009808 locus=Potri.018G138500 ID=Potri.018G138500.1.v3.0 annot-version=v3.0	1	Potri.018G138500.1	AT1G50180.1		NB-ARC domain-containing disease resistance protein	consist
		ptc-miR472a	UUUUCCCUACUCCACCCAUCCC		Potri.018G138500.2	2.5	24.024	1	22	845	866	UUUUCCCUACUCCACCCAUCCC	GGAAUGGGUGGAAUAGGGAAGA	Translation	pacid=27009809 locus=Potri.018G138500 ID=Potri.018G138500.2.v3.0 annot-version=v3.0	1	Potri.018G138500.2	AT1G50180.1		NB-ARC domain-containing disease resistance protein	consist
	ptc-miR472b	ptc-miR472b	UUUUCCCAACUCCACCCAUCCC	Potri.001G028700	Potri.001G028700.1	2.5	20.291	1	22	830	851	UUUUCCCAACUCCACCCAUCCC	GGGUUUGGUGGAGUUGGGAAGA	Cleavage	pacid=27044690 locus=Potri.001G028700 ID=Potri.001G028700.1.v3.0 annot-version=v3.0	1	Potri.001G028700.1	AT5G36930.2	AT5G36930	Disease resistance protein (TIR-NBS-LRR class) family	consist
		ptc-miR472b	UUUUCCCAACUCCACCCAUCCC	Potri.001G363400	Potri.001G363400.1	2.5	16.45	1	22	664	685	UUUUCCCAACUCCACCCAUCCC	GGAAUUGGUGGAGUUGGGAAGA	Cleavage	pacid=27046603 locus=Potri.001G363400 ID=Potri.001G363400.1.v3.0 annot-version=v3.0	1	Potri.001G363400.1	AT5G36930.2	AT5G36930	Disease resistance protein (TIR-NBS-LRR class) family	consist
		ptc-miR472b	UUUUCCCAACUCCACCCAUCCC	Potri.002G118700	Potri.002G118700.1	2	10.444	1	20	892	911	UUUUCCCAACUCCACCCAUC	GAUUGGUGGGGUUGGGAGAA	Cleavage	pacid=27023648 locus=Potri.002G118700 ID=Potri.002G118700.1.v3.0 annot-version=v3.0	1	Potri.002G118700.1	AT5G43190.1		Galactose oxidase/kelch repeat superfamily protein
		ptc-miR472b	UUUUCCCAACUCCACCCAUCCC		Potri.002G118700.2	2	10.444	1	20	756	775	UUUUCCCAACUCCACCCAUC	GAUUGGUGGGGUUGGGAGAA	Cleavage	pacid=27023649 locus=Potri.002G118700 ID=Potri.002G118700.2.v3.0 annot-version=v3.0	1	Potri.002G118700.2	AT5G43190.1		Galactose oxidase/kelch repeat superfamily protein
		ptc-miR472b	UUUUCCCAACUCCACCCAUCCC	Potri.011G008600	Potri.011G008600.1	2.5	16.681	1	22	460	481	UUUUCCCAACUCCACCCAUCCC	GGAAUUGGUGGAGUUGGGAAGA	Cleavage	pacid=27002920 locus=Potri.011G008600 ID=Potri.011G008600.1.v3.0 annot-version=v3.0	1	Potri.011G008600.1	AT1G27170.1	AT1G27170	transmembrane receptors;ATP binding	consist
		ptc-miR472b	UUUUCCCAACUCCACCCAUCCC	Potri.011G009400	Potri.011G009400.1	2.5	19.477	1	22	664	685	UUUUCCCAACUCCACCCAUCCC	GGAAUUGGUGGAGUUGGGAAGA	Cleavage	pacid=27002974 locus=Potri.011G009400 ID=Potri.011G009400.1.v3.0 annot-version=v3.0	1	Potri.011G009400.1	AT5G36930.2	AT5G36930	Disease resistance protein (TIR-NBS-LRR class) family	consist
		ptc-miR472b	UUUUCCCAACUCCACCCAUCCC	Potri.011G011900	Potri.011G011900.1	2	19.604	1	22	370	391	UUUUCCCAACUCCACCCAUCCC	GGGAUUGGUGGAGUUGGGAAGG	Cleavage	pacid=27002890 locus=Potri.011G011900 ID=Potri.011G011900.1.v3.0 annot-version=v3.0	1	Potri.011G011900.1	AT5G36930.2	AT5G36930	Disease resistance protein (TIR-NBS-LRR class) family
		ptc-miR472b	UUUUCCCAACUCCACCCAUCCC	Potri.011G012900	Potri.011G012900.1	1.5	18.563	1	22	496	517	UUUUCCCAACUCCACCCAUCCC	GGGAUUGGUGGAGUUGGGAAGA	Cleavage	pacid=27001311 locus=Potri.011G012900 ID=Potri.011G012900.1.v3.0 annot-version=v3.0	1	Potri.011G012900.1	AT1G27170.1	AT1G27170	transmembrane receptors;ATP binding
		ptc-miR472b	UUUUCCCAACUCCACCCAUCCC	Potri.011G013100	Potri.011G013100.1	1.5	22.07	1	22	720	741	UUUUCCCAACUCCACCCAUCCC	GGGAUUGGUGGAGUUGGGAAGA	Cleavage	pacid=27002982 locus=Potri.011G013100 ID=Potri.011G013100.1.v3.0 annot-version=v3.0	1	Potri.011G013100.1	AT5G36930.2	AT5G36930	Disease resistance protein (TIR-NBS-LRR class) family
		ptc-miR472b	UUUUCCCAACUCCACCCAUCCC	Potri.011G013800	Potri.011G013800.1	1.5	18.555	1	22	373	394	UUUUCCCAACUCCACCCAUCCC	GGGAUUGGUGGAGUUGGGAAGA	Cleavage	pacid=27001533 locus=Potri.011G013800 ID=Potri.011G013800.1.v3.0 annot-version=v3.0	1	Potri.011G013800.1	AT5G41540.1		Disease resistance protein (TIR-NBS-LRR class) family
		ptc-miR472b	UUUUCCCAACUCCACCCAUCCC	Potri.011G015300	Potri.011G015300.1	1.5	18.076	1	22	167	188	UUUUCCCAACUCCACCCAUCCC	GGGAUUGGUGGAGUUGGGAAGA	Cleavage	pacid=27001515 locus=Potri.011G015300 ID=Potri.011G015300.1.v3.0 annot-version=v3.0	1	Potri.011G015300.1	AT5G36930.2	AT5G36930	Disease resistance protein (TIR-NBS-LRR class) family
		ptc-miR472b	UUUUCCCAACUCCACCCAUCCC	Potri.011G060600	Potri.011G060600.1	2.5	15.985	1	22	664	685	UUUUCCCAACUCCACCCAUCCC	GGAAUUGGUGGAGUUGGGAAGA	Cleavage	pacid=27000925 locus=Potri.011G060600 ID=Potri.011G060600.1.v3.0 annot-version=v3.0	1	Potri.011G060600.1	AT1G27170.1	AT1G27170	transmembrane receptors;ATP binding	consist
		ptc-miR472b	UUUUCCCAACUCCACCCAUCCC	Potri.014G016200	Potri.014G016200.1	1.5	13.758	1	20	931	950	UUUUCCCAACUCCACCCAUC	GAUUGGUGGAGUUGGGAGAA	Cleavage	pacid=27033795 locus=Potri.014G016200 ID=Potri.014G016200.1.v3.0 annot-version=v3.0	1	Potri.014G016200.1	AT5G43190.1		Galactose oxidase/kelch repeat superfamily protein	consist
		ptc-miR472b	UUUUCCCAACUCCACCCAUCCC	Potri.018G137900	Potri.018G137900.1	2.5	18.42	1	22	256	277	UUUUCCCAACUCCACCCAUCCC	GGGAUGGGGGGAGUUGGUAAAA	Cleavage	pacid=27011298 locus=Potri.018G137900 ID=Potri.018G137900.1.v3.0 annot-version=v3.0	1	Potri.018G137900.1	AT4G27220.1	AT4G27220	NB-ARC domain-containing disease resistance protein	consist
		ptc-miR472b	UUUUCCCAACUCCACCCAUCCC	Potri.019G002700	Potri.019G002700.1	2.5	17.714	1	22	778	799	UUUUCCCAACUCCACCCAUCCC	GGGAUGGGGGGAGUUGGUAAAA	Cleavage	pacid=27026417 locus=Potri.019G002700 ID=Potri.019G002700.1.v3.0 annot-version=v3.0	1	Potri.019G002700.1	AT4G10780.1	AT4G10780	LRR and NB-ARC domains-containing disease resistance protein
		ptc-miR472b	UUUUCCCAACUCCACCCAUCCC	Potri.019G022800	Potri.019G022800.1	2.5	14.636	1	22	817	838	UUUUCCCAACUCCACCCAUCCC	GGAAUGGGUGGAGUUGGCAAAA	Cleavage	pacid=27025405 locus=Potri.019G022800 ID=Potri.019G022800.1.v3.0 annot-version=v3.0	1	Potri.019G022800.1	AT4G27220.1	AT4G27220	NB-ARC domain-containing disease resistance protein
		ptc-miR472b	UUUUCCCAACUCCACCCAUCCC	Potri.T012900	Potri.T012900.1	1.5	17.709	1	22	343	364	UUUUCCCAACUCCACCCAUCCC	GGGAUGGGAGGAGUUGGGAAGA	Cleavage	pacid=27051451 locus=Potri.T012900 ID=Potri.T012900.1.v3.0 annot-version=v3.0	1	Potri.T012900.1	AT4G27190.1	AT4G27190	NB-ARC domain-containing disease resistance protein	consist
		ptc-miR472b	UUUUCCCAACUCCACCCAUCCC	Potri.T024900	Potri.T024900.1	2.5	22.4	1	22	1098	1119	UUUUCCCAACUCCACCCAUCCC	GGGAUGGGGGGAGUUGGUAAAA	Cleavage	pacid=27000406 locus=Potri.T024900 ID=Potri.T024900.1.v3.0 annot-version=v3.0	1	Potri.T024900.1	AT4G27220.1	AT4G27220	NB-ARC domain-containing disease resistance protein	consist
		ptc-miR472b	UUUUCCCAACUCCACCCAUCCC		Potri.T024900.2	2.5	22.4	1	22	1358	1379	UUUUCCCAACUCCACCCAUCCC	GGGAUGGGGGGAGUUGGUAAAA	Cleavage	pacid=27000407 locus=Potri.T024900 ID=Potri.T024900.2.v3.0 annot-version=v3.0	1	Potri.T024900.2	AT4G27220.1	AT4G27220	NB-ARC domain-containing disease resistance protein	consist
		ptc-miR472b	UUUUCCCAACUCCACCCAUCCC	Potri.T025300	Potri.T025300.1	2.5	15.307	1	22	34	55	UUUUCCCAACUCCACCCAUCCC	GGGAUGGGAGGAGUUGGUAAAA	Cleavage	pacid=27000422 locus=Potri.T025300 ID=Potri.T025300.1.v3.0 annot-version=v3.0	1	Potri.T025300.1	AT4G27220.1	AT4G27220	NB-ARC domain-containing disease resistance protein	consist
		ptc-miR472b	UUUUCCCAACUCCACCCAUCCC	Potri.T026200	Potri.T026200.1	2.5	15.893	1	22	976	997	UUUUCCCAACUCCACCCAUCCC	GGGAUGGGAGGAGUUGGUAAAA	Cleavage	pacid=27000427 locus=Potri.T026200 ID=Potri.T026200.1.v3.0 annot-version=v3.0	1	Potri.T026200.1	AT4G27220.1	AT4G27220	NB-ARC domain-containing disease resistance protein	consist
		ptc-miR472b	UUUUCCCAACUCCACCCAUCCC	Potri.T026800	Potri.T026800.1	2.5	20.304	1	22	478	499	UUUUCCCAACUCCACCCAUCCC	GGGAUGGGAGGAGUUGGUAAAA	Cleavage	pacid=27000418 locus=Potri.T026800 ID=Potri.T026800.1.v3.0 annot-version=v3.0	1	Potri.T026800.1	AT4G10780.1	AT4G10780	LRR and NB-ARC domains-containing disease resistance protein	consist
		ptc-miR472b	UUUUCCCAACUCCACCCAUCCC	Potri.T026900	Potri.T026900.1	2.5	18.947	1	22	1294	1315	UUUUCCCAACUCCACCCAUCCC	GGGAUGGGAGGAGUUGGUAAAA	Cleavage	pacid=27000383 locus=Potri.T026900 ID=Potri.T026900.1.v3.0 annot-version=v3.0	1	Potri.T026900.1	AT4G27220.1	AT4G27220	NB-ARC domain-containing disease resistance protein	consist
		ptc-miR472b	UUUUCCCAACUCCACCCAUCCC	Potri.T027200	Potri.T027200.1	2.5	17.469	1	22	1039	1060	UUUUCCCAACUCCACCCAUCCC	GGGAUGGGGGGAGUUGGUAAAA	Cleavage	pacid=27000412 locus=Potri.T027200 ID=Potri.T027200.1.v3.0 annot-version=v3.0	1	Potri.T027200.1	AT4G27220.1	AT4G27220	NB-ARC domain-containing disease resistance protein	consist
		ptc-miR472b	UUUUCCCAACUCCACCCAUCCC	Potri.T027500	Potri.T027500.1	2.5	21.515	1	22	577	598	UUUUCCCAACUCCACCCAUCCC	GGGAUGGGGGGAGUUGGUAAAA	Cleavage	pacid=27000437 locus=Potri.T027500 ID=Potri.T027500.1.v3.0 annot-version=v3.0	1	Potri.T027500.1	AT4G27220.1	AT4G27220	NB-ARC domain-containing disease resistance protein	consist
		ptc-miR472b	UUUUCCCAACUCCACCCAUCCC	Potri.T028700	Potri.T028700.1	2.5	18.337	1	22	34	55	UUUUCCCAACUCCACCCAUCCC	GGGAUGGGGGGAGUUGGUAAAA	Cleavage	pacid=27000426 locus=Potri.T028700 ID=Potri.T028700.1.v3.0 annot-version=v3.0	1	Potri.T028700.1	AT4G27220.1	AT4G27220	NB-ARC domain-containing disease resistance protein	consist
		ptc-miR472b	UUUUCCCAACUCCACCCAUCCC	Potri.T029000	Potri.T029000.1	2.5	17.305	1	22	1249	1270	UUUUCCCAACUCCACCCAUCCC	GGGAUGGGGGGAGUUGGUAAAA	Cleavage	pacid=27000399 locus=Potri.T029000 ID=Potri.T029000.1.v3.0 annot-version=v3.0	1	Potri.T029000.1	AT4G27220.1	AT4G27220	NB-ARC domain-containing disease resistance protein	consist
		ptc-miR472b	UUUUCCCAACUCCACCCAUCCC	Potri.T037600	Potri.T037600.1	2.5	20.339	1	22	751	772	UUUUCCCAACUCCACCCAUCCC	GGAAUUGGUGGAGUUGGGAAGA	Cleavage	pacid=26989077 locus=Potri.T037600 ID=Potri.T037600.1.v3.0 annot-version=v3.0	1	Potri.T037600.1	AT1G27170.1	AT1G27170	transmembrane receptors;ATP binding	consist
		ptc-miR472b	UUUUCCCAACUCCACCCAUCCC	Potri.T037900	Potri.T037900.1	2.5	19.195	1	22	661	682	UUUUCCCAACUCCACCCAUCCC	GGAAUUGGUGGAGUUGGGAAGA	Cleavage	pacid=26989075 locus=Potri.T037900 ID=Potri.T037900.1.v3.0 annot-version=v3.0	1	Potri.T037900.1	AT1G27170.1	AT1G27170	transmembrane receptors;ATP binding	consist
		ptc-miR472b	UUUUCCCAACUCCACCCAUCCC	Potri.T038300	Potri.T038300.1	2.5	13.969	1	22	733	754	UUUUCCCAACUCCACCCAUCCC	GGAAUUGGUGGAGUUGGGAAGA	Cleavage	pacid=26989076 locus=Potri.T038300 ID=Potri.T038300.1.v3.0 annot-version=v3.0	1	Potri.T038300.1	AT1G27170.1	AT1G27170	transmembrane receptors;ATP binding	consist
		ptc-miR472b	UUUUCCCAACUCCACCCAUCCC	Potri.T039300	Potri.T039300.1	2.5	16.183	1	22	487	508	UUUUCCCAACUCCACCCAUCCC	GGAAUUGGUGGAGUUGGGAAGA	Cleavage	pacid=26989051 locus=Potri.T039300 ID=Potri.T039300.1.v3.0 annot-version=v3.0	1	Potri.T039300.1	AT1G27170.1	AT1G27170	transmembrane receptors;ATP binding	consist
		ptc-miR472b	UUUUCCCAACUCCACCCAUCCC	Potri.T039900	Potri.T039900.1	2.5	16.916	1	22	687	708	UUUUCCCAACUCCACCCAUCCC	GGAAUUGGUGGAGUUGGGAAGA	Cleavage	pacid=26989058 locus=Potri.T039900 ID=Potri.T039900.1.v3.0 annot-version=v3.0	1	Potri.T039900.1	AT5G36930.2	AT5G36930	Disease resistance protein (TIR-NBS-LRR class) family	consist
		ptc-miR472b	UUUUCCCAACUCCACCCAUCCC	Potri.T046000	Potri.T046000.1	2.5	13.771	1	22	244	265	UUUUCCCAACUCCACCCAUCCC	GGGAUGGGGGGAGUUGGUAAAA	Cleavage	pacid=27000321 locus=Potri.T046000 ID=Potri.T046000.1.v3.0 annot-version=v3.0	1	Potri.T046000.1	AT4G27220.1	AT4G27220	NB-ARC domain-containing disease resistance protein	consist
		ptc-miR472b	UUUUCCCAACUCCACCCAUCCC	Potri.T052000	Potri.T052000.1	2.5	16.463	1	22	1249	1270	UUUUCCCAACUCCACCCAUCCC	GGGAUGGGAGGAGUUGGUAAAA	Cleavage	pacid=27027174 locus=Potri.T052000 ID=Potri.T052000.1.v3.0 annot-version=v3.0	1	Potri.T052000.1	AT4G10780.1	AT4G10780	LRR and NB-ARC domains-containing disease resistance protein	consist
		ptc-miR472b	UUUUCCCAACUCCACCCAUCCC	Potri.T053000	Potri.T053000.1	2.5	18.202	1	22	808	829	UUUUCCCAACUCCACCCAUCCC	GGGAUGGGGGGAGUUGGUAAAA	Cleavage	pacid=27027171 locus=Potri.T053000 ID=Potri.T053000.1.v3.0 annot-version=v3.0	1	Potri.T053000.1	AT4G27220.1	AT4G27220	NB-ARC domain-containing disease resistance protein	consist
		ptc-miR472b	UUUUCCCAACUCCACCCAUCCC	Potri.T067800	Potri.T067800.1	2.5	17.918	1	22	355	376	UUUUCCCAACUCCACCCAUCCC	GGGAUUGGUGGAGUAGGGAAGA	Cleavage	pacid=26996186 locus=Potri.T067800 ID=Potri.T067800.1.v3.0 annot-version=v3.0	1	Potri.T067800.1	AT5G36930.2	AT5G36930	Disease resistance protein (TIR-NBS-LRR class) family
		ptc-miR472b	UUUUCCCAACUCCACCCAUCCC	Potri.T068700	Potri.T068700.1	1.5	15.919	1	22	160	181	UUUUCCCAACUCCACCCAUCCC	GGGAUUGGUGGAGUUGGGAAGA	Cleavage	pacid=26996164 locus=Potri.T068700 ID=Potri.T068700.1.v3.0 annot-version=v3.0	1	Potri.T068700.1	AT1G27170.1	AT1G27170	transmembrane receptors;ATP binding
		ptc-miR472b	UUUUCCCAACUCCACCCAUCCC	Potri.T112200	Potri.T112200.1	2.5	14.624	1	22	699	720	UUUUCCCAACUCCACCCAUCCC	GGAAUUGGUGGAGUUGGGAAGA	Cleavage	pacid=27000378 locus=Potri.T112200 ID=Potri.T112200.1.v3.0 annot-version=v3.0	1	Potri.T112200.1	AT1G27170.1	AT1G27170	transmembrane receptors;ATP binding	consist
		ptc-miR472b	UUUUCCCAACUCCACCCAUCCC	Potri.002G188100	Potri.002G188100.1	2.5	16.476	1	21	550	570	UUUUCCCAACUCCACCCAUCC	GUAUGGGUGGAGCUGGGAAGA	Translation	pacid=27021978 locus=Potri.002G188100 ID=Potri.002G188100.1.v3.0 annot-version=v3.0	1	Potri.002G188100.1	AT1G75250.1	ATRL6,RL6	RAD-like 6
		ptc-miR472b	UUUUCCCAACUCCACCCAUCCC	Potri.005G014500	Potri.005G014500.1	2.5	9.933	1	20	1323	1342	UUUUCCCAACUCCACCCAUC	GAUGGGUAGAAUUGGGAAGA	Translation	pacid=27029276 locus=Potri.005G014500 ID=Potri.005G014500.1.v3.0 annot-version=v3.0	1	Potri.005G014500.1	AT1G09820.1		Pentatricopeptide repeat (PPR-like) superfamily protein
		ptc-miR472b	UUUUCCCAACUCCACCCAUCCC	Potri.005G017500	Potri.005G017500.1	2.5	9.933	1	20	1173	1192	UUUUCCCAACUCCACCCAUC	GAUGGGUAGAAUUGGGAAGA	Translation	pacid=27029752 locus=Potri.005G017500 ID=Potri.005G017500.1.v3.0 annot-version=v3.0	1	Potri.005G017500.1	AT1G09820.1		Pentatricopeptide repeat (PPR-like) superfamily protein
		ptc-miR472b	UUUUCCCAACUCCACCCAUCCC	Potri.005G041100	Potri.005G041100.1	2.5	20.458	1	22	734	755	UUUUCCCAACUCCACCCAUCCC	GGGAUGGGUGGUGUGGGGAAGA	Translation	pacid=27028168 locus=Potri.005G041100 ID=Potri.005G041100.1.v3.0 annot-version=v3.0	1	Potri.005G041100.1	AT4G27220.1	AT4G27220	NB-ARC domain-containing disease resistance protein
		ptc-miR472b	UUUUCCCAACUCCACCCAUCCC		Potri.005G041100.2	2.5	20.458	1	22	734	755	UUUUCCCAACUCCACCCAUCCC	GGGAUGGGUGGUGUGGGGAAGA	Translation	pacid=27028169 locus=Potri.005G041100 ID=Potri.005G041100.2.v3.0 annot-version=v3.0	1	Potri.005G041100.2	AT4G26090.1	RPS2	NB-ARC domain-containing disease resistance protein
		ptc-miR472b	UUUUCCCAACUCCACCCAUCCC	Potri.005G041300	Potri.005G041300.1	2.5	20.131	1	22	660	681	UUUUCCCAACUCCACCCAUCCC	GGGAUGGGUGGUGUGGGGAAGA	Translation	pacid=27028955 locus=Potri.005G041300 ID=Potri.005G041300.1.v3.0 annot-version=v3.0	1	Potri.005G041300.1	AT4G26090.1	RPS2	NB-ARC domain-containing disease resistance protein
		ptc-miR472b	UUUUCCCAACUCCACCCAUCCC	Potri.005G042400	Potri.005G042400.1	2.5	20.131	1	22	649	670	UUUUCCCAACUCCACCCAUCCC	GGGAUGGGUGGUGUGGGGAAGA	Translation	pacid=27029945 locus=Potri.005G042400 ID=Potri.005G042400.1.v3.0 annot-version=v3.0	1	Potri.005G042400.1	AT4G26090.1	RPS2	NB-ARC domain-containing disease resistance protein
		ptc-miR472b	UUUUCCCAACUCCACCCAUCCC		Potri.005G042400.2	2.5	20.131	1	22	595	616	UUUUCCCAACUCCACCCAUCCC	GGGAUGGGUGGUGUGGGGAAGA	Translation	pacid=27029946 locus=Potri.005G042400 ID=Potri.005G042400.2.v3.0 annot-version=v3.0	1	Potri.005G042400.2	AT4G26090.1	RPS2	NB-ARC domain-containing disease resistance protein
		ptc-miR472b	UUUUCCCAACUCCACCCAUCCC	Potri.005G042900	Potri.005G042900.1	2.5	22.368	1	22	728	749	UUUUCCCAACUCCACCCAUCCC	GGGAUGGGUGGUGUGGGGAAGA	Translation	pacid=27031322 locus=Potri.005G042900 ID=Potri.005G042900.1.v3.0 annot-version=v3.0	1	Potri.005G042900.1	AT4G27220.1	AT4G27220	NB-ARC domain-containing disease resistance protein
		ptc-miR472b	UUUUCCCAACUCCACCCAUCCC	Potri.014G113900	Potri.014G113900.1	2.5	14.791	1	21	668	688	UUUUCCCAACUCCACCCAUCC	GUAUGGGUGGAGCUGGGAAGA	Translation	pacid=27033662 locus=Potri.014G113900 ID=Potri.014G113900.1.v3.0 annot-version=v3.0	1	Potri.014G113900.1	AT1G75250.1	ATRL6,RL6	RAD-like 6
		ptc-miR472b	UUUUCCCAACUCCACCCAUCCC	Potri.017G131900	Potri.017G131900.1	2.5	19.996	1	20	509	528	UUUUCCCAACUCCACCCAUC	GAUGGGAGGAAUUGGGAAAG	Translation	pacid=26984242 locus=Potri.017G131900 ID=Potri.017G131900.1.v3.0 annot-version=v3.0	1	Potri.017G131900.1	AT5G16940.1		carbon-sulfur lyases
ptc-miR1447	ptc-miR1447	ptc-miR1447	CAGAAUUGCAGUGCCUUGAUU	Potri.019G106000	Potri.019G106000.1	2	15.806	1	21	1426	1446	CAGAAUUGCAGUGCCUUGAUU	AAUGAAGGCACUGCAAUUCUU	Cleavage	pacid=27026282 locus=Potri.019G106000 ID=Potri.019G106000.1.v3.0 annot-version=v3.0	1	Potri.019G106000.1	AT4G03500.1	---	Ankyrin repeat family protein	consist
		ptc-miR1447	CAGAAUUGCAGUGCCUUGAUU	Potri.019G107700	Potri.019G107700.1	2.5	19.256	1	21	1496	1516	CAGAAUUGCAGUGCCUUGAUU	GACCGAGGCACUGCAAUUCUA	Cleavage	pacid=27025907 locus=Potri.019G107700 ID=Potri.019G107700.1.v3.0 annot-version=v3.0	1	Potri.019G107700.1	AT4G03500.1	---	Ankyrin repeat family protein	consist
		ptc-miR1447	CAGAAUUGCAGUGCCUUGAUU		Potri.019G107700.2	2.5	19.256	1	21	1334	1354	CAGAAUUGCAGUGCCUUGAUU	GACCGAGGCACUGCAAUUCUA	Cleavage	pacid=27025908 locus=Potri.019G107700 ID=Potri.019G107700.2.v3.0 annot-version=v3.0	1	Potri.019G107700.2	AT4G03460.1	---	Ankyrin repeat family protein	consist
		ptc-miR1447	CAGAAUUGCAGUGCCUUGAUU	Potri.019G108000	Potri.019G108000.1	2.5	17.757	1	21	1546	1566	CAGAAUUGCAGUGCCUUGAUU	AAUGAAGGCACUGCAAUUUUA	Cleavage	pacid=27025839 locus=Potri.019G108000 ID=Potri.019G108000.1.v3.0 annot-version=v3.0	1	Potri.019G108000.1	AT2G31820.1	---	Ankyrin repeat family protein	consist
		ptc-miR1447	CAGAAUUGCAGUGCCUUGAUU	Potri.019G108200	Potri.019G108200.1	2	23.898	1	21	1429	1449	CAGAAUUGCAGUGCCUUGAUU	AAUGAAGGCACUGCAAUUCUU	Cleavage	pacid=27026807 locus=Potri.019G108200 ID=Potri.019G108200.1.v3.0 annot-version=v3.0	1	Potri.019G108200.1	AT4G03500.1	---	Ankyrin repeat family protein	consist
		ptc-miR1447	CAGAAUUGCAGUGCCUUGAUU	Potri.019G115300	Potri.019G115300.1	2.5	22.008	1	21	1207	1227	CAGAAUUGCAGUGCCUUGAUU	GAACAAGGCACUGCAGUUCUU	Cleavage	pacid=27025883 locus=Potri.019G115300 ID=Potri.019G115300.1.v3.0 annot-version=v3.0	1	Potri.019G115300.1	AT4G03500.1	---	Ankyrin repeat family protein
		ptc-miR1447	CAGAAUUGCAGUGCCUUGAUU	Potri.019G115900	Potri.019G115900.1	2.5	24.168	1	21	1441	1461	CAGAAUUGCAGUGCCUUGAUU	GAACAAGGCACUGCAGUUCUU	Cleavage	pacid=27026492 locus=Potri.019G115900 ID=Potri.019G115900.1.v3.0 annot-version=v3.0	1	Potri.019G115900.1	AT4G03500.1	---	Ankyrin repeat family protein
		ptc-miR1447	CAGAAUUGCAGUGCCUUGAUU		Potri.019G115900.2	2.5	24.168	1	21	1438	1458	CAGAAUUGCAGUGCCUUGAUU	GAACAAGGCACUGCAGUUCUU	Cleavage	pacid=27026493 locus=Potri.019G115900 ID=Potri.019G115900.2.v3.0 annot-version=v3.0	1	Potri.019G115900.2	AT4G03500.1	---	Ankyrin repeat family protein
		ptc-miR1447	CAGAAUUGCAGUGCCUUGAUU	Potri.006G227500	Potri.006G227500.1	2.5	11.798	1	21	1022	1042	CAGAAUUGCAGUGCCUUGAUU	AAUCAAGGAAUGGCAAUUCUG	Translation	pacid=27004223 locus=Potri.006G227500 ID=Potri.006G227500.1.v3.0 annot-version=v3.0	1	Potri.006G227500.1	AT3G13790.1	ATBFRUCT1,ATCWINV1	Glycosyl hydrolases family 32 protein
		ptc-miR1447	CAGAAUUGCAGUGCCUUGAUU		Potri.006G227500.2	2.5	11.798	1	21	1022	1042	CAGAAUUGCAGUGCCUUGAUU	AAUCAAGGAAUGGCAAUUCUG	Translation	pacid=27004225 locus=Potri.006G227500 ID=Potri.006G227500.2.v3.0 annot-version=v3.0	1	Potri.006G227500.2	AT5G11920.1	cwINV6	6-&1-fructan exohydrolase
		ptc-miR1447	CAGAAUUGCAGUGCCUUGAUU		Potri.006G227500.3	2.5	11.798	1	21	874	894	CAGAAUUGCAGUGCCUUGAUU	AAUCAAGGAAUGGCAAUUCUG	Translation	pacid=27004224 locus=Potri.006G227500 ID=Potri.006G227500.3.v3.0 annot-version=v3.0	1	Potri.006G227500.3	AT3G13790.1	ATBFRUCT1,ATCWINV1	Glycosyl hydrolases family 32 protein
		ptc-miR1447	CAGAAUUGCAGUGCCUUGAUU	Potri.007G052600	Potri.007G052600.1	2.5	17.348	1	20	1112	1131	CAGAAUUGCAGUGCCUUGAU	AUCAAGGGGAUGCAAUUCUG	Translation	pacid=27014950 locus=Potri.007G052600 ID=Potri.007G052600.1.v3.0 annot-version=v3.0	1	Potri.007G052600.1	AT4G33910.1		2-oxoglutarate (2OG) and Fe(II)-dependent oxygenase superfamily protein
ptc-miR1448	ptc-miR1448	ptc-miR1448	CUUUCCAACGCCUCCCAUAC	Potri.004G034700	Potri.004G034700.1	2.5	17.279	1	20	2965	2984	CUUUCCAACGCCUCCCAUAC	CUAUGGGAGGCUUUGGAGAG	Translation	pacid=26989682 locus=Potri.004G034700 ID=Potri.004G034700.1.v3.0 annot-version=v3.0	1	Potri.004G034700.1	AT2G34660.1	ATMRP2,MRP2	multidrug resistance-associated protein 2
		ptc-miR1448	CUUUCCAACGCCUCCCAUAC	Potri.004G034800	Potri.004G034800.1	2.5	16.682	1	20	4119	4138	CUUUCCAACGCCUCCCAUAC	CUAUGGGAGGCUUUGGAGAG	Translation	pacid=26989536 locus=Potri.004G034800 ID=Potri.004G034800.1.v3.0 annot-version=v3.0	1	Potri.004G034800.1	AT2G34660.1	ATMRP2,MRP2	multidrug resistance-associated protein 2
		ptc-miR1448	CUUUCCAACGCCUCCCAUAC	Potri.005G010500	Potri.005G010500.1	2.5	15.095	1	20	683	702	CUUUCCAACGCCUCCCAUAC	GUAUGGUAGGUCUUGGAAAG	Translation	pacid=27031278 locus=Potri.005G010500 ID=Potri.005G010500.1.v3.0 annot-version=v3.0	1	Potri.005G010500.1	AT3G14460.1	AT3G14460	LRR and NB-ARC domains-containing disease resistance protein	consist
		ptc-miR1448	CUUUCCAACGCCUCCCAUAC	Potri.005G139600	Potri.005G139600.1	2	15.28	1	20	115	133	CUUUCCAACGCCUCCCAUAC	GUAUGGGAGGC-UUGGAAAG	Translation	pacid=27029602 locus=Potri.005G139600 ID=Potri.005G139600.1.v3.0 annot-version=v3.0	1	Potri.005G139600.1
		ptc-miR1448	CUUUCCAACGCCUCCCAUAC	Potri.T012900	Potri.T012900.1	2.5	18.301	1	20	344	363	CUUUCCAACGCCUCCCAUAC	GGAUGGGAGGAGUUGGGAAG	Translation	pacid=27051451 locus=Potri.T012900 ID=Potri.T012900.1.v3.0 annot-version=v3.0	1	Potri.T012900.1	AT4G27190.1	AT4G27190	NB-ARC domain-containing disease resistance protein	consist
ptc-miR1450	ptc-miR1450	ptc-miR1450	UUCAAUGGCUCGGUCAGGUUAC	Potri.004G011300	Potri.004G011300.1	2	12.708	1	22	697	718	UUCAAUGGCUCGGUCAGGUUAC	GUAACCAUACCGAGCCAUUGAA	Cleavage	pacid=26992412 locus=Potri.004G011300 ID=Potri.004G011300.1.v3.0 annot-version=v3.0	1	Potri.004G011300.1
		ptc-miR1450	UUCAAUGGCUCGGUCAGGUUAC	Potri.005G196300	Potri.005G196300.1	2.5	18.053	1	21	709	729	UUCAAUGGCUCGGUCAGGUUA	UAAUCAGAGCGAGCCAUUGAA	Cleavage	pacid=27029470 locus=Potri.005G196300 ID=Potri.005G196300.1.v3.0 annot-version=v3.0	1	Potri.005G196300.1	AT1G22790.1
		ptc-miR1450	UUCAAUGGCUCGGUCAGGUUAC		Potri.005G196300.2	2.5	18.053	1	21	710	730	UUCAAUGGCUCGGUCAGGUUA	UAAUCAGAGCGAGCCAUUGAA	Cleavage	pacid=27029471 locus=Potri.005G196300 ID=Potri.005G196300.2.v3.0 annot-version=v3.0	1	Potri.005G196300.2	AT1G22790.1
		ptc-miR1450	UUCAAUGGCUCGGUCAGGUUAC		Potri.005G196300.3	2.5	18.053	1	21	1106	1126	UUCAAUGGCUCGGUCAGGUUA	UAAUCAGAGCGAGCCAUUGAA	Cleavage	pacid=27029474 locus=Potri.005G196300 ID=Potri.005G196300.3.v3.0 annot-version=v3.0	1	Potri.005G196300.3	AT1G22790.1
		ptc-miR1450	UUCAAUGGCUCGGUCAGGUUAC		Potri.005G196300.4	2.5	18.053	1	21	1106	1126	UUCAAUGGCUCGGUCAGGUUA	UAAUCAGAGCGAGCCAUUGAA	Cleavage	pacid=27029472 locus=Potri.005G196300 ID=Potri.005G196300.4.v3.0 annot-version=v3.0	1	Potri.005G196300.4	AT1G22790.1
		ptc-miR1450	UUCAAUGGCUCGGUCAGGUUAC		Potri.005G196300.5	2.5	18.053	1	21	709	729	UUCAAUGGCUCGGUCAGGUUA	UAAUCAGAGCGAGCCAUUGAA	Cleavage	pacid=27029473 locus=Potri.005G196300 ID=Potri.005G196300.5.v3.0 annot-version=v3.0	1	Potri.005G196300.5	AT1G22790.1
		ptc-miR1450	UUCAAUGGCUCGGUCAGGUUAC	Potri.014G171700	Potri.014G171700.1	2.5	17.893	1	20	2461	2480	UUCAAUGGCUCGGUCAGGUU	AAUGUGAUUGAGCCAUUGAA	Cleavage	pacid=27032417 locus=Potri.014G171700 ID=Potri.014G171700.1.v3.0 annot-version=v3.0	1	Potri.014G171700.1	AT3G50660.1	CLM,CYP90B1	Cytochrome P450 superfamily protein
		ptc-miR1450	UUCAAUGGCUCGGUCAGGUUAC	Potri.014G195100	Potri.014G195100.1	2.5	19.182	1	21	3600	3620	UUCAAUGGCUCGGUCAGGUUA	UUACCUGGCCGAGCCGUUGGA	Cleavage	pacid=27032434 locus=Potri.014G195100 ID=Potri.014G195100.1.v3.0 annot-version=v3.0	1	Potri.014G195100.1	AT1G35710.1		Protein kinase family protein with leucine-rich repeat domain
		ptc-miR1450	UUCAAUGGCUCGGUCAGGUUAC		Potri.014G195100.2	2.5	19.182	1	21	3540	3560	UUCAAUGGCUCGGUCAGGUUA	UUACCUGGCCGAGCCGUUGGA	Cleavage	pacid=27032435 locus=Potri.014G195100 ID=Potri.014G195100.2.v3.0 annot-version=v3.0	1	Potri.014G195100.2	AT1G35710.1		Protein kinase family protein with leucine-rich repeat domain
ptc-miR473	ptc-miR473a	ptc-miR473a	ACUCUCCCUCAAGGCUUCCA	Potri.007G100200	Potri.007G100200.1	2.5	23.451	1	20	818	837	ACUCUCCCUCAAGGCUUCCA	UGGAAGCCUUGCGGGAUAGU	Translation	pacid=27015326 locus=Potri.007G100200 ID=Potri.007G100200.1.v3.0 annot-version=v3.0	1	Potri.007G100200.1	AT5G63860.1	UVR8	Regulator of chromosome condensation (RCC1) family protein
ptc-miR475	ptc-miR475a,b	ptc-miR475a,b	UUACAGUGCCCAUUGAUUAAG	Potri.001G368700	Potri.001G368700.1	2.5	11.927	1	21	1128	1148	UUACAGUGCCCAUUGAUUAAG	UUUGAUUGAUGGGCAUUGUGA	Cleavage	pacid=27047456 locus=Potri.001G368700 ID=Potri.001G368700.1.v3.0 annot-version=v3.0	1	Potri.001G368700.1	AT5G55840.1		Pentatricopeptide repeat (PPR) superfamily protein
		ptc-miR475a,b	UUACAGUGCCCAUUGAUUAAG	Potri.003G105700	Potri.003G105700.1	2	8.505	1	20	1117	1136	UUACAGUGCCCAUUGAUUAA	UUGAUUGAUGGGUACUGUAA	Cleavage	pacid=26998471 locus=Potri.003G105700 ID=Potri.003G105700.1.v3.0 annot-version=v3.0	1	Potri.003G105700.1	AT4G19440.1		Tetratricopeptide repeat (TPR)-like superfamily protein
		ptc-miR475a,b	UUACAGUGCCCAUUGAUUAAG	Potri.004G066600	Potri.004G066600.1	2	18.029	1	21	2208	2228	UUACAGUGCCCAUUGAUUAAG	UUUGAUUGAUGGGCAUUGUAA	Cleavage	pacid=26989396 locus=Potri.004G066600 ID=Potri.004G066600.1.v3.0 annot-version=v3.0	1	Potri.004G066600.1	AT2G26790.1		Pentatricopeptide repeat (PPR) superfamily protein
		ptc-miR475a,b	UUACAGUGCCCAUUGAUUAAG	Potri.004G074500	Potri.004G074500.1	2.5	19	1	21	668	688	UUACAGUGCCCAUUGAUUAAG	CUUAACCAAUGGGCUCUGUAA	Cleavage	pacid=26992053 locus=Potri.004G074500 ID=Potri.004G074500.1.v3.0 annot-version=v3.0	1	Potri.004G074500.1	AT1G62930.1	RPF3	Tetratricopeptide repeat (TPR)-like superfamily protein
		ptc-miR475a,b	UUACAGUGCCCAUUGAUUAAG	Potri.006G242200	Potri.006G242200.1	1.5	12.735	1	21	510	530	UUACAGUGCCCAUUGAUUAAG	CUUAAUCAAUGGGCUCUGUAA	Cleavage	pacid=27008052 locus=Potri.006G242200 ID=Potri.006G242200.1.v3.0 annot-version=v3.0	1	Potri.006G242200.1	AT1G62930.1	RPF3	Tetratricopeptide repeat (TPR)-like superfamily protein	consist
		ptc-miR475a,b	UUACAGUGCCCAUUGAUUAAG	Potri.006G257300	Potri.006G257300.1	1.5	16.223	1	21	779	799	UUACAGUGCCCAUUGAUUAAG	CUUAAUCAAUGGGCUCUGUAA	Cleavage	pacid=27005752 locus=Potri.006G257300 ID=Potri.006G257300.1.v3.0 annot-version=v3.0	1	Potri.006G257300.1	AT1G62930.1	RPF3	Tetratricopeptide repeat (TPR)-like superfamily protein	consist
		ptc-miR475a,b	UUACAGUGCCCAUUGAUUAAG		Potri.006G257300.2	1.5	16.223	1	21	622	642	UUACAGUGCCCAUUGAUUAAG	CUUAAUCAAUGGGCUCUGUAA	Cleavage	pacid=27005753 locus=Potri.006G257300 ID=Potri.006G257300.2.v3.0 annot-version=v3.0	1	Potri.006G257300.2	AT1G62930.1	RPF3	Tetratricopeptide repeat (TPR)-like superfamily protein	consist
		ptc-miR475a,b	UUACAGUGCCCAUUGAUUAAG	Potri.006G271200	Potri.006G271200.1	1.5	16.349	1	21	389	409	UUACAGUGCCCAUUGAUUAAG	CUUAAUCAAUGGGCUCUGUAA	Cleavage	pacid=27005127 locus=Potri.006G271200 ID=Potri.006G271200.1.v3.0 annot-version=v3.0	1	Potri.006G271200.1	AT1G62930.1	RPF3	Tetratricopeptide repeat (TPR)-like superfamily protein	consist
		ptc-miR475a,b	UUACAGUGCCCAUUGAUUAAG	Potri.006G271400	Potri.006G271400.1	1.5	17.779	1	21	504	524	UUACAGUGCCCAUUGAUUAAG	CUUAAUCAAUGGGCUCUGUAA	Cleavage	pacid=27003565 locus=Potri.006G271400 ID=Potri.006G271400.1.v3.0 annot-version=v3.0	1	Potri.006G271400.1	AT1G12700.1	RPF1	ATP binding;nucleic acid binding;helicases	consist
		ptc-miR475a,b	UUACAGUGCCCAUUGAUUAAG	Potri.008G044000	Potri.008G044000.1	2.5	20.085	1	21	240	260	UUACAGUGCCCAUUGAUUAAG	UUUGAUAAGUGGGCAUUGUAA	Cleavage	pacid=27037373 locus=Potri.008G044000 ID=Potri.008G044000.1.v3.0 annot-version=v3.0	1	Potri.008G044000.1	AT2G16880.1		Pentatricopeptide repeat (PPR) superfamily protein
		ptc-miR475a,b	UUACAGUGCCCAUUGAUUAAG	Potri.011G003700	Potri.011G003700.1	2.5	14.923	1	21	1473	1493	UUACAGUGCCCAUUGAUUAAG	UUUGAUCGAUGGGCACUGCAA	Cleavage	pacid=27000894 locus=Potri.011G003700 ID=Potri.011G003700.1.v3.0 annot-version=v3.0	1	Potri.011G003700.1	AT1G11710.1		Pentatricopeptide repeat (PPR) superfamily protein
		ptc-miR475a,b	UUACAGUGCCCAUUGAUUAAG		Potri.011G003700.2	2.5	14.923	1	21	1401	1421	UUACAGUGCCCAUUGAUUAAG	UUUGAUCGAUGGGCACUGCAA	Cleavage	pacid=27000895 locus=Potri.011G003700 ID=Potri.011G003700.2.v3.0 annot-version=v3.0	1	Potri.011G003700.2	AT1G11710.1		Pentatricopeptide repeat (PPR) superfamily protein
		ptc-miR475a,b	UUACAGUGCCCAUUGAUUAAG	Potri.011G057900	Potri.011G057900.1	2	14.06	1	20	1049	1068	UUACAGUGCCCAUUGAUUAA	UUAAUUAAUGGGCUCUGUAA	Cleavage	pacid=27000877 locus=Potri.011G057900 ID=Potri.011G057900.1.v3.0 annot-version=v3.0	1	Potri.011G057900.1	AT5G46100.1	AT5G46100	Pentatricopeptide repeat (PPR) superfamily protein	consist
		ptc-miR475a,b	UUACAGUGCCCAUUGAUUAAG	Potri.013G032600	Potri.013G032600.1	1.5	20.164	1	20	1069	1088	UUACAGUGCCCAUUGAUUAA	UUGAUCAACGGGCACUGUAA	Cleavage	pacid=26994228 locus=Potri.013G032600 ID=Potri.013G032600.1.v3.0 annot-version=v3.0	1	Potri.013G032600.1	AT1G12700.1	RPF1	ATP binding;nucleic acid binding;helicases
		ptc-miR475a,b	UUACAGUGCCCAUUGAUUAAG	Potri.013G034200	Potri.013G034200.1	1.5	17.057	1	20	1186	1205	UUACAGUGCCCAUUGAUUAA	UUGAUCAAGGGGCACUGUAA	Cleavage	pacid=26993565 locus=Potri.013G034200 ID=Potri.013G034200.1.v3.0 annot-version=v3.0	1	Potri.013G034200.1	AT1G12700.1	RPF1	ATP binding;nucleic acid binding;helicases
		ptc-miR475a,b	UUACAGUGCCCAUUGAUUAAG	Potri.013G034300	Potri.013G034300.1	1.5	15.858	1	20	676	695	UUACAGUGCCCAUUGAUUAA	UUGAUCAAGGGGCACUGUAA	Cleavage	pacid=26994546 locus=Potri.013G034300 ID=Potri.013G034300.1.v3.0 annot-version=v3.0	1	Potri.013G034300.1	AT1G12700.1	RPF1	ATP binding;nucleic acid binding;helicases
		ptc-miR475a,b	UUACAGUGCCCAUUGAUUAAG	Potri.013G034400	Potri.013G034400.1	1	17.242	1	20	1130	1149	UUACAGUGCCCAUUGAUUAA	CUAAUCAAUGGGCACUGUAA	Cleavage	pacid=26995314 locus=Potri.013G034400 ID=Potri.013G034400.1.v3.0 annot-version=v3.0	1	Potri.013G034400.1	AT1G12700.1	RPF1	ATP binding;nucleic acid binding;helicases	consist
		ptc-miR475a,b	UUACAGUGCCCAUUGAUUAAG	Potri.014G056400	Potri.014G056400.1	1.5	16.774	1	21	1543	1563	UUACAGUGCCCAUUGAUUAAG	CUUGAUCAUUGGGCACUGUAA	Cleavage	pacid=27034897 locus=Potri.014G056400 ID=Potri.014G056400.1.v3.0 annot-version=v3.0	1	Potri.014G056400.1	AT1G02060.1		Tetratricopeptide repeat (TPR)-like superfamily protein
		ptc-miR475a,b	UUACAGUGCCCAUUGAUUAAG	Potri.014G161600	Potri.014G161600.1	2.5	14.986	1	21	463	483	UUACAGUGCCCAUUGAUUAAG	UUUAAUCAGUGGGUUCUGUAA	Cleavage	pacid=27035276 locus=Potri.014G161600 ID=Potri.014G161600.1.v3.0 annot-version=v3.0	1	Potri.014G161600.1	AT3G07810.2		RNA-binding (RRM/RBD/RNP motifs) family protein
		ptc-miR475a,b	UUACAGUGCCCAUUGAUUAAG	Potri.019G021200	Potri.019G021200.1	1.5	15.146	1	21	628	648	UUACAGUGCCCAUUGAUUAAG	CUUAAUCAAUGGGCUCUGUAA	Cleavage	pacid=27026944 locus=Potri.019G021200 ID=Potri.019G021200.1.v3.0 annot-version=v3.0	1	Potri.019G021200.1	AT1G12700.1	RPF1	ATP binding;nucleic acid binding;helicases	consist
		ptc-miR475a,b	UUACAGUGCCCAUUGAUUAAG		Potri.019G021200.2	1.5	15.146	1	21	492	512	UUACAGUGCCCAUUGAUUAAG	CUUAAUCAAUGGGCUCUGUAA	Cleavage	pacid=27026945 locus=Potri.019G021200 ID=Potri.019G021200.2.v3.0 annot-version=v3.0	1	Potri.019G021200.2	AT1G12700.1	RPF1	ATP binding;nucleic acid binding;helicases	consist
		ptc-miR475a,b	UUACAGUGCCCAUUGAUUAAG	Potri.019G062300	Potri.019G062300.1	1.5	12.774	1	21	150	170	UUACAGUGCCCAUUGAUUAAG	CUUAAUCAAUGGGCUCUGUAA	Cleavage	pacid=27026871 locus=Potri.019G062300 ID=Potri.019G062300.1.v3.0 annot-version=v3.0	1	Potri.019G062300.1	AT1G62930.1	RPF3	Tetratricopeptide repeat (TPR)-like superfamily protein
		ptc-miR475a,b	UUACAGUGCCCAUUGAUUAAG	Potri.003G003000	Potri.003G003000.1	2.5	12.506	1	21	672	692	UUACAGUGCCCAUUGAUUAAG	UUUGAUCAAUGCGCAUUGUGA	Translation	pacid=26997333 locus=Potri.003G003000 ID=Potri.003G003000.1.v3.0 annot-version=v3.0	1	Potri.003G003000.1	AT1G10270.1	GRP23	glutamine-rich protein 23
		ptc-miR475a,b	UUACAGUGCCCAUUGAUUAAG	Potri.006G242500	Potri.006G242500.1	2.5	14.973	1	21	652	672	UUACAGUGCCCAUUGAUUAAG	CUUAAUCAAUUGGCUCUGUAA	Translation	pacid=27008045 locus=Potri.006G242500 ID=Potri.006G242500.1.v3.0 annot-version=v3.0	2	Potri.006G242500.1	AT1G12700.1	RPF1	ATP binding;nucleic acid binding;helicases	consist
		ptc-miR475a,b	UUACAGUGCCCAUUGAUUAAG	Potri.006G242500	Potri.006G242500.1	2.5	11.886	1	21	1282	1302	UUACAGUGCCCAUUGAUUAAG	CUUAAUUAAUGGAUAUUGUAA	Translation	pacid=27008045 locus=Potri.006G242500 ID=Potri.006G242500.1.v3.0 annot-version=v3.0	2	Potri.006G242500.1	AT1G12700.1	RPF1	ATP binding;nucleic acid binding;helicases	consist
		ptc-miR475a,b	UUACAGUGCCCAUUGAUUAAG	Potri.008G200200	Potri.008G200200.1	2	13.528	1	21	1112	1132	UUACAGUGCCCAUUGAUUAAG	CUUGAUCAAUGGCCAUUGUAA	Translation	pacid=27039159 locus=Potri.008G200200 ID=Potri.008G200200.1.v3.0 annot-version=v3.0	1	Potri.008G200200.1
		ptc-miR475a,b	UUACAGUGCCCAUUGAUUAAG		Potri.008G200200.2	2	13.528	1	21	1112	1132	UUACAGUGCCCAUUGAUUAAG	CUUGAUCAAUGGCCAUUGUAA	Translation	pacid=27039160 locus=Potri.008G200200 ID=Potri.008G200200.2.v3.0 annot-version=v3.0	1	Potri.008G200200.2
		ptc-miR475a,b	UUACAGUGCCCAUUGAUUAAG		Potri.008G200200.3	2	13.528	1	21	160	180	UUACAGUGCCCAUUGAUUAAG	CUUGAUCAAUGGCCAUUGUAA	Translation	pacid=27039161 locus=Potri.008G200200 ID=Potri.008G200200.3.v3.0 annot-version=v3.0	1	Potri.008G200200.3
		ptc-miR475a,b	UUACAGUGCCCAUUGAUUAAG		Potri.009G163300.2	2.5	17.696	1	21	3143	3163	UUACAGUGCCCAUUGAUUAAG	CUUGAUCAGUGGACAUUGUAA	Translation	pacid=26987071 locus=Potri.009G163300 ID=Potri.009G163300.2.v3.0 annot-version=v3.0	1	Potri.009G163300.2	AT2G27460.1		sec23/sec24 transport family protein
		ptc-miR475a,b	UUACAGUGCCCAUUGAUUAAG	Potri.014G040200	Potri.014G040200.1	2.5	17.875	1	20	2643	2662	UUACAGUGCCCAUUGAUUAA	UUGAUCGAUGGCUACUGUAA	Translation	pacid=27034513 locus=Potri.014G040200 ID=Potri.014G040200.1.v3.0 annot-version=v3.0	1	Potri.014G040200.1	AT1G19290.1		Pentatricopeptide repeat (PPR) superfamily protein
		ptc-miR475a,b	UUACAGUGCCCAUUGAUUAAG	Potri.016G025600	Potri.016G025600.1	2	16.825	1	21	956	976	UUACAGUGCCCAUUGAUUAAG	CUUAAUCAAUGGAUGCUGUAA	Translation	pacid=27012512 locus=Potri.016G025600 ID=Potri.016G025600.1.v3.0 annot-version=v3.0	1	Potri.016G025600.1	AT3G22470.1		Pentatricopeptide repeat (PPR) superfamily protein
		ptc-miR475a,b	UUACAGUGCCCAUUGAUUAAG	Potri.016G026400	Potri.016G026400.1	2	16.774	1	21	465	485	UUACAGUGCCCAUUGAUUAAG	CUUAAUCAAUGGAUGCUGUAA	Translation	pacid=27013750 locus=Potri.016G026400 ID=Potri.016G026400.1.v3.0 annot-version=v3.0	1	Potri.016G026400.1	AT1G62930.1	RPF3	Tetratricopeptide repeat (TPR)-like superfamily protein
		ptc-miR475a,b	UUACAGUGCCCAUUGAUUAAG	Potri.017G032100	Potri.017G032100.1	2	16.925	1	21	1101	1121	UUACAGUGCCCAUUGAUUAAG	CUUAAUCAAUGGAUAUUGUAA	Translation	pacid=26984904 locus=Potri.017G032100 ID=Potri.017G032100.1.v3.0 annot-version=v3.0	1	Potri.017G032100.1	AT1G62930.1	RPF3	Tetratricopeptide repeat (TPR)-like superfamily protein
		ptc-miR475a,b	UUACAGUGCCCAUUGAUUAAG		Potri.017G133500.4	2	20.159	1	21	240	260	UUACAGUGCCCAUUGAUUAAG	CUUGAUCAAUGGCCAUUGUAA	Translation	pacid=26984002 locus=Potri.017G133500 ID=Potri.017G133500.4.v3.0 annot-version=v3.0	1	Potri.017G133500.4
		ptc-miR475a,b	UUACAGUGCCCAUUGAUUAAG		Potri.017G133500.5	2	20.159	1	21	236	256	UUACAGUGCCCAUUGAUUAAG	CUUGAUCAAUGGCCAUUGUAA	Translation	pacid=26984004 locus=Potri.017G133500 ID=Potri.017G133500.5.v3.0 annot-version=v3.0	1	Potri.017G133500.5
		ptc-miR475a,b	UUACAGUGCCCAUUGAUUAAG	Potri.018G038300	Potri.018G038300.1	2.5	23.926	1	21	1276	1296	UUACAGUGCCCAUUGAUUAAG	CUUAAUCAAUGGAUGUUGUAA	Translation	pacid=27009351 locus=Potri.018G038300 ID=Potri.018G038300.1.v3.0 annot-version=v3.0	1	Potri.018G038300.1	AT1G12700.1	RPF1	ATP binding;nucleic acid binding;helicases	consist
ptc-miR482.2	ptc-miR482.2	ptc-miR482.2	UCUUGCCUACUCCUCCCAUU	Potri.008G030000	Potri.008G030000.1	1.5	13.308	1	20	177	196	UCUUGCCUACUCCUCCCAUU	GAUGAGAGGAGUAGGCAAGA	Cleavage	pacid=27035866 locus=Potri.008G030000 ID=Potri.008G030000.1.v3.0 annot-version=v3.0	1	Potri.008G030000.1	AT5G36930.2	AT5G36930	Disease resistance protein (TIR-NBS-LRR class) family	consist
		ptc-miR482.2	UCUUGCCUACUCCUCCCAUU	Potri.T003600	Potri.T003600.1	2.5	14.943	1	20	249	268	UCUUGCCUACUCCUCCCAUU	GAUGGGCGGAGUGGGUAAGA	Cleavage	pacid=26988921 locus=Potri.T003600 ID=Potri.T003600.1.v3.0 annot-version=v3.0	1	Potri.T003600.1	AT4G27220.1	AT4G27220	NB-ARC domain-containing disease resistance protein	consist
		ptc-miR482.2	UCUUGCCUACUCCUCCCAUU	Potri.T004200	Potri.T004200.1	2.5	20.977	1	20	789	808	UCUUGCCUACUCCUCCCAUU	GAUGGGCGGAGUGGGUAAGA	Cleavage	pacid=26988929 locus=Potri.T004200 ID=Potri.T004200.1.v3.0 annot-version=v3.0	1	Potri.T004200.1	AT4G27220.1	AT4G27220	NB-ARC domain-containing disease resistance protein	consist
ptc-miR530	ptc-miR530a	ptc-miR530a	UGCAUUUGCACCUGCACCUU	Potri.006G127100.3	Potri.006G127100.3	2	12.687	1	20	3081	3100	UGCAUUUGCACCUGCACCUU	CAGGUGCAGGUGCAGGUGCA	Cleavage	pacid=27005257 locus=Potri.006G127100 ID=Potri.006G127100.3.v3.0 annot-version=v3.0	1	Potri.006G127100.3	AT5G03280.1	ATEIN2,CKR1,EIN2,ERA3,ORE2,ORE3,PIR2	NRAMP metal ion transporter family protein
		ptc-miR530a	UGCAUUUGCACCUGCACCUU	Potri.008G162500	Potri.008G162500.1	1	22.952	1	20	637	656	UGCAUUUGCACCUGCACCUU	CAGGUGCAGGUGCAAAUGCA	Cleavage	pacid=27037944 locus=Potri.008G162500 ID=Potri.008G162500.1.v3.0 annot-version=v3.0	1	Potri.008G162500.1	AT5G43630.1	TZP	zinc knuckle (CCHC-type) family protein	consist
		ptc-miR530a	UGCAUUUGCACCUGCACCUU		Potri.008G162500.2	1	22.952	1	20	633	652	UGCAUUUGCACCUGCACCUU	CAGGUGCAGGUGCAAAUGCA	Cleavage	pacid=27037948 locus=Potri.008G162500 ID=Potri.008G162500.2.v3.0 annot-version=v3.0	1	Potri.008G162500.2	AT5G43630.1	TZP	zinc knuckle (CCHC-type) family protein	consist
		ptc-miR530a	UGCAUUUGCACCUGCACCUU		Potri.008G162500.3	1	22.952	1	20	578	597	UGCAUUUGCACCUGCACCUU	CAGGUGCAGGUGCAAAUGCA	Cleavage	pacid=27037947 locus=Potri.008G162500 ID=Potri.008G162500.3.v3.0 annot-version=v3.0	1	Potri.008G162500.3	AT5G43630.1	TZP	zinc knuckle (CCHC-type) family protein	consist
		ptc-miR530a	UGCAUUUGCACCUGCACCUU		Potri.008G162500.4	1	22.952	1	20	633	652	UGCAUUUGCACCUGCACCUU	CAGGUGCAGGUGCAAAUGCA	Cleavage	pacid=27037946 locus=Potri.008G162500 ID=Potri.008G162500.4.v3.0 annot-version=v3.0	1	Potri.008G162500.4	AT5G43630.1	TZP	zinc knuckle (CCHC-type) family protein	consist
		ptc-miR530a	UGCAUUUGCACCUGCACCUU		Potri.008G162500.5	1	22.952	1	20	578	597	UGCAUUUGCACCUGCACCUU	CAGGUGCAGGUGCAAAUGCA	Cleavage	pacid=27037945 locus=Potri.008G162500 ID=Potri.008G162500.5.v3.0 annot-version=v3.0	1	Potri.008G162500.5	AT5G43630.1	TZP	zinc knuckle (CCHC-type) family protein	consist
		ptc-miR530a	UGCAUUUGCACCUGCACCUU	Potri.010G076700	Potri.010G076700.1	1	21.045	1	20	71	90	UGCAUUUGCACCUGCACCUU	CAGGUGCAGGUGCAAAUGCA	Cleavage	pacid=26980248 locus=Potri.010G076700 ID=Potri.010G076700.1.v3.0 annot-version=v3.0	1	Potri.010G076700.1	AT5G43630.1	TZP	zinc knuckle (CCHC-type) family protein	consist
		ptc-miR530a	UGCAUUUGCACCUGCACCUU		Potri.010G076700.2	1	23.594	1	20	262	281	UGCAUUUGCACCUGCACCUU	CAGGUGCAGGUGCAAAUGCA	Cleavage	pacid=26980249 locus=Potri.010G076700 ID=Potri.010G076700.2.v3.0 annot-version=v3.0	1	Potri.010G076700.2	AT5G43630.1	TZP	zinc knuckle (CCHC-type) family protein	consist
		ptc-miR530a	UGCAUUUGCACCUGCACCUU		Potri.010G076700.3	1	23.594	1	20	266	285	UGCAUUUGCACCUGCACCUU	CAGGUGCAGGUGCAAAUGCA	Cleavage	pacid=26980250 locus=Potri.010G076700 ID=Potri.010G076700.3.v3.0 annot-version=v3.0	1	Potri.010G076700.3	AT5G43630.1	TZP	zinc knuckle (CCHC-type) family protein	consist
		ptc-miR530a	UGCAUUUGCACCUGCACCUU		Potri.010G076700.4	1	23.594	1	20	390	409	UGCAUUUGCACCUGCACCUU	CAGGUGCAGGUGCAAAUGCA	Cleavage	pacid=26980251 locus=Potri.010G076700 ID=Potri.010G076700.4.v3.0 annot-version=v3.0	1	Potri.010G076700.4	AT5G43630.1	TZP	zinc knuckle (CCHC-type) family protein	consist
		ptc-miR530a	UGCAUUUGCACCUGCACCUU		Potri.010G076700.5	1	21.045	1	20	71	90	UGCAUUUGCACCUGCACCUU	CAGGUGCAGGUGCAAAUGCA	Cleavage	pacid=26980252 locus=Potri.010G076700 ID=Potri.010G076700.5.v3.0 annot-version=v3.0	1	Potri.010G076700.5	AT5G43630.1	TZP	zinc knuckle (CCHC-type) family protein	consist
		ptc-miR530a	UGCAUUUGCACCUGCACCUU	Potri.010G105600	Potri.010G105600.1	2.5	14.799	1	20	65	84	UGCAUUUGCACCUGCACCUU	AAGGUGCAGGUGCAGAUUUA	Cleavage	pacid=26980036 locus=Potri.010G105600 ID=Potri.010G105600.1.v3.0 annot-version=v3.0	1	Potri.010G105600.1	AT4G16110.1	ARR2,RR2	response regulator 2
		ptc-miR530a	UGCAUUUGCACCUGCACCUU	Potri.003G124600	Potri.003G124600.1	2.5	9.667	1	20	1025	1044	UGCAUUUGCACCUGCACCUU	AAGGUGAAGAUGCAAAUGUA	Translation	pacid=27000115 locus=Potri.003G124600 ID=Potri.003G124600.1.v3.0 annot-version=v3.0	1	Potri.003G124600.1	AT1G63300.1		Myosin heavy chain-related protein
	ptc-miR530b	ptc-miR530b	UGCAUUUGCACCUGCAUCUU	Potri.001G024100	Potri.001G024100.1	2.5	18.545	1	20	3308	3327	UGCAUUUGCACCUGCAUCUU	AAGAUUCAAGUGCAGAUGCA	Cleavage	pacid=27042777 locus=Potri.001G024100 ID=Potri.001G024100.1.v3.0 annot-version=v3.0	1	Potri.001G024100.1	AT2G38800.1		Plant calmodulin-binding protein-related
		ptc-miR530b	UGCAUUUGCACCUGCAUCUU	Potri.006G127100.3	Potri.006G127100.3	2.5	12.687	1	20	3081	3100	UGCAUUUGCACCUGCAUCUU	CAGGUGCAGGUGCAGGUGCA	Cleavage	pacid=27005257 locus=Potri.006G127100 ID=Potri.006G127100.3.v3.0 annot-version=v3.0	1	Potri.006G127100.3	AT5G03280.1	ATEIN2,CKR1,EIN2,ERA3,ORE2,ORE3,PIR2	NRAMP metal ion transporter family protein
		ptc-miR530b	UGCAUUUGCACCUGCAUCUU	Potri.008G162500	Potri.008G162500.1	1.5	22.952	1	20	637	656	UGCAUUUGCACCUGCAUCUU	CAGGUGCAGGUGCAAAUGCA	Cleavage	pacid=27037944 locus=Potri.008G162500 ID=Potri.008G162500.1.v3.0 annot-version=v3.0	1	Potri.008G162500.1	AT5G43630.1	TZP	zinc knuckle (CCHC-type) family protein	consist
		ptc-miR530b	UGCAUUUGCACCUGCAUCUU		Potri.008G162500.2	1.5	22.952	1	20	633	652	UGCAUUUGCACCUGCAUCUU	CAGGUGCAGGUGCAAAUGCA	Cleavage	pacid=27037948 locus=Potri.008G162500 ID=Potri.008G162500.2.v3.0 annot-version=v3.0	1	Potri.008G162500.2	AT5G43630.1	TZP	zinc knuckle (CCHC-type) family protein	consist
		ptc-miR530b	UGCAUUUGCACCUGCAUCUU		Potri.008G162500.3	1.5	22.952	1	20	578	597	UGCAUUUGCACCUGCAUCUU	CAGGUGCAGGUGCAAAUGCA	Cleavage	pacid=27037947 locus=Potri.008G162500 ID=Potri.008G162500.3.v3.0 annot-version=v3.0	1	Potri.008G162500.3	AT5G43630.1	TZP	zinc knuckle (CCHC-type) family protein	consist
		ptc-miR530b	UGCAUUUGCACCUGCAUCUU		Potri.008G162500.4	1.5	22.952	1	20	633	652	UGCAUUUGCACCUGCAUCUU	CAGGUGCAGGUGCAAAUGCA	Cleavage	pacid=27037946 locus=Potri.008G162500 ID=Potri.008G162500.4.v3.0 annot-version=v3.0	1	Potri.008G162500.4	AT5G43630.1	TZP	zinc knuckle (CCHC-type) family protein	consist
		ptc-miR530b	UGCAUUUGCACCUGCAUCUU		Potri.008G162500.5	1.5	22.952	1	20	578	597	UGCAUUUGCACCUGCAUCUU	CAGGUGCAGGUGCAAAUGCA	Cleavage	pacid=27037945 locus=Potri.008G162500 ID=Potri.008G162500.5.v3.0 annot-version=v3.0	1	Potri.008G162500.5	AT5G43630.1	TZP	zinc knuckle (CCHC-type) family protein	consist
		ptc-miR530b	UGCAUUUGCACCUGCAUCUU	Potri.009G155500	Potri.009G155500.1	2	17.236	1	20	624	643	UGCAUUUGCACCUGCAUCUU	AAGAUGGUGGUGCAAAUGCA	Cleavage	pacid=26987957 locus=Potri.009G155500 ID=Potri.009G155500.1.v3.0 annot-version=v3.0	1	Potri.009G155500.1	AT3G43590.1		zinc knuckle (CCHC-type) family protein
		ptc-miR530b	UGCAUUUGCACCUGCAUCUU		Potri.009G155500.2	2	17.236	1	20	624	643	UGCAUUUGCACCUGCAUCUU	AAGAUGGUGGUGCAAAUGCA	Cleavage	pacid=26987958 locus=Potri.009G155500 ID=Potri.009G155500.2.v3.0 annot-version=v3.0	1	Potri.009G155500.2	AT3G43590.1		zinc knuckle (CCHC-type) family protein
		ptc-miR530b	UGCAUUUGCACCUGCAUCUU		Potri.009G155500.3	2	17.236	1	20	624	643	UGCAUUUGCACCUGCAUCUU	AAGAUGGUGGUGCAAAUGCA	Cleavage	pacid=26987959 locus=Potri.009G155500 ID=Potri.009G155500.3.v3.0 annot-version=v3.0	1	Potri.009G155500.3	AT3G43590.1		zinc knuckle (CCHC-type) family protein
		ptc-miR530b	UGCAUUUGCACCUGCAUCUU	Potri.010G076700	Potri.010G076700.1	1.5	21.045	1	20	71	90	UGCAUUUGCACCUGCAUCUU	CAGGUGCAGGUGCAAAUGCA	Cleavage	pacid=26980248 locus=Potri.010G076700 ID=Potri.010G076700.1.v3.0 annot-version=v3.0	1	Potri.010G076700.1	AT5G43630.1	TZP	zinc knuckle (CCHC-type) family protein	consist
		ptc-miR530b	UGCAUUUGCACCUGCAUCUU		Potri.010G076700.2	1.5	23.594	1	20	262	281	UGCAUUUGCACCUGCAUCUU	CAGGUGCAGGUGCAAAUGCA	Cleavage	pacid=26980249 locus=Potri.010G076700 ID=Potri.010G076700.2.v3.0 annot-version=v3.0	1	Potri.010G076700.2	AT5G43630.1	TZP	zinc knuckle (CCHC-type) family protein	consist
		ptc-miR530b	UGCAUUUGCACCUGCAUCUU		Potri.010G076700.3	1.5	23.594	1	20	266	285	UGCAUUUGCACCUGCAUCUU	CAGGUGCAGGUGCAAAUGCA	Cleavage	pacid=26980250 locus=Potri.010G076700 ID=Potri.010G076700.3.v3.0 annot-version=v3.0	1	Potri.010G076700.3	AT5G43630.1	TZP	zinc knuckle (CCHC-type) family protein	consist
		ptc-miR530b	UGCAUUUGCACCUGCAUCUU		Potri.010G076700.4	1.5	23.594	1	20	390	409	UGCAUUUGCACCUGCAUCUU	CAGGUGCAGGUGCAAAUGCA	Cleavage	pacid=26980251 locus=Potri.010G076700 ID=Potri.010G076700.4.v3.0 annot-version=v3.0	1	Potri.010G076700.4	AT5G43630.1	TZP	zinc knuckle (CCHC-type) family protein	consist
		ptc-miR530b	UGCAUUUGCACCUGCAUCUU		Potri.010G076700.5	1.5	21.045	1	20	71	90	UGCAUUUGCACCUGCAUCUU	CAGGUGCAGGUGCAAAUGCA	Cleavage	pacid=26980252 locus=Potri.010G076700 ID=Potri.010G076700.5.v3.0 annot-version=v3.0	1	Potri.010G076700.5	AT5G43630.1	TZP	zinc knuckle (CCHC-type) family protein	consist
		ptc-miR530b	UGCAUUUGCACCUGCAUCUU	Potri.002G234500	Potri.002G234500.1	2.5	21.131	1	20	2707	2726	UGCAUUUGCACCUGCAUCUU	CAGAUGCAGAUGCAGAUGCA	Translation	pacid=27022453 locus=Potri.002G234500 ID=Potri.002G234500.1.v3.0 annot-version=v3.0	1	Potri.002G234500.1	AT5G26570.1	ATGWD3,PWD	catalytics;carbohydrate kinases;phosphoglucan, water dikinases
		ptc-miR530b	UGCAUUUGCACCUGCAUCUU		Potri.002G234500.2	2.5	21.206	1	20	2707	2726	UGCAUUUGCACCUGCAUCUU	CAGAUGCAGAUGCAGAUGCA	Translation	pacid=27022454 locus=Potri.002G234500 ID=Potri.002G234500.2.v3.0 annot-version=v3.0	1	Potri.002G234500.2	AT5G26570.1	ATGWD3,PWD	catalytics;carbohydrate kinases;phosphoglucan, water dikinases
		ptc-miR530b	UGCAUUUGCACCUGCAUCUU	Potri.006G256800	Potri.006G256800.1	2.5	16.696	1	20	656	675	UGCAUUUGCACCUGCAUCUU	AGAAUGCAGCUGCAAAUGCA	Translation	pacid=27006054 locus=Potri.006G256800 ID=Potri.006G256800.1.v3.0 annot-version=v3.0	1	Potri.006G256800.1	AT2G28690.1		Protein of unknown function (DUF1635)
pto-miR001	pto-miR001a,b	pto-miR001a,b	AAAGAGGACAAAAUUGCACAA	Potri.006G090000.3	Potri.006G090000.3	1.5	13.12	1	20	2560	2579	AAAGAGGACAAAAUUGCACA	UGUGCUAUUUUGUCUUCUUU	Cleavage	pacid=27004138 locus=Potri.006G090000 ID=Potri.006G090000.3.v3.0 annot-version=v3.0	1	Potri.006G090000.3	AT2G31280.3	CPUORF7	conserved peptide upstream open reading frame 7
		pto-miR001a,b	AAAGAGGACAAAAUUGCACAA	Potri.006G112400	Potri.006G112400.1	2.5	15.426	1	21	1482	1502	AAAGAGGACAAAAUUGCACAA	UUGUCUGAUUUUGUCUUCUUU	Cleavage	pacid=27006478 locus=Potri.006G112400 ID=Potri.006G112400.1.v3.0 annot-version=v3.0	1	Potri.006G112400.1
		pto-miR001a,b	AAAGAGGACAAAAUUGCACAA	Potri.004G189000	Potri.004G189000.1	2.5	20.523	1	21	2394	2414	AAAGAGGACAAAAUUGCACAA	UUGUGAGAUUUUGUUCUUUUU	Cleavage	pacid=26989907 locus=Potri.004G189000 ID=Potri.004G189000.1.v3.0 annot-version=v3.0	1	Potri.004G189000.1	AT5G22740.1	CSLA02,CSLA2	cellulose synthase-like A02
		pto-miR001a,b	AAAGAGGACAAAAUUGCACAA	Potri.002G094900	Potri.002G094900.1	2.5	15.162	1	20	199	218	AAAGAGGACAAAAUUGCACA	UGUGCAUUUUUCUCUUCUUU	Translation	pacid=27021714 locus=Potri.002G094900 ID=Potri.002G094900.1.v3.0 annot-version=v3.0	1	Potri.002G094900.1	AT1G35830.1		VQ motif-containing protein
		pto-miR001a,b	AAAGAGGACAAAAUUGCACAA	Potri.010G244900	Potri.010G244900.1	2.5	18.305	1	21	2074	2094	AAAGAGGACAAAAUUGCACAA	UUGUGCAAUUUCUUUCUCUUU	Translation	pacid=26979368 locus=Potri.010G244900 ID=Potri.010G244900.1.v3.0 annot-version=v3.0	1	Potri.010G244900.1	AT5G06390.1	FLA17	FASCICLIN-like arabinogalactan protein 17 precursor
pto-miR002	pto-miR002a,b	pto-miR002a,b	AAAGAUAUCGACAAGAUGAAUU	Potri.T063100	Potri.T063100.1	2.5	15.702	1	20	348	367	AAAGAUAUCGACAAGAUGAA	UUCAUCUCGUCGAGAUCUUU	Cleavage	pacid=27000307 locus=Potri.T063100 ID=Potri.T063100.1.v3.0 annot-version=v3.0	1	Potri.T063100.1	ATCG00490.1		ribulose-bisphosphate carboxylases
[truncated: 912 more rows]

## Sheet: Table S9.
Supplementary table S9. pre-miRNAs could be cleaved by their own or other mature miRNAs.
[truncated: 12 more rows]

[truncated: 3 more sheets: Table S10., Table S11., Table S12.]
